# Supplementary material for: A novel cholesterol metabolism-related ferroptosis pathway in hepatocellular carcinoma
Source: Discov Oncol. 2024 Jan 8;15:7. doi: 10.1007/s12672-023-00822-z (PMC10774324; doi:10.1007/s12672-023-00822-z)
Supplement: Supplementary file 2 — Additional file 2: Excel S1. List of substance identified for metabolomics analysis which is the basis for all analysis results. [file 12672_2023_822_MOESM2_ESM.xlsx]

## Sheet: 物质列表
Alignment ID	Average Rt(min)	Metabolite name	Adduct type	Reference m/z	Formula	Ontology	INCHIKEY	SMILES	Total score	MS1 isotopic spectrum	MS/MS spectrum	BTP20220218-07-01	BTP20220218-07-02	BTP20220218-07-03	BTP20220218-07-04	BTP20220218-07-05	BTP20220218-07-06	BTP20220218-07-07	BTP20220218-07-08	BTP20220218-07-09	BTP20220218-07-10	BTP20220218-07-11	BTP20220218-07-12	BTP20220218-07-13	BTP20220218-07-14	BTP20220218-07-15	BTP20220218-07-16	BTP20220218-07-17	BTP20220218-07-18	BTP20220218-07-19	BTP20220218-07-20	BTP20220218-07-21	BTP20220218-07-22	BTP20220218-07-23	BTP20220218-07-24	BTP20220218-07-25	BTP20220218-07-26	BTP20220218-07-27	BTP20220218-07-28	BTP20220218-07-29	BTP20220218-07-30	BTP20220218-07-31	BTP20220218-07-32	BTP20220218-07-33	BTP20220218-07-34	BTP20220218-07-35	BTP20220218-07-36	BTP20220218-07-37	BTP20220218-07-38
												normal	normal	normal	normal	normal	normal	normal	normal	normal	normal	normal	normal	normal	normal	normal	normal	normal	normal	normal	normal	normal	normal	normal	normal	normal	normal	normal	normal	normal	normal	cancer	cancer	cancer	cancer	cancer	cancer	cancer	cancer
6041	6.826	3,4,5-trihydroxy-6-[5-hydroxy-2-(4-hydroxy-3-methoxyphenyl)-3-methoxy-4-oxochromen-7-yl]oxyoxane-2-carboxylic acid	[M-H]-	505.098	C23H22O13		IHGAMZBDEOTTEW-UHFFFAOYSA-N	O=C(O)C1OC(OC2=CC(O)=C3C(=O)C(OC)=C(OC3=C2)C=4C=CC(O)=C(OC)C4)C(O)C(O)C1O	100	505.09811:1125 506.10146:0 507.10482:0		1	0	0	47	24	10	0	2	1	0	0	25	0	2	0	0	1	12	0	0	0	0	0	0	0	11	0	0	10	0	6216	4382	9253	4818	5323	4584	4461	26056
1107	1.841	2-Hydroxy-3,4-Dimethoxybenzoic Acid	[M+H]+	221.042	C9H10O5	P-methoxybenzoic acids and derivatives	CJFQIVAOBBTJCI-UHFFFAOYSA-N	O=C(O)C1=CC=C(OC)C(OC)=C1O	100	221.04185:2925 222.0452:734 223.04856:333	203.12486:10	2782	91869	41	569	58	677	20981	129	11491	733	6589	60	5588	10233	116	26	820	175	8	2628	3529	36	188	42	305	98	340	464	4207	1056	380	401	97	85	101	11	49	42
2739	1.251	2-(5-acetyl-2,3-dihydro-1-benzofuran-2-yl)prop-2-enyl 3-methylbutanoate	[M+H]+	320.186	C18H22O4	Acetophenones	QKDHVEHKHGYWMD-UHFFFAOYSA-N	O=C(OCC(=C)C1OC2=CC=C(C=C2C1)C(=O)C)CC(C)C	100	320.18539:3779 321.18874:276 322.1921:345		108	73	18477	10149	320	184	157	77	646	219	2414	51	617	23	440	234	4223	765	8	445	57636	11	55285	3945	52	1909	258	16	1865	1056	310	322	661	0	746	316	132	797
3793	1.287	(E)-3-(4-acetyloxy-2,3-dihydroxy-2,5,5,8a-tetramethyl-3,4,4a,6,7,8-hexahydro-1H-naphthalen-1-yl)prop-2-enoic acid	[M+H]+	393.167	C19H30O6	Dicarboxylic acids and derivatives	OZESVNMBZAEFCX-BQYQJAHWSA-N	O=C(O)C=CC1C(O)(C)C(O)C(OC(=O)C)C2C(C)(C)CCCC12C	100	393.16739:4143 394.17074:1113 395.1741:0	106.06544:61 113.03148:10 117.06374:41 124.0822:31 128.96016:10 130.06712:82 133.07906:133 134.06291:31 135.00281:31 147.09877:71 150.03261:31 153.448:10 154.97145:82 158.09242:31 172.11687:31 175.07806:63 175.09114:1497 194.95721:20 194.96707:71 216.43646:61 216.93521:36 217.13695:12337 217.39915:38 217.53447:31 217.98445:31 219.25148:20 219.44176:20 233.28235:10 266.98227:20 280.96652:31 376.27…	606	52806	125	110	159	267	210	12	566	570	42	17664	93	80	95	208	303	108	8	203	162	64	100	136	156	33	438	239	151	281	15	100	331	1150	25	42	12	0
3289	0.995	4-[2-[(1R,4aS,5R,8aS)-6-hydroxy-5-(hydroxymethyl)-5,8a-dimethyl-2-methylidene-3,4,4a,6,7,8-hexahydro-1H-naphthalen-1-yl]ethyl]-2H-furan-5-one	[M+H]+	357.204	C20H30O4	Diterpene lactones	GVRNTWSGBWPJGS-YVKFZJNCSA-N	O=C1OCC=C1CCC2C(=C)CCC3C(C)(CO)C(O)CCC23C	100	357.20352:1635 358.20687:1310 359.21023:202		5509	5425	3007	3731	3320	3540	23688	311	4069	3596	2277	3765	3154	4652	4197	5351	5072	5961	10	3647	4663	194	3877	3753	3659	3038	12998	2746	4130	5268	4402	3502	2735	2410	7473	2146	3070	21257
2222	6.868	2-methyl-4-oxo-3-phenyl-4H-chromen-7-yl acetate	[M+H]+	295.1	C18H14O4	Isoflavones	DPIAJERHFDBLPT-UHFFFAOYSA-N	O=C(OC1=CC=C2C(OC(=C(C2=O)C=3C=CC=CC3)C)=C1)C	100	295.10013:21361 296.10348:1052 297.10684:1201		17	15	24	25	39	41	60	6	61	0	31	13	6	30	5	13	8	12	11	19	21	38	24	26	18	35	12	11	80	65	288226	153888	157783	324642	170199	170684	230826	619597
3251	1.128	(2E,4E)-N-[2-(4-hydroxyphenyl)ethyl]dodeca-2,4-dienamide	[M+H]+	354.235	C20H29NO2	1-hydroxy-2-unsubstituted benzenoids	VVRNYAJXAUQHEN-BNFZFUHLSA-N	OC(=NCCC1=CC=C(O)C=C1)C=CC=CCCCCCCC	100	354.23431:16886 355.23766:6071 356.24102:809		395315	259866	255230	259384	341117	318146	156374	108	224878	187225	225991	171159	266370	227227	237934	259404	251171	310559	13	270593	203815	23	241068	251305	208673	241313	246717	191458	239684	235002	499	4049	3019	2562	3395	1766	5869	426
2370	1.073	Kaurenic acid	[M+H]+	303.233	C20H30O2	Kaurane diterpenoids	NIKHGUQULKYIGE-ADPGWCSISA-N	O=C(O)C1(C)CCCC2(C)C1CCC34CC(=C)C(CCC32)C4	100	303.23282:1627 304.23617:1882 305.23953:290		19399	4938	976	4393	934	9021	6725	39	2200	2978	5191	3630	3657	7082	4482	4327	3261	1465	17	1311	8122	202	882	7274	762	1082	6794	1436	5279	5077	7827	7783	6444	11305	7441	8775	7766	6396
1407	1.151	(Z)-2-octylpent-2-enedioic acid	[M+H]+	243.159	C13H22O4	Medium-chain fatty acids	NIXDINZDFZJZHG-LUAWRHEFSA-N	O=C(O)C(=CCC(=O)O)CCCCCCCC	100	243.15895:1383 244.1623:600 245.16566:200		15876	3421	6426	3905	9098	5129	3159	70	5872	5891	5281	3980	4622	4379	5687	6464	6641	989	25	3413	2332	2233	5271	8077	4162	7095	1061	2214	622	2474	1032	701	260	0	1304	402	256	474
226	6.68	Aspartic acid	[M+H]+	134.045	C4H7NO4	Aspartic acid and derivatives	CKLJMWTZIZZHCS-REOHCLBHSA-N	O=C(O)CC(N)C(=O)O	100	134.04491:7095 135.04826:460 136.05162:156	106.06365:10	17	24	12	172	73	33	20	19	9	0	19	27	17	21	6	2	4	42	32	7	25	1	58	53	6	10	7	51	15	78	38225	39070	66905	49598	76422	22785	101653	23089
2558	6.128	(5S)-17-hydroxy-10,13-dimethyltetradecahydro-1H-cyclopenta[a]phenanthren-3(2H)-one	[M+H]+	313.21	C19H30O2	Androgens and derivatives	NVKAWKQGWWIWPM-UWWKKLJASA-N	O=C1CCC2(C)C(C1)CCC3C4CCC(O)C4(C)CCC32	100	313.21005:2217 314.2134:596 315.21676:100	112.09251:71 112.90259:82 123.96603:10 124.99298:41 128.0849:71 154.9875:10 156.89322:184 157.11435:143 158.01634:20 168.98843:20 172.02454:20 182.00856:20 186.90926:92 198.00694:31 200.00446:20 216.01332:20 228.02132:41 229.46896:10 230.8933:133 254.00069:31 272.00015:31 313.22375:51	24	37	62	10	29	26	144	19	31	0	55	94	41	52	30	32	44	6	34	26	17	11	23	22	25	134	29	63	173	22	19	155	30	44	88	149	53	129
7068	5.901	(3S)-5-[(1S,8aR)-2,5,5,8a-tetramethyl-4-oxo-4a,6,7,8-tetrahydro-1H-naphthalen-1-yl]-3-methylpentanoic acid	[M+2H]2+	663.371	C20H32O3	Diterpenoids	JJGYRVZPUJUFTR-DRWSLCSESA-N	O=C(O)CC(C)CCC1C(=CC(=O)C2C(C)(C)CCCC12C)C	100	663.37061:18507 664.37396:11157 665.37732:1367	133.0825:31 133.09065:51 134.09088:31 177.11823:20 495.2558:82 526.2901:31 551.32434:41 571.2981:20 607.38208:41 613.34271:31 654.38574:61 654.87341:31 661.21454:112 661.23633:102 661.28711:41 662.19867:20 662.36212:31 662.89996:61 663.19806:41 663.3653:25935 663.76532:41 663.80902:97 663.86353:1851	33	0	41	12	26	4	0	5	0	0	28	16	0	0	19	0	240	0	23	0	35	4	0	9	181	1	0	133	48	0	0	27	0	14	0	0	15	115
225	6.632	L-Aspartic acid	[M+H]+	134.045	C4H7NO4	Aspartic acid and derivatives	CKLJMWTZIZZHCS-REOHCLBHSA-N	C([C@@H](C(=O)O)N)C(=O)O	100	134.04482:9588 135.04817:288 136.05153:100	107.07197:10	25	56	34	149	25	50	39	6	17	0	26	73	9	21	6	9	8	42	62	10	25	4	25	53	8	5	2	51	10	192	11112	97119	66988	49579	76422	22695	111230	23180
2169	6.785	C16H21NO4	[M+H]+	292.155	C16H21NO4	Formula predicted			100	292.15506:7285 293.15841:213 294.16177:417		96	13	24	84	29	1	21	22	24	0	58	62	40	83	16	16	66	24	62	17	9	9	9	32	12	11	34	14	69	54	15322	107429	67968	15094	97467	91323	122067	113358
744	6.128	Azelaic acid	[M+H]+	189.089	C9H16O4	Medium-chain fatty acids	BDJRBEYXGGNYIS-UHFFFAOYSA-N	O=C(O)CCCCCCCC(=O)O	100	189.08873:1085 190.09208:150 191.09544:100	100.95988:10 102.95699:92 103.96216:31	64	186	67	37	42	125	79	42	103	0	181	113	190	88	89	46	49	51	65	42	42	34	71	203	139	34	74	330	227	57	780	514	412	1126	1276	224	614	687
1465	6.786	Diallyl phthalate	[M+H]+	247.096	C14H14O4	Benzoic acid esters	QUDWYFHPNIMBFC-UHFFFAOYSA-N	C=CCOC(C1=CC=CC=C1C(=O)OCC=C)=O	100	247.09631:10426 248.09966:1298 249.10302:2335	102.06095:41 104.08614:10 114.05471:20 114.05772:71 118.06665:10 129.07104:21 132.06822:250 158.0641:10 160.06537:143 247.09721:31	11	40	30	207	37	72	51	31	48	0	9	29	52	55	15	43	53	84	71	33	81	43	42	14	11	218	68	68	85	40	19144	144651	73878	23702	160495	130443	200261	183690
5204	1.46	plumieride	[M+H]+	493.132	C21H26O12	Iridoid O-glycosides	AOPMSFXOYJXDNJ-IRFSQMTFSA-N	O=C(OC)C1=COC(OC2OC(CO)C(O)C(O)C2O)C3C1C=CC43OC(=O)C(=C4)C(O)C	100	493.13177:2068 494.13512:529 495.13848:92	173.87334:10 177.02606:31 289.04077:92 292.96381:10 311.02316:41 317.03473:82 322.9288:10 331.09546:51 357.03369:41 373.0274:10 389.18768:10 391.05313:41 493.09454:42 493.13531:798 493.30148:84	218	17	16	24762	81	230	68	12	403	581	2057	2748	599	56	128	71	225	19	76	300	121	0	555	64	119	1366	62	644	549	251	201	388	410	86	148	482	311	59
1316	1.463	Dihydrojasmonic Acid	[M+H]+	235.13	C12H20O3	Jasmonic acids	PQEYTAGBXNEUQL-UHFFFAOYSA-N	O=C(O)CC1CCC(=O)C1CCCCC	100	235.13065:39962 236.134:5304 237.13736:876	100.0807:82 103.0456:92 111.04702:102 112.08038:71 115.05616:10 116.07602:41 123.06836:20 129.05634:92 130.08961:51 146.0834:31 154.08514:20 159.08794:10 163.09254:31 165.08902:10 172.10196:112 179.09259:10 190.11285:838 208.1228:2020 217.12225:31 235.13591:298	313	93	211	497	64	240	475	1157	100	105	238	1896	210	45	347	35	307	132	77	166	66	140	446	90	101	64	2305	8	200	670	462	140	83	295	289	228	83	214
1694	6.785	Asp-Glu	[M+H]+	263.087	C9H14N2O7	Dipeptides	CKAJHWFHHFSCDT-UHFFFAOYNA-N	O=C(O)CCC(N=C(O)C(N)CC(=O)O)C(=O)O	100	263.08734:3570 264.09069:0 265.09405:0	102.05928:82 113.35297:10 130.05424:682 132.07124:31 217.08452:31	28	49	33	65	65	48	19	32	111	0	6	116	128	149	14	121	59	102	83	20	33	23	27	56	56	118	59	97	165	133	11693	19617	52654	14748	44003	18602	25124	16523
1052	6.901	BUTYL PARABEN	[M+H]+	217.084	C11H14O3	p-Hydroxybenzoic acid alkyl esters	QFOHBWFCKVYLES-UHFFFAOYSA-N	O=C(OCCCC)C1=CC=C(O)C=C1	100	217.08344:2715 218.08679:288 219.09015:144		154	125	154	103	170	83	179	160	116	0	148	269	257	230	115	61	87	131	113	119	108	106	170	94	287	299	442	179	199	246	56096	15142	57308	56457	34834	7898	77687	57635
3958	5.247	5,7-dihydroxy-2-(4-hydroxy-3-methoxyphenyl)-6-(3-methylbut-2-enyl)-2,3-dihydrochromen-4-one	[M-H]-	369.169	C21H22O6	6-prenylated flavanones	GWVGVAPNTKLROZ-UHFFFAOYSA-N	O=C1C2=C(O)C(=C(O)C=C2OC(C3=CC=C(O)C(OC)=C3)C1)CC=C(C)C	100	369.16837:1367 370.17172:889 371.17508:0	84.04845:10 154.06361:10 173.09323:51	1791	0	14344	83	57	138	535	0	35	923	296	96	4659	86	182	312	136	99	137	6340	144	0	458	233	423	360	109	1085	343	41	50	36	509	40	1046	446	1262	267
570	4.985	thymol	[M+H]+	173.09	C10H14O	Aromatic monoterpenoids	MGSRCZKZVOBKFT-UHFFFAOYSA-N	OC1=CC(=CC=C1C(C)C)C	100	173.09012:1742 174.09347:198 175.09683:99		123	800	182	70	217	462	229	4913	688	0	142	511	184	554	709	570	644	503	140	177	420	2224	612	674	257	265	800	143	898	372	8073	20884	19756	21057	15043	15911	13447	10883
5806	5.893	(1S,2S,6S,9S,10S,11R,12R,13S,14S,15S,16R,18S,19S,22S,23R,25R)-6,10,19-trimethyl-24-oxa-4-azaheptacyclo[12.12.0.0?,??.0?,?.0??,??.0??,??.0??,??]hexacosane-10,12,13,14,16,22,23-heptol	[M+H]+	532.334	C27H43NO8	Cerveratrum-type alkaloids	RNPABQVCNAUEIY-YFHOBTAISA-N	OC1CC2C3(O)OC4(CC5C6CN7CC(C)CCC7C(O)(C)C6C(O)C(O)C5(O)C14)C2(C)CCC3O	100	532.33441:1470 533.33776:606 534.34112:2023		349	178	260	553	618	824	163	3	246	0	148	197	366	113	141	399	144	403	167	834	143	10	311	415	296	355	355	307	303	697	275	265	330	204	565	874	654	307
2057	1.144	(2S,3R)-3-hydroxy-4-methoxy-2-(2-phenylethyl)-2,3-dihydropyran-6-one	[M+H]+	287.075	C14H16O4	Kavalactones	VJCNEDVMYQCMBK-SMDDNHRTSA-N	O=C1OC(CCC=2C=CC=CC2)C(O)C(OC)=C1	100	287.07465:2092 288.078:1213 289.08136:202		411	229	1336	984	482	197	146	34	2856	84	11	1280	159	1575	1111	8	7	241	176	81	8	29	71	1893	106	119	1143	9	27	23	882	16	266	621	69	127	76	121
1245	6.128	Carylophyllene Oxide	[M+H]+	229.156	C14H22O	Epoxides	AMTSLHRSERHBCF-IBQNZTRDSA-N	O1C2CC(=C)C3CC(C)(C)C3CCC12C	100	229.15648:2388 230.15983:150 231.16319:50		268	628	148	361	511	76	268	55	670	0	345	234	159	289	86	161	262	325	222	294	48	93	74	85	101	1031	466	434	128	148	80	104	83	143	116	161	135	189
1406	1.08	(S)-3-(4-hydroxyphenyl)chroman-7-ol	[M+H]+	243.102	C15H14O3	Isoflavanols	ADFCQWZHKCXPAJ-GFCCVEGCSA-N	OC1=CC=C(C=C1)C2COC3=CC(O)=CC=C3C2	100	243.10194:1414 244.10529:404 245.10865:404		627	2546	1398	1159	772	511	176	427	621	455	673	66	1119	111	894	1730	279	227	258	233	2889	563	652	761	904	353	134	1618	925	905	1422	650	2224	1329	1748	899	907	1402
649	0.103	Triglyme	[M+H]+	179.128	C8H18O4	Dialkyl ethers	YFNKIDBQEZZDLK-UHFFFAOYSA-N	COCCOCCOCCOC	100	179.12769:1144 180.13104:215 181.1344:135	105.03822:4 105.0715:3 107.06191:18 108.0091:6 108.0854:2 109.01794:4 109.0769:5 111.09877:4 117.07101:2 119.0621:3 121.06686:3 121.07774:7 123.04139:2 123.0962:3 125.11713:2 131.09273:3 133.07864:2 135.01878:12 136.02623:22 136.09045:9 137.09361:2 149.03947:2 150.03558:4 150.10304:5 151.1131:4 152.12306:4 161.10599:2 163.03622:3 164.04362:13 179.06946:22 179.12802:19	14455	13036	14582	14087	12535	13923	3142	11983	12953	2578	12220	13526	14558	13584	13815	3450	3190	1818	311	13509	13705	3114	14675	13208	13330	3523	1246	12614	13051	2567	12467	14956	15215	13332	12825	14071	14666	3571
1669	3.496	Glucose-1-phosphate	[M+H]+	261.037	C6H13O9P	Monosaccharide phosphates	HXXFSFRBOHSIMQ-UHFFFAOYNA-N	O=P(O)(O)OC1OC(CO)C(O)C(O)C1O	100	261.03726:1307 262.04061:19 263.04397:0	119.92789:10 124.9246:31 243.12952:10 261.13159:82	351	326	739	783	1530	173	385	10	559	139	629	461	1679	1736	454	520	336	254	321	500	249	31	2102	361	272	486	337	434	479	449	73	1613	1004	64	617	383	61	140
5029	1.068	methyl 2-[[3-[(3,3-dimethyloxiran-2-yl)methyl]-4-hydroxyphenyl]methyl]-4-hydroxy-3-(4-hydroxyphenyl)-5-oxofuran-2-carboxylate	[M-H]-	439.14	C24H24O8	Fatty acid esters	FWHAYHIGJSFGKO-UHFFFAOYSA-N	O=C1OC(C(=O)OC)(C(=C1O)C=2C=CC(O)=CC2)CC3=CC=C(O)C(=C3)CC4OC4(C)C	100	439.13953:1496 440.14288:1488 441.14624:578		2151	0	11126	11211	8547	16833	12114	0	0	16258	10607	5021	2609	11026	477	121	1403	1292	456	1256	129	0	15103	209	418	12048	662	13775	2245	111	211	708	1703	728	6855	1734	1231	1068
2039	5.459	3-[4-methyl-1-(2-methylpropanoyl)-3-oxocyclohexyl]butanoic acid	[M+H]+	286.201	C15H24O4	Menthane monoterpenoids	ZIOCYJNRYIRTQD-UHFFFAOYSA-N	O=C(O)CC(C)C1(C(=O)C(C)C)CC(=O)C(C)CC1	100	286.20117:2949 287.20452:809 288.20788:3237		28	27	158	0	13	0	214	46	0	0	17	83	0	638	210	734	0	0	459	60	45	12	31	0	156	138	0	0	278	23	544	2914	415	836	12	11	574	0
1850	3.172	Fructose-1-phosphate	[M-H]-	259.022	C6H13O9P	Monosaccharide phosphates	ZKLLSNQJRLJIGT-UHFFFAOYNA-N	O=C(COP(=O)(O)O)C(O)C(O)C(O)CO	100	259.02225:1556 260.0256:0 261.02896:0	57.0377:31 67.02373:31 82.01012:10 85.02821:71 86.73974:21 87.01085:205 101.17802:10 108.98838:41 111.00828:395 124.00724:61 129.01442:41 151.00426:31 152.98175:31 169.01138:31 173.00888:51 191.0183:705 191.05147:265 210.98436:10 212.99907:82	164	9	1594	65	324	23728	229	11	2	820	57533	1057	1032	283	594	43	25	414	499	2336	144	5	302	438	435	349	56	1913	1776	1061	19	7	26	3	18	125	297	47
1670	2.523	FARNESOL	[M+H]+	261.094	C15H26O	Sesquiterpenoids	CRDAMVZIKSXKFV-YFVJMOTDSA-N	OCC=C(C)CCC=C(C)CCC=C(C)C	100	261.09399:1158 262.09734:221 263.1007:304	203.04718:10 261.10391:204 261.1427:71 261.15866:20	95	329	94	528	193	247	984	340	11	121	10	135	121	54	30	271	632	13	548	6	52	233	0	149	20	850	72	940	119	101	3	1	54	35	511	158	6	6
3878	4.634	6-acetyloxy-7-ethenyl-1,4a,7-trimethyl-3,4,4b,5,6,8,10,10a-octahydro-2H-phenanthrene-1-carboxylic acid	[M+2H]2+	399.213	C22H32O4	Diterpenoids	TUKYTUMQZQFKNX-UHFFFAOYSA-N	O=C(OC1CC2C(=CCC3C(C(=O)O)(C)CCCC23C)CC1(C=C)C)C	100	399.21344:5231 400.21679:697 401.22015:46	249.06052:10 371.20764:10 399.21582:948	251	658	0	45	0	126	6	71	0	0	0	4	29	781	71	180	608	121	578	100	73	17	29	0	390	0	63	139	0	84	5	7	26	260	293	106	43	13
1666	4.967	PFSM-perfluoroalkyl_sulfonamide	[M-H]-	247.962	C3H2F7NO2S	PFSA	FQKBJSUFBIZAKR-UHFFFAOYSA-N	O=S(=O)(N)C(F)(F)C(F)(F)C(F)(F)F	100	247.96246:1097 248.96581:572 249.96917:335	63.96717:41 72.01804:10 78.99235:71 100.04163:31 106.06537:10 119.83138:10 155.97244:31 157.99095:143 163.03358:20 164.07912:10 180.03221:61 201.97826:51	774	0	2067	515	1782	1513	300	146	207	305	607	345	17	330	470	760	34	1001	599	410	2403	380	1376	3027	121	663	664	724	688	2101	12012	4688	5085	6170	4576	2349	4356	9918
3093	4.864	2,4-dihydroxyheptadec-16-ynyl acetate	[M-H]-	325.182	C19H34O4	Long-chain fatty alcohols	JAKAZHIACKJNNB-UHFFFAOYSA-N	O=C(OCC(O)CC(O)CCCCCCCCCCCC#C)C	100	325.18176:70206 326.18511:26203 327.18847:5213	58.03669:21 59.02291:232 59.89718:21 63.67467:10 68.05599:21 71.01343:63 71.01938:369 72.01642:20 73.03488:61 82.07199:41 83.01871:41 84.08734:102 85.03125:31 86.09569:10 89.02737:479 96.04411:20 98.0638:112 101.02629:197 102.06209:102 103.06017:31 114.06079:102 119.03893:92 126.0547:41 128.07281:41 129.66927:266 129.71107:48 130.05542:64 130.08925:52524 130.24872:65 130.29385:619 130.38734:31 13…	658	2	961	799	432	13	692	1	49	306	180	126	66	662	603	732	134	114	621	592	114	6	120	119	700	302	35	536	257	117	1518	976	598	332	0	138	5	1055
1436	1.333	Etomidate	[M+H]+	245.13	C14H16N2O2			O=C(OCC)c1cncn1C(c2ccccc2)C	100	245.1301:21155 246.13345:6159 247.13681:89040	104.05128:31 106.06694:41 108.08286:153 110.06296:102 111.06941:41 117.06074:31 118.06487:41 120.0458:20 120.08292:71 121.07972:31 124.07438:41 125.08599:31 126.09379:51 129.06444:20 130.06555:51 143.07558:51 144.08038:31 146.09715:20 148.07639:31 152.07481:51 152.09918:10 158.09599:20 168.07733:51 168.0883:31 170.10583:31 181.08192:61 182.08257:51 183.09741:20 186.09535:61 187.08656:51 188.09976…	571	302303	2082	852	429	1101	1267	174	872	2376	2008	172828	3054	220	1942	2545	604	681	656	250	333	768	1038	222	4235	1530	751	1277	587	957	200	560	602	1417	596	646	279	443
326	4.728	4H-chromen-4-one	[M+H]+	147.044	C9H6O2	Chromones	OTAFHZMPRISVEM-UHFFFAOYSA-N	O=C1C=COC=2C=CC=CC12	100	147.04398:1250 148.04733:249 149.05069:1492		596	983	981	650	13703	499	126	7	90	0	393	954	166	1355	681	436	1245	463	656	358	507	18	996	8079	950	587	325	457	534	284	29	327	64	131	65	244	65	151
485	0.095	Umbelliferone	[M+H]+	163.038	C9H6O3		ORHBXUUXSCNDEV-UHFFFAOYSA-N	O=C1OC=2C=C(O)C=CC2C=C1	100	163.03821:1723 164.04156:160 165.04492:44		4655	4183	5503	2430	16696	5649	13462	19673	23743	5589	6292	5303	5409	67375	6647	14714	5719	4011	661	20464	8991	2356	4524	4690	5303	10372	5555	24435	21381	13225	5319	16824	1803	4996	4861	14977	29735	5074
8899	4.947	N-[(2S,3S,4S,6S)-6-{[(2S,3S,4S,6R)-6-[(1'R,2S,4'S,5S,6R,8'R,10'E,12'S,13'S,14'E,16'E,20'R,21'R,24'S)-6-(butan-2-yl)-21',24'-dihydroxy-5,11',13',22'-tetramethyl-5,6-dihydro-3',7',19'-trioxaspiro[pyran- 2,6'-tetracyclo[15.6.1.1^{4,8}.0^{20,24}]pentacosane]-1 0',14',16',22'-tetraen-2'-oneoxy]-4-methoxy-2-methyloxan-3-yl]oxy}-4-methoxy-2-methyloxan-3-yl]acetamide	[M+H]+	914.53	C50H75NO14	Macrolides and analogues	ZKWQQXZUCOBISE-BWWRBHOYSA-N	O=C1OC2CC(OC3(OC(C(C=C3)C)C(C)CC)C2)CC=C(C)C(OC4OC(C)C(OC5OC(C)C(NC(=O)C)C(OC)C5)C(OC)C4)C(C=CC=C6COC7C(O)C(=CC1C67O)C)C	100	914.53015:1415 915.5335:443 916.53686:590		375	3755	1642	3183	119	2843	6733	24	555	0	194	738	374	92	1145	1387	628	672	636	977	870	4	1572	742	563	452	1279	1365	1401	3741	3643	3215	5982	2055	1978	2415	3901	3978
4685	5.175	Imbricaric acid	[M-H]-	415.178	C23H28O7		QXDIHIOKSGGXLD-UHFFFAOYSA-N	O=C(O)C1=C(O)C=C(OC(=O)C2=C(O)C=C(OC)C=C2CCCCC)C=C1CCC	100	415.17789:1525 416.18124:600 417.1846:168		1339	0	765	1030	116	2248	1207	10	6	900	989	193	1445	1512	2171	1281	1667	444	696	4465	113	9	908	523	814	199	161	683	2142	1027	3024	1380	13972	2068	14292	5063	5574	2889
5158	1.244	[(7R,8R,10R,13S)-17-(furan-3-yl)-4,4,8,10,13-pentamethyl-3,16-dioxo-6,7,9,11,12,17-hexahydro-5H-cyclopenta[a]phenanthren-7-yl] acetate	[M+H]+	489.204	C28H34O5	Limonoids	KWAMDQVQFVBEAU-BOLFIALASA-N	O=C(OC1CC2C(C=CC(=O)C2(C)C)(C)C3CCC4(C(=CC(=O)C4C5=COC=C5)C13C)C)C	100	489.20361:1987 490.20696:1155 491.21032:432		310	270	703	445	334	145	448	0	27	695	298	320	30	715	190	0	460	870	714	59	148	0	80	232	17	724	30	527	180	606	30963	187	353	425	137	116	954	269
3638	2.812	Donepezil	[M+H]+	380.222	C24H29NO3	N-benzylpiperidines	ADEBPBSSDYVVLD-UHFFFAOYNA-N	O=C1C2=CC(OC)=C(OC)C=C2CC1CC3CCN(CC=4C=CC=CC4)CC3	100	380.22189:2877 381.22524:173 382.2286:1832	158.96695:10 169.98984:31 185.9644:102 267.08136:20 321.16055:20 380.34589:20	2513	2448	721	2114	2153	4322	12082	12	1375	887	981	2278	697	6921	493	3874	30	4414	718	5152	688	11	1385	1578	9751	5473	11101	5023	4708	1705	420	3353	7538	12509	6818	7902	2122	4816
1478	4.909	(2S)-2-[(1S,2R)-1,2-dihydroxypentyl]-4-methoxy-2,3-dihydropyran-6-one	[M+H]+	248.149	C11H18O5	Dihydropyranones	YLHOHANRUSKHKO-YWVKMMECSA-N	O=C1OC(CC(OC)=C1)C(O)C(O)CCC	100	248.14941:1640 249.15276:309 250.15612:154		873	865	573	1023	1587	1814	13137	32	2248	0	1925	315	1484	931	666	332	2264	580	814	857	4709	68	432	5223	2889	3024	2664	290	1487	635	520	1370	644	1337	1423	1983	423	4783
1504	6.773	2-hydroxyalantolactone	[M+H]+	249.109	C15H20O3	Eudesmanolides, secoeudesmanolides, and derivatives	FZSKLHDEGWSLTB-ATYMOLOSSA-N	O=C1OC2CC3(C(=CC2C1=C)C(C)CC(O)C3)C	100	249.10835:2586 250.1117:195 251.11506:195		933	160	435	1533	531	704	93	307	3227	0	1717	899	813	577	671	594	415	1494	989	689	411	768	283	980	1549	442	2433	715	768	2606	35796	77414	49086	25547	64546	55371	64884	68996
6053	4.934	Tyr-Tyr-Tyr	[M-H]-	506.193	C27H29N3O7	NA	RMRFSFXLFWWAJZ-UHFFFAOYNA-N	O=C(O)C(N=C(O)C(N=C(O)C(N)CC1=CC=C(O)C=C1)CC2=CC=C(O)C=C2)CC3=CC=C(O)C=C3	100	506.19315:1302 507.1965:1176 508.19986:818		1649	0	468	1469	330	158	808	8	1	2701	3474	175	0	6786	59	681	208	27	1104	3263	43	2	69	697	247	1910	206	1892	4869	1635	337	993	4889	679	4535	12586	16778	1090
3687	4.827	(2S,3R,4R,5S,6S)-3,5-bis(acetyloxy)-2-{[(1S,2S,4S,5S,6R,10S)-2-(hydroxymethyl)-10-{[(2S,3R,4S,5S,6R)-3,4,5-trihydroxy-6-(hydroxymethyl)oxan-2-yl]oxy}-3,9-dioxatricyclo[4.4.0.0?,?]dec-7-en-5-yl]oxy}-6-methyloxan-4-yl (2E)-3-phenylprop-2-enoate	[M+H]+	383.11	C19H20O7	Tetralins	FXOBIDROVMXPBW-UHFFFAOYSA-N	O=C1C=2C=CC=C(O)C2C3OC43C(O)CC5(O)CC(C)CC(=O)C5C14O	100	383.11011:1071 384.11346:0 385.11682:0		928	4821	196	373	1793	807	2255	37	1834	0	1672	754	5208	1978	315	707	1189	1537	1340	872	11984	86	1134	1258	1913	2945	3710	3190	3075	1704	104	255	128	532	351	88	214	140
6887	1.203	5,7-dihydroxy-2-(4-hydroxyphenyl)-6-[3,4,5-trihydroxy-6-(hydroxymethyl)oxan-2-yl]-8-(3,4,5-trihydroxyoxan-2-yl)chromen-4-one	[M-H]-	563.139	C26H28O14		MMDUKUSNQNWVET-UHFFFAOYSA-N	O=C1C=C(OC2=C1C(O)=C(C(O)=C2C3OCC(O)C(O)C3O)C4OC(CO)C(O)C(O)C4O)C=5C=CC(O)=CC5	100	563.13922:2196 564.14257:1055 565.14593:1056		2179	8	645	1273	791	3088	6661	0	13	3199	2254	48	2185	3464	1590	910	1347	4206	1343	3197	423	0	1214	1280	3299	1961	1084	5056	1928	2291	2262	2025	1358	31	1189	1869	3869	5692
2812	3.621	Benalaxyl	[M+H]+	326.175	C20H23NO3	Alpha amino acid esters	CJPQIRJHIZUAQP-UHFFFAOYNA-N	CC=1C=CC=C(C)C1N(C(C)C(=O)OC)C(CC2=CC=CC=C2)=O	100	326.17505:5707 327.1784:1243 328.18176:604	235.97635:10 267.10406:31 326.17627:31	25799	2686	10895	58165	52	44529	32285	17	4442	0	16170	4411	3891	15	3706	68151	471	62633	1366	64651	309	29	1861	671	107650	72976	57096	24258	43026	16035	3240	5564	13060	4238	30823	610	27861	21558
3112	4.93	(3S,6R,6aS,7S)-6,6a,7,8-tetrahydroxy-3-methyl-3,4,5,6,7,12a-hexahydro-2H-benzo[a]anthracene-1,12-dione	[M+H]+	345.115	C19H20O6	Tetralins	PKPHZFVECLENRP-QDWLCUAPSA-N	O=C1C2=C(CC(O)C3(O)C(O)C=4C(O)=CC=CC4C(=O)C23)CC(C)C1	100	345.11478:2348 346.11813:1210 347.12149:755		594	2435	1130	2187	9	2148	5301	51	6018	0	10144	548	1361	357	463	2288	473	1461	1369	564	969	179	1429	103	2172	2784	3372	592	9834	1336	5454	17188	21010	26158	18169	10443	23040	12539
4929	1.165	3Alpha-Hydroxy-3-Deoxyangolensic Acid Methyl Ester	[M+H]+	473.205	C27H36O7	Delta valerolactones	QFRUZVNPYYYLAN-UOICJKMOSA-N	O=C(OC)CC1C(C)(C)C(O)CC2OC34C(=C)C(CCC4(C)C(OC(=O)C3)C5=COC=C5)C21C	100	473.20563:3375 474.20898:2429 475.21234:405	149.02173:41 211.03795:20 237.14771:10 239.1149:51 408.18015:20 408.20581:245 445.20081:41 455.28973:31 473.2081:589 473.27567:51 473.2941:31 473.34326:69	4231	1024	1136	1031	3437	5530	2997	6	1341	1391	1035	1072	3268	8572	1269	597	2566	1067	1632	4837	3162	0	841	1047	2674	7082	256	1123	2541	5293	38339	2569	1255	1031	2493	4972	3408	154
4480	1.735	Cetraric acid	[M-H]-	401.076	C20H18O9		SPLUKWYWJOQKMJ-UHFFFAOYSA-N	O=CC1=C(O)C=C(C=2C(=O)OC3=C(OC12)C(=C(C(=O)O)C(O)=C3COCC)C)C	100	401.07568:1774 402.07903:570 403.08239:570		46	124	4959	0	2506	0	0	51	32	0	0	8075	0	874	1198	2344	0	152	1722	503	6883	49	166	3378	0	1272	61	73	0	59	752	5028	0	5627	0	0	0	157
4684	1.674	[3-hydroxy-1-(4-methoxy-7-oxofuro[3,2-g]chromen-9-yl)oxy-3-methylbutan-2-yl] (E)-2-methylbut-2-enoate	[M-H]-	415.14	C22H24O8	5-methoxypsoralens	QUSMURJIBTWAOP-WUXMJOGZSA-N	O=C1OC=2C(OCC(OC(=O)C(=CC)C)C(O)(C)C)=C3OC=CC3=C(OC)C2C=C1	100	415.13974:1015 416.14309:210 417.14645:211		0	0	519	74	1203	0	13	0	2	18	18	1443	0	0	1373	590	75	1218	1766	58	18	0	575	393	1212	4920	1249	0	0	0	548	169	728	5840	247	400	0	21
656	1.384	C10H13NO2	[M+H]+	180.103	C10H13NO2	Formula predicted			100	180.10251:1602 181.10586:304 182.10922:60		502	462	1402	1064	1978	4171	890	825	930	2295	958	2534	19696	1540	749	2679	2826	4112	1790	5081	1031	340	2834	1944	2103	1523	1794	241	3772	461	416	2860	602	1291	1482	1740	308	1067
6044	4.88	Gliquidone	[M+H]+	550.198	C27H33N3O6S	1,3-isoquinolinediones	LLJFMFZYVVLQKT-UHFFFAOYSA-N	O=C(NC1CCCCC1)NS(=O)(=O)C2=CC=C(C=C2)CCN3C(=O)C4=CC(OC)=CC=C4C(C3=O)(C)C	100	550.198:1391 551.20135:1617 552.20471:404		5185	7647	7069	15309	189	15288	6986	0	13611	0	11597	7696	4987	733	10441	10075	2123	3292	2150	2973	7636	63	7144	775	5339	13702	15842	6331	8935	5364	0	874	430	5947	390	2427	260	751
5916	1.207	[(2S,3S,4R,5R)-4-hydroxy-2,5-bis(hydroxymethyl)-2-[(2R,3R,4S,5S,6R)-3,4,5-trihydroxy-6-(hydroxymethyl)oxan-2-yl]oxyoxolan-3-yl] (E)-3-(4-hydroxy-3-methoxyphenyl)prop-2-enoate	[M+H]+	541.182	C22H30O14	Coumaric acids and derivatives	ZPEADZHVGOCGKH-YQTDNFGYSA-N	O=C(OC1C(O)C(OC1(OC2OC(CO)C(O)C(O)C2O)CO)CO)C=CC3=CC=C(O)C(OC)=C3	100	541.18213:1329 542.18548:1133 543.18884:94		6077	404	268	4594	312	5158	21838	4	7073	3139	2717	177	5366	12569	61	796	2423	2368	2396	6349	3310	2	534	659	933	4804	5430	6592	8989	5815	1498	4038	11727	35	2318	7245	11226	6519
3871	1.213	1-hydroxy-4-[(2S,3R,4S,5S,6R)-3,4,5-trihydroxy-6-(hydroxymethyl)oxan-2-yl]oxynaphthalene-2-carboxylic acid	[M-H]-	365.088	C17H18O9	Phenolic glycosides	SGTNXGSCHXKQJX-OQAPJDJNSA-N	O=C(O)C=1C=C(OC2OC(CO)C(O)C(O)C2O)C=3C=CC=CC3C1O	100	365.08771:4548 366.09106:1509 367.09442:0		20254	2	743	1825	1187	2076	2429	0	3	4082	6812	1587	1485	1776	2282	1176	3029	2128	2403	1286	839	1	87	780	474	1523	2591	253	1567	2612	946	1132	3044	977	54677	2532	3304	1660
4810	1.266	[(2R,3R,4S,5S,6R)-2-(acetyloxymethyl)-3,5-dihydroxy-6-[(2S,3R)-2,3,4-trihydroxybutoxy]oxan-4-yl] hexanoate	[M-H]-	423.187	C18H32O11	Saccharolipids	BGLMHEUNVVQFLX-LSTSTJKNSA-N	O=C(OCC1OC(OCC(O)C(O)CO)C(O)C(OC(=O)CCCCC)C1O)C	100	423.18704:2014 424.19039:1528 425.19375:701		690	20	26335	1146	2031	106	263	0	0	664	2769	11434	33	247	7820	1539	3181	345	2467	2103	5253	0	178	269	13662	906	709	765	286	2437	1016	711	530	6874	1089	411	221	373
2571	2.93	(2E,4E,8E)-7,13-dihydroxy-4,8,12-trimethyltetradeca-2,4,8-trienoic acid	[M+H]+	314.233	C17H28O4	Sesquiterpenoids	RCKDDMWGRIYLCN-WRHFRISWSA-N	O=C(O)C=CC(=CCC(O)C(=CCCC(C)C(O)C)C)C	100	314.23227:4508 315.23562:756 316.23898:3099	255.16745:41 314.23892:319	34447	82161	3597	21381	109729	18009	46072	60	21263	16782	16248	859	19762	23098	1617	1191	1161	4554	2625	33226	15257	43	1271	2078	26214	1795	4925	7245	25352	2970	2415	37646	17589	1278	12293	5891	10918	3966
3843	4.867	Geniposidic acid	[M+H]+	397.11	C16H22O10	Iridoid O-glycosides	ZJDOESGVOWAULF-OGJQONSISA-N	O=C(O)C1=COC(OC2OC(CO)C(O)C(O)C2O)C3C(=CCC13)CO	100	397.10995:1066 398.1133:596 399.11666:162		4301	10424	5760	10771	339	13326	10933	65	9105	0	9008	3489	5084	514	10481	9314	2539	3219	2636	8596	3707	3	5159	830	4971	10302	12761	6633	10402	4525	2037	5137	2138	5292	2467	4486	3348	876
1678	5.552	[2-(carbamoyloxymethyl)-2-methylpentyl] N-propan-2-ylcarbamate	[M+H]+	261.181	C12H24N2O4	Carbamate esters	OFZCIYFFPZCNJE-UHFFFAOYSA-N	O=C(OCC(C)(COC(=O)NC(C)C)CCC)N	100	261.18106:1781 262.18441:740 263.18777:185	118.08934:258 120.32584:10 144.10564:1026 261.12952:20	5471	32233	3284	511	6108	6857	2069	64	3873	0	8985	3692	430	19611	406	1656	2972	2536	2827	5575	6044	117	2348	11684	921	1599	1856	1532	1269	3868	4252	5299	2076	1278	1181	17445	11103	1356
2224	5.258	Aspartame	[M+H]+	295.129	C14H18N2O5	Peptides	IAOZJIPTCAWIRG-QWRGUYRKSA-N	COC(=O)[C@H](Cc1ccccc1)N=C([C@H](CC(=O)O)N)O	100	295.12869:1018 296.13204:304 297.1354:76		2721	4226	1471	1918	876	2856	4110	237	5325	0	3570	286	4321	816	2110	3861	1917	3388	2910	2456	1135	37	505	2037	2675	2694	3668	3581	4473	2412	2367	4181	9008	4467	4122	2471	6656	342
3919	1.088	Dihydropertusaric	[M-H]-	367.24	C21H36O5		SPGPUDJMXMJNCU-MNNMKWMVSA-N	O=C(O)C1C(OC(=O)C1C)CCCCCCCCCCCCCC(=O)C	100	367.23999:1056 368.24334:864 369.2467:721		2264	26	1337	2997	2615	3707	5779	3	33	2158	1861	3597	3424	3199	2495	1886	2050	3337	3095	2959	2068	30	2138	1031	3907	3422	2791	4804	2250	2657	1973	2376	4048	3421	2690	2966	2615	3837
2820	1.067	Tris(1-chloro-2-propyl)phosphate	[M+H]+	327.008	C9H18Cl3O4P	Trialkyl phosphates	KVMPUXDNESXNOH-UHFFFAOYNA-N	CC(CCl)OP(=O)(OC(C)CCl)OC(C)CCl	100	327.00836:1402 328.01171:404 329.01507:2427		3079	3691	3825	4361	1787	1672	2994	9466	6336	1462	2691	1477	2868	4713	2089	4291	3052	3372	3125	3568	2008	17630	6163	2429	22455	5154	3481	1953	11143	3455	2137	7425	6896	15587	13710	4210	11093	6053
909	0.21	(3Z,5E)-4-hydroxy-6-(4-hydroxyphenyl)hexa-3,5-dien-2-one	[M+H]+	205.086	C12H12O3	Styrenes	IWINXMWZYVGFKC-JHLWKMQHSA-N	O=C(C=C(O)C=CC1=CC=C(O)C=C1)C	100	205.08592:7668 206.08927:975 207.09263:156	107.06181:2 118.07201:2 121.03258:8 123.08512:3 129.07509:2 133.07851:2 135.07936:2 146.06239:2 149.02727:22 205.0844:2 205.14302:2	86984	107066	286566	33975	18305	77966	51717	55196	51980	101873	16089	76568	64102	242844	33661	109604	48975	308306	3133	128282	100677	254437	82509	49063	33688	14633	165929	115812	294481	113152	71747	52578	226986	33092	90740	130458	241706	32721
910	0.145	1-[4-hydroxy-3-(3-methylbut-2-enyl)phenyl]ethanone	[M+H]+	205.086	C13H16O2	Alkyl-phenylketones	QJAPFSSVKIZTMR-UHFFFAOYSA-N	O=C(C1=CC=C(O)C(=C1)CC=C(C)C)C	100	205.08632:8170 206.08967:983 207.09303:204	116.06377:3 121.03295:14 142.93866:3 147.07295:3 149.02602:31 205.14368:7	33192	107066	64104	62868	80333	77966	113239	121765	114602	29654	54534	40869	64102	231325	64981	109035	39733	41623	3133	39037	44883	198064	214263	110252	80684	43827	40596	115941	42526	113968	243931	46731	228329	50525	34261	42310	65625	97496
6216	5.428	Teraspiridole C_130091	[M+H]+	565.33	C33H44N2O6	Naphthofurans	ZLBRGMMCUDDXLB-UHFFFAOYSA-N	O=C(OC1CC2C(OC(=O)CCC2(C)C3CCC4(OC5(C=6C=CC=CC6N7C(=O)C(NC75)C)CC4C13C)C)(C)C)C	100	565.32996:1747 566.33331:28411 567.33667:9365		2041	6097	3394	945	4094	3844	3534	22	7286	0	1994	4227	2009	6333	2691	3045	3711	3025	3231	2218	2419	19	5780	2809	4876	5924	6012	3503	4111	5545	22171	18195	14075	13120	15803	14902	24160	21712
5652	1.554	82FTA	[M-H]-	476.979	C10H3F17O2	Medium-chain fatty acids	XTBXSCIWOVSSGB-UHFFFAOYSA-N	OC(=O)CC(F)(F)C(F)(F)C(F)(F)C(F)(F)C(F)(F)C(F)(F)C(F)(F)C(F)(F)F	100	476.97861:1378 477.98196:1015 478.98532:761		1344	154	256	2820	292	4747	12984	116	34	2968	1932	4364	9788	3005	6729	5196	2394	3755	3541	4687	4635	32	2474	1490	549	1829	3615	3652	3055	2433	790	616	817	2476	4	689	0	396
5040	2.299	(2S,3R,4R,5R,6R)-2-methyl-6-[[(2R,3S,4S,5R,6R)-3,4,5-trihydroxy-6-[(E)-7-hydroxy-3,7-dimethyloct-3-enoxy]oxan-2-yl]methoxy]oxane-3,4,5-triol	[M+H]+	481.264	C22H40O11	Fatty acyl glycosides of mono- and disaccharides	VUGMGEQWBOCMAV-QLEKUEJFSA-N	OC1C(O)C(OCC2OC(OCCC(=CCCC(O)(C)C)C)C(O)C(O)C2O)OC(C)C1O	100	481.26425:21073 482.2676:3834 483.27096:812	124.41344:10 479.67441:31 479.71771:61 479.75171:31 481.00488:20 481.26498:16430 481.62741:46 481.66458:41	10223	21403	7191	21818	5040	29231	15929	59	10112	16655	69657	3245	3076	24168	13909	3088	6821	2037	3632	6396	1944	58	7637	20782	9525	9986	1238	349572	6622	2196	1099	17221	60	2289	11661	1452	14572	3225
3449	1.168	Usnic acid	[M-H]-	343.076	C18H16O7		WEYVVCKOOFYHRW-UHFFFAOYSA-N	O=C(C1=C(O)C=C2OC3=C(C(=O)C)C(O)=C(C(O)=C3C2(C1=O)C)C)C	100	343.07584:1074 344.07919:372 345.08255:186		6844	4	2273	3856	4020	1989	4389	14	0	5315	3100	4466	5420	5017	3159	2102	2960	2050	3932	4508	6312	1	1541	2060	6390	3623	11633	491	3313	2330	1241	3431	5529	2822	4272	2787	4589	2093
6067	5.461	Rolipram	[M+2H]2+	551.314	C16H21NO3	Phenylpyrrolidines	HJORMJIFDVBMOB-UHFFFAOYSA-N	O=C1NCC(C2=CC=C(OC)C(OC3CCCC3)=C2)C1	100	551.31409:5237 552.31744:4249 553.3208:5058		5942	6344	3209	6429	2934	4406	4775	19	3561	0	3744	3776	4657	5418	5747	2981	5936	3363	4029	3784	7296	0	3739	4462	3827	3786	5744	4680	6883	3319	19562	44914	20117	12716	21262	19883	23756	17977
8494	1.288	Docetaxel	[M+H]+	830.33	C43H53NO14	Taxanes and derivatives	ZDZOTLJHXYCWBA-VCVYQWHSSA-N	O=C(OC(C)(C)C)NC(C=1C=CC=CC1)C(O)C(=O)OC2C(=C3C(O)C(=O)C4(C)C(O)CC5OCC5(OC(=O)C)C4C(OC(=O)C=6C=CC=CC6)C(O)(C2)C3(C)C)C	100	830.33014:2153 831.33349:1500 832.33685:600	352.97543:10 359.03259:51 472.05444:10 482.0509:21 494.2558:96 494.29346:910 564.98059:10 606.29559:313 718.31812:1717 830.32593:435 830.50085:41 830.56592:31	940	2515	1961	7804	1054	6276	3315	23	2157	3468	6423	1106	6567	393	5511	441	5432	1036	4390	3093	1569	37	1398	4454	2181	368	916	1449	1133	926	4725	2043	6536	5984	27580	1782	1790	6863
1908	3.521	3,7-Epoxycaryophyllan-6-Ol	[M+H]+	277.142	C15H26O2	Oxepanes	KSMZUKWIDPCGBS-UHFFFAOYSA-N	OC1CCC2(OC1(C)CCC3C2CC3(C)C)C	100	277.14175:2224 278.1451:608 279.14846:3767	124.9231:10 172.94341:41 259.12787:10	4378	214	1340	3542	119	4453	7964	140	2161	175	3707	1204	1460	284	1337	2792	66	4795	4333	6920	79	65	817	242	48868	4108	10488	2447	3749	1317	220	389	502	244	553	50	1208	2079
1715	3.749	3-[(E)-2-(3-hydroxyphenyl)ethenyl]-5-methoxyphenol	[M+H]+	265.084	C15H14O3	Stilbenes	VANIIUGEHGLNHB-AATRIKPKSA-N	OC1=CC=CC(C=CC=2C=C(O)C=C(OC)C2)=C1	100	265.08368:1320 266.08703:71 267.09039:147	128.9549:10	3178	1900	6877	25403	129	5152	9556	23	4413	3698	5288	4228	3924	76	2831	19892	2748	4739	4374	3478	455	30	5371	947	8590	16257	3030	4845	2226	4154	1755	1427	5234	314	1978	377	17142	3691
3108	1.409	(3,3,4,4,5,5,6,6,6-Nonafluorohexyl)phosphonic acid	[M-H]-	326.984	C6H6F9O3P	PFSA	FGHHNAZKTIELTK-UHFFFAOYSA-N	O=P(O)(O)CCC(F)(F)C(F)(F)C(F)(F)C(F)(F)F	100	326.98389:1974 327.98724:649 328.9906:324		5869	338	3564	1534	5920	8723	4495	66	493	9872	3886	8191	4047	979	5265	3604	3898	6028	4511	5888	5787	127	5274	2717	4214	2844	5994	7201	2719	2714	13355	7667	8202	1652	9624	17336	12924	15990
2144	1.156	3,9-dihydroxy-6H-[1]benzofuro[3,2-c]chromen-6-one	[M+H]+	291.03	C15H8O5	Coumestans	ZZIALNLLNHEQPJ-UHFFFAOYSA-N	O=C1OC=2C=C(O)C=CC2C=3OC4=CC(O)=CC=C4C13	100	291.02975:7972 292.0331:2019 293.03646:808	121.09494:10 125.93816:122 181.07962:10 201.0032:10 211.06351:51 211.07376:153 255.17102:10 273.26248:41 291.03348:376	971	93	1076	1111	751	1575	449	11	1876	285	634	891	37025	1805	87502	2918	1788	5321	4521	840	905	2	795	2504	356	876	1688	49	9989	1465	2000	528	402	129	3	4269	0	22
6265	1.105	methyl (1S,4aR,6S,7R,7aS)-4a,7-dihydroxy-6-[(E)-3-(4-hydroxyphenyl)prop-2-enoyl]oxy-7-methyl-1-[(2S,3R,4S,5S,6R)-3,4,5-trihydroxy-6-(hydroxymethyl)oxan-2-yl]oxy-1,5,6,7a-tetrahydrocyclopenta[c]pyran-4-carboxylate	[M+H]+	569.204	C26H32O14	Iridoid O-glycosides	NQXDDVZOWBZZHN-CRSYUQHVSA-N	O=C(OC1CC2(O)C(=COC(OC3OC(CO)C(O)C(O)C3O)C2C1(O)C)C(=O)OC)C=CC4=CC=C(O)C=C4	100	569.2038:8264 570.20715:8963 571.21051:1736	223.10103:31 252.08806:31 253.09547:122 265.10443:51 266.10757:41 279.07541:102 295.1488:31 296.0979:51 301.1037:31 313.14444:20 323.10275:31 336.11984:71 337.11444:31 339.10287:194 363.10269:82 364.1041:61 365.09341:63 365.11227:338 372.14053:31 381.11029:61 407.1066:74 407.12369:408 423.15903:31 424.16443:51 437.21042:31 441.18674:51 450.15442:20 451.18835:41 462.20004:31 484.03134:20 490.185:4…	12480	5757	4933	4284	7908	26696	47433	0	26081	5859	13321	2762	4446	4975	5168	12084	4470	7345	4806	8902	13724	4	3659	5861	6840	5927	9054	6531	16067	15075	13019	43930	16780	17465	23611	23364	16251	8722
3699	1.039	dimethyl 2,4-bis(4-hydroxyphenyl)cyclobutane-1,3-dicarboxylate	[M-H]-	355.119	C20H20O6	1-hydroxy-2-unsubstituted benzenoids	OEWCQSJKSNWJTH-UHFFFAOYSA-N	O=C(OC)C1C(C2=CC=C(O)C=C2)C(C(=O)OC)C1C3=CC=C(O)C=C3	100	355.11859:1411 356.12194:1068 357.1253:1046		7828	5	3011	8594	6402	6641	11842	0	0	4106	4532	4368	6168	15108	2808	3214	7454	4627	5647	7594	2187	14	2307	2843	5440	3863	6613	7733	9347	4638	168	244	133	1140	238	232	117	84
8017	5.394	[(1R,2R,3aR,5R,6E,10R,11S,13R,13aS)-1,2,3a,10,11-pentaacetyloxy-2,5,8,8-tetramethyl-12-methylidene-4,9-dioxo-3,5,10,11,13,13a-hexahydro-1H-cyclopenta[12]annulen-13-yl] acetate	[M-H]-	649.25	C32H42O14	Jatrophane and cyclojatrophane diterpenoids	OFUTZNNUWRTXHO-RQGSMOOYSA-N	O=C(OC1C(=O)C(C=CC(C(=O)C2(OC(=O)C)CC(OC(=O)C)(C)C(OC(=O)C)C2C(OC(=O)C)C(=C)C1OC(=O)C)C)(C)C)C	100	649.25037:1466 650.25372:1185 651.25708:60	109.0444:10 127.04767:31 145.06041:194 154.06454:71 302.26611:10 313.10889:467 649.37073:31	779	0	6698	6264	6552	4118	6512	0	1	2714	2105	7599	1893	2391	8939	8109	3860	14860	5756	1546	23846	13	9147	15369	11506	15447	4849	3203	123	2002	1735	3974	210	4037	2	143	10	2635
993	1.135	(+-)-Jasmonic acid	[M+H]+	211.133	C12H18O3	Jasmonic acids	ZNJFBWYDHIGLCU-HWKXXFMVSA-N	CC\C=C/C[C@@H]1[C@@H](CC(O)=O)CCC1=O	100	211.1328:1441 212.13615:606 213.13951:404		13747	12636	14732	10362	9975	18714	8765	919	9251	12188	19275	14332	9709	12619	20005	7420	10937	11450	5771	8684	13356	872	12221	9365	3255	15774	9504	8961	16180	11761	1944	8575	6646	10805	2242	3726	1351	4374
6479	1.153	2-[3-[(E)-6-acetyloxy-2-hydroxy-6-methyl-3-oxohept-4-en-2-yl]-6-(carboxymethyl)-2-hydroxy-3a,5a,9b-trimethyl-5-oxo-2,3,4,6,9,9a-hexahydro-1H-cyclopenta[a]naphthalen-7-yl]-2-methylpropanoic acid	[M+H]+	591.316	C32H46O10	Triterpenoids	AEGZYCGXUREGSM-OUKQBFOZSA-N	O=C(O)CC1C(=CCC2C1(C(=O)CC3(C)C(C(O)CC23C)C(O)(C(=O)C=CC(OC(=O)C)(C)C)C)C)C(C(=O)O)(C)C	100	591.31659:2773 592.31994:2833 593.3233:7081		6440	2419	5167	7930	7242	3698	29474	0	7530	3700	17090	4161	7800	5443	10774	2261	5828	8407	6743	12575	7587	2	3000	4437	8346	2961	8247	5510	11441	8525	5184	14393	20341	15700	14100	13720	3057	20529
1675	5.147	Isoleucylglutamate	[M+H]+	261.144	C11H20N2O5	Dipeptides	KTGFOCFYOZQVRJ-UHFFFAOYNA-N	O=C(O)CCC(NC(=O)C(N)C(C)CC)C(=O)O	100	261.14423:1762 262.14758:660 263.15094:165	105.67254:10 111.04483:41 114.98428:10 120.00475:31 129.06516:10 134.01955:31 141.03531:10 145.94264:10 150.01262:31 197.05894:10 198.13055:20 231.09959:10 261.1377:41	3872	7820	6891	12532	2402	3611	10137	351	15624	0	8038	3881	6161	2887	6340	14677	5159	8475	7057	11798	8834	2640	5207	4760	8302	11124	18576	5655	16720	16293	2900	14120	16945	11664	16077	11638	17727	10679
5247	1.438	(2R,4'aR,5'S,6'R,6'aS,10'aR,10'bR)-6'-(acetyloxy)-4'a,6'a,10'b-trimethyl-5''-oxo-decahydro-1'H-dispiro[oxirane-2,7'-naphtho[2,1-b]pyran-3',3''-oxolane]-5'-yl 2-methylpropanoate	[M+H]+	496.29	C26H38O8	Naphthopyrans	NLLJGJGLOHFJMI-FDPZVKDNSA-N	O=C(OC1C(OC(=O)C(C)C)C2(OC3(COC(=O)C3)CCC2(C)C4CCCC5(OC5)C14C)C)C	100	496.29037:3017 497.29372:1522 498.29708:1644		5312	218	8273	25433	2437	2953	10917	0	807	854	45081	4828	16987	14719	7511	565	12640	5842	7357	2583	9311	14	1713	11911	5356	9196	1554	6985	10299	6138	768	434	1515	981	3340	127	375	909
2473	1.126	5,13,15-trihydroxy-9-methyl-10-oxabicyclo[10.4.0]hexadeca-1(12),13,15-triene-3,11-dione	[M+H]+	309.133	C16H20O6		TXFYYWHRTDECTR-UHFFFAOYSA-N	O=C1OC(C)CCCC(O)CC(=O)CC=2C=C(O)C=C(O)C12	100	309.13336:1202 310.13671:664 311.14007:1494		12222	9590	7751	8207	8439	4409	6043	916	100320	8576	10323	6354	8010	5475	6302	10563	10588	6988	7377	7318	5700	180	11925	8548	6867	13845	6985	14033	10741	4764	4689	5844	5621	8644	45539	5994	6318	10414
485	5.197	Gallic acid	[M-H]-	169.014	C7H6O5	Phenolic glycosides	LNTHITQWFMADLM-UHFFFAOYSA-N	OC(=O)C1=CC(O)=C(O)C(O)=C1	100	169.01422:1480 170.01757:180 171.02093:539		12371	0	10526	9757	10236	11264	15699	298	157	6103	15848	8897	12491	9004	10954	10928	5176	14644	7588	9752	14250	361	8441	13652	9023	10324	12052	8923	17266	8035	6813	14929	9270	10054	14147	10376	10228	14980
1755	5.242	3,5-dihydroxy-7-methoxy-6-methyl-1-oxo-3H-2-benzofuran-4-carboxylic acid	[M-H]-	253.035	C11H10O7	M-phthalic acid and derivatives	MUGQOWYFWURKCM-UHFFFAOYSA-N	O=C(O)C=1C(O)=C(C(OC)=C2C(=O)OC(O)C12)C	100	253.03525:1119 254.0386:193 255.04196:516		983	0	1639	3018	655	2964	2312	187	131	2847	8868	2439	1906	853	1490	2865	3264	4857	7653	3244	3980	680	3722	2252	1607	3714	1916	4018	3431	2833	779	928	4416	9156	12588	3617	1538	3256
5555	1.142	potassium (1R,5aR)-5a,5b,8,8,11a-pentamethyl-9-oxo-1-(prop-1-en-2-yl)icosahydro-1H-cyclopenta[a]chrysene-3a-carboxylate	[M+H]+	515.29	C30H45KO3	Triterpenoids	RDWQLXVTUDUUAU-ASCIYBQHSA-M	[K+].O=C([O-])C12CCC(C(=C)C)C2C3CCC4C5(C)CCC(=O)C(C)(C)C5CCC4(C)C3(C)CC1	100	515.29016:1063 516.29351:2024 517.29687:2429		12047	3480	9229	7613	9360	7864	8336	12	7306	6819	8601	1568	12606	5680	12933	4413	7562	8121	7736	8617	9554	10	7269	5884	11556	6737	4915	11250	8734	4372	7196	10176	10964	5920	11903	11453	8820	8190
1764	1.115	1-Pentanone, 3-hydroxy-1,5-diphenyl-	[M-H]-	253.123	C17H18O2	Alkyl-phenylketones	QJUWGGININGVSC-UHFFFAOYSA-N	O=C(C=1C=CC=CC1)CC(O)CCC=2C=CC=CC2	100	253.12325:2020 254.1266:961 255.12996:5484		4406	27	6656	12032	7564	11518	28303	0	22	8306	9583	4562	7623	7400	4335	7621	4559	4567	8147	5036	6628	13	3938	5432	8303	6959	4145	8573	6245	6747	7330	5966	10197	4137	6999	6632	6056	6950
1343	1.121	Pyrenochaetic acid C_120095	[M+H]+	237.111	C13H16O4	Alkyl-phenylketones	ZKCUSCDHGAMOSP-UHFFFAOYSA-N	O=C(O)C1=CC(OC)=C(C(=O)CCC)C(=C1)C	100	237.11119:1445 238.11454:202 239.1179:3439		15440	11652	5213	9787	9963	12320	10798	80	7569	10475	7330	6257	12844	11852	7019	10219	11039	7613	8894	9999	5641	412	8581	6602	11210	16700	11964	10585	8225	5882	5754	11967	8809	9826	7222	5937	9329	4042
3695	1.425	Coumaroyl + C6H9O8 (isomer of 844, 845, 846)	[M-H]-	355.065	C15H16O10	Glucuronic acid derivatives	LWEUFDJHDOPWFE-UHFFFAOYNA-N	O=C(OC(C(=O)O)C(O)C(O)C(O)C(=O)O)C=CC1=CC=C(O)C=C1	100	355.06506:3061 356.06841:1528 357.07177:828		5818	35	3396	2033	6020	1351	791	0	0	214	6153	5080	1024	999	3746	3440	1146	524	9185	11065	633	12	2836	5527	791	6356	4426	5420	10958	8642	17510	7889	22221	11237	24843	23249	31830	25161
2418	1.677	FENOLDOPAM MESYLATE	[M+H]+	306.089	C16H16ClNO3			Clc1c(O)c(O)cc2c1CCNCC2c3ccc(O)cc3	100	306.08887:1336 307.09222:402 308.09558:370		2315	364	14729	11929	16869	4978	1762	18	1407	2891	2306	15318	2536	2553	16576	16961	3524	14170	9370	3950	1580	30	12134	15733	14533	15149	3847	5527	2745	3016	9285	1195	3665	16979	1285	3725	1377	2812
3585	1.177	N-(3-Methoxybenzyl)palmitamide	[M+H]+	376.32	C24H41NO2	Anisoles	FIQGQTITXPTKIY-UHFFFAOYSA-N	O=C(NCC=1C=CC=C(OC)C1)CCCCCCCCCCCCCCC	100	376.31976:3719 377.32311:2832 378.32647:2021		13042	5668	8460	15629	8452	11632	110742	4454	8756	12874	1931	10439	3093	2807	19520	20572	8481	14791	9371	23553	6848	5349	8589	5175	14309	4646	6497	4440	7516	28986	19268	14844	3418	22785	37204	8812	40438	81781
3754	1.157	5Alpha-Cholestanol	[M+H]+	389.194	C27H48O	Cholesterols and derivatives	QYIXCDOBOSTCEI-QCYZZNICSA-N	OC1CCC2(C)C(CCC3C4CCC(C(C)CCCC(C)C)C4(C)CCC32)C1	100	389.19409:1054 390.19744:1392 391.2008:2435		8954	4868	7193	12323	9733	10803	4987	201	8236	2621	9974	8177	10428	8047	6715	13698	9804	6132	9744	6429	8455	344	7798	10684	8168	12253	6991	12193	12966	13657	3118	8818	3257	3935	793	5524	2185	3171
3095	2.846	1,2-dihydroxyheptadec-16-yn-4-yl acetate	[M+H]+	344.28	C19H34O4	Long-chain fatty alcohols	FHGZOCAZNHYWAL-UHFFFAOYSA-N	O=C(OC(CCCCCCCCCCCC#C)CC(O)CO)C	100	344.27924:2584 345.28259:216 346.28595:31	139.91476:20 144.10536:20 164.92723:10 201.92885:20 207.98795:20 285.2056:51 344.28342:276	6899	15518	5133	7682	8501	9792	108499	8	633	11133	3167	37974	6604	3043	1570	56129	538	15088	9888	15241	5251	4	7012	20932	30122	47874	54752	6292	12894	5730	1418	2876	3933	25357	2570	3006	1764	21943
6352	1.052	_130131	[M+H]+	579.277	C30H42O11	Terpene lactones	LBRJFDBQNUVAGM-VGCGLKNISA-N	O=C(O)C1=CC2C(C(=O)OC1)C(O)(COC(=O)C3=CC4C(C(=O)OC3)C(O)(CO)CCC4C(C)C)CCC2C(C)C	100	579.2771:3805 580.28045:2805 581.28381:2431		8499	5084	8828	15448	8906	11463	5598	3	9259	4677	3861	12306	5406	13948	13050	13026	10815	7192	10148	12329	10682	0	11487	9971	10045	9990	10542	3709	13586	10748	15724	7648	15880	13899	12473	9126	8128	16790
642	5.156	3,4-Dihydroxymandelic acid	[M-H]-	183.03	C8H8O5	Catechols	RGHMISIYKIHAJW-UHFFFAOYNA-N	O=C(O)C(O)C1=CC=C(O)C(O)=C1	100	183.03009:1356 184.03344:150 185.0368:150		14491	0	15801	18923	17338	12294	20379	937	351	12927	19690	13914	8853	12575	12610	14529	9449	11503	10154	9905	21055	708	11336	13589	18368	17465	11917	11415	14417	14769	16780	16846	15197	16154	8874	12453	14062	15689
2037	1.583	3,6-diphenylcyclohexane-1,2-diol	[M+H]+	286.18	C18H20O2	Cyclohexanols	KIDYUEHQXIEBGK-UHFFFAOYSA-N	OC1C(O)C(C=2C=CC=CC2)CCC1C=3C=CC=CC3	100	286.18015:1124 287.1835:452 288.18686:400		1522	224	3591	473	2399	903	250	113	350	6051	342	4111	7667	111	3561	928	11839	9648	10179	7223	765	187	3933	6297	14983	3458	11083	1160	230	562	211	322	160	179	76	1092	46	175
2802	1.14	Valaciclovir	[M+H]+	325.162	C13H20N6O4	Alpha amino acid esters	HDOVUKNUBWVHOX-UHFFFAOYNA-N	O=C(OCCOCN1C=NC=2C(O)=NC(=N)NC21)C(N)C(C)C	100	325.16208:1540 326.16543:1416 327.16879:1415	104.99566:10 120.04935:10 149.02148:71 181.08998:10 189.04822:41 195.06413:10 209.07761:10 237.1562:31 248.0955:10 249.11275:31 265.07144:10 267.11411:41 307.16171:31 310.32446:10 325.16568:112 325.21405:31	12032	9293	13430	12233	13993	9995	19136	39	15922	10902	14640	12036	11657	13748	17733	11208	16398	6453	10281	5578	13355	300	12372	15228	13671	10785	3045	13993	10495	10475	12031	13608	10261	12564	17853	14351	15768	8621
2042	5.08	2',4'-Dihydroxy-4-Methoxychalcone	[M-H]-	269.09	C16H14O4	2'-Hydroxychalcones	ADRQFDIWPRFKSP-RUDMXATFSA-N	O=C(C=CC1=CC=C(OC)C=C1)C2=CC=C(O)C=C2O	100	269.09:6301 270.09335:1295 271.09671:1604	62.01595:10 88.04105:2650 97.02733:31 112.04908:71 116.07071:623 122.30246:10 130.0623:658 130.08646:382 223.10936:10 227.10052:143 251.10985:51 269.11795:92 269.14343:82	113956	0	17611	5558	5629	33724	14653	58	5	36988	9365	12750	14424	9946	36046	14788	16849	12710	10810	16590	8785	65	48659	13279	30196	24363	15840	12298	35648	16617	67713	45923	14634	10166	14303	42231	59618	71085
2517	1.133	N-Acetylmuramic Acid	[M+H]+	311.145	C11H19NO8	Acylaminosugars	MNLRQHMNZILYPY-MDMHTWEWSA-N	O=C(O)C(OC1C(O)C(OC(O)C1N=C(O)C)CO)C	100	311.14499:1239 312.14834:404 313.1517:1213	121.06509:10 124.09573:10 142.94652:20 173.1306:10 184.98488:20 223.10091:20 299.13226:10 311.14883:51 311.18866:51	12960	14702	15503	13663	12318	12236	10288	85	9967	11425	11634	6924	10255	9041	9441	7852	9772	12846	11020	8625	7060	200	11158	12574	11740	12641	11320	17745	7965	7937	15036	14848	8440	11058	11879	7046	14391	11953
6453	1.047	(1R,6R,10S,11R,13S,15R)-1,6-dihydroxy-8-(hydroxymethyl)-4,12,12,15-tetramethyl-5-oxotetracyclo[8.5.0.0?,?.0??,??]pentadeca-3,8-dien-13-yl hexadecanoate	[M+H]+	587.431	C36H58O6	Phorbol esters	QUVRUINWOFZNJL-QNMVXEMISA-N	O=C(OC12CC(C)C3(O)C(C=C(CO)CC4(O)C(=O)C(=CC43)C)C1C2(C)C)CCCCCCCCCCCCCCC	100	587.43036:2472 588.43371:2731 589.43707:18321		4424	6642	9625	10360	6344	6242	13499	19	2749	4774	13546	6670	3009	11068	8474	2226	11090	11282	11218	10339	14433	12	5454	4180	3970	11693	6707	23435	9327	7507	7123	11173	17950	11879	23419	9933	9269	18033
1513	1.098	CMPF	[M-H]-	239.143	C12H16O5	Furanoid fatty acids	WMCQWXZMVIETAO-UHFFFAOYSA-N	O=C(O)C1=C(OC(=C1C)CCC)CCC(=O)O	100	239.14275:5244 240.1461:2844 241.14946:14385	59.02052:71 66.00179:10 97.93301:41 101.01134:10 109.93325:51 118.89064:20 118.89988:31 123.90291:102 134.8947:31 135.08829:10 138.85258:10 141.92247:61 149.00801:20 151.10953:82 159.04247:71 179.04211:10 195.10036:82 207.82701:92 212.16681:10 223.02795:61 239.15825:20	7834	4	5701	12325	15498	9219	54129	26	3	7629	8136	11507	8114	12883	2877	11344	6254	6983	12624	14781	8656	0	4400	5066	32181	19447	18193	9296	19372	4901	2374	1593	12885	9965	2189	7533	6464	14898
4065	1.786	5-[(Z)-14-(3,5-dihydroxyphenyl)tetradec-10-enyl]benzene-1,3-diol	[M+H]+	413.269	C26H36O4	Resorcinols	PFIQXUYXVYYERO-ALCCZGGFSA-N	OC=1C=C(O)C=C(C1)CCCC=CCCCCCCCCCC=2C=C(O)C=C(O)C2	100	413.26843:2234 414.27178:589 415.27514:96		20363	23271	24221	15610	16012	16129	23910	12296	12890	22134	56137	27526	19825	21947	14367	29905	12972	17529	14802	24997	27381	14877	11692	19452	12824	22488	17216	13725	28886	15469	6602	11646	8181	22452	12261	35602	11185	18004
6200	1.148	(1R,2S,4R,5S,6S,11R,12R,14S,16R)-5,6,11-trihydroxy-4-(hydroxymethyl)-8,12,15,15-tetramethyl-7-oxo-3-oxapentacyclo[9.5.0.0?,?.0?,??.0??,??]hexadec-8-en-14-yl dodecanoate	[M+H]+	563.358	C32H50O8	Bicyclic monoterpenoids	JGUYJMIAKPTIAH-CPYUNXKESA-N	O=C(OC12CC(C)C3(O)C4C=C(C(=O)C4(O)C(O)C5(OC5C3C1C2(C)C)CO)C)CCCCCCCCCCC	100	563.35785:1514 564.3612:400 565.36456:34387		23232	13931	16371	9261	19832	13313	14256	161	15207	15491	10847	10502	18099	17440	13650	10535	11572	16413	15300	11887	16320	31	10778	13381	8807	12517	10823	13810	16596	14362	480	438	9767	4885	5254	2985	4985	836
6275	1.088	Lycopene-5,6-diol	[M+H]+	570.443	C40H58O2	Xanthophylls	BMVRDJXDSMPZGO-RGZXCSNFNA-N	CC(C)=CCC\C(C)=C\C=C\C(\C)=C\C=C\C(\C)=C\C=C\C=C(/C)\C=C\C=C(/C)\C=C\C(O)C(C)(O)CCC=C(C)C	100	570.44287:1410 571.44622:1212 572.44958:202		23401	5379	33819	14690	15142	18988	12629	5	21220	16539	20734	9449	14483	9622	14048	17574	17358	10442	16401	13211	4850	8	6584	8330	10625	10186	5022	11173	7219	8884	7776	4295	6516	4490	8854	6324	7316	6413
3845	4.87	methyl 2-((3-(benzo[d][1,3]dioxol-5-yl)-4-oxo-6-propyl-4H-chromen-7-yl)oxy)acetate	[M+H]+	397.13	C22H20O7	Isoflavones	NNOQXTZBOCAPIN-UHFFFAOYSA-N	O=C(OC)COC1=CC=2OC=C(C(=O)C2C=C1CCC)C=3C=CC=4OCOC4C3	100	397.12994:7985 398.13329:4343 399.13665:348	176.07138:2900 193.04399:31 194.02599:82 210.04999:153 226.0406:61 226.04697:163 329.14893:375 397.1351:174 397.30392:31	11472	92526	15856	60539	283	48122	51729	87	52547	0	58991	8207	23697	5245	14844	61925	9913	19080	18191	39859	43198	69	14573	2879	25262	31974	81537	36770	62681	38849	2696	13784	7071	8937	10694	9844	16965	4473
5387	4.763	CRUSTECDYSONE	[M+H]+	503.298	C27H44O7	Hydroxy bile acids, alcohols and derivatives	NKDFYOWSKOHCCO-YPVLXUMRSA-N	O=C1C=C2C(CCC3(C)C(CCC23O)C(O)(C)C(O)CCC(O)(C)C)C4(C)CC(O)C(O)CC14	100	503.29791:1020 504.30126:2271 505.30462:271		7449	7717	10500	9323	35363	17876	1972	54	10762	0	10776	16639	39969	6624	11697	2366	28432	10104	17912	17866	13144	1	17833	38885	5766	4959	4396	22539	10165	16885	9656	1807	9876	3042	4400	5180	6178	7301
5129	1.053	(1R,2R,5S,8R,14R,15R,16S)-16-hydroxy-1,2,14,17,17-pentamethyl-8-(prop-1-en-2-yl)pentacyclo[11.7.0.0?,??.0?,?.0??,??]icosane-5,15-dicarboxylic acid	[M+H]+	487.342	C30H46O5	Triterpenoids	WLCHQSHZHFLMJH-GAVPBTRYSA-N	O=C(O)C1C(O)C(C)(C)C2CCC3(C)C(CCC4C5C(C(=C)C)CCC5(C(=O)O)CCC43C)C12C	100	487.34164:8366 488.34499:9320 489.34835:18322		15997	12724	16473	22105	13355	15218	20735	0	8947	14228	17487	11519	13151	22145	18903	10801	21390	24163	22306	20423	23216	9	12465	18440	14523	17685	9361	24517	18124	13066	23281	22934	48653	15822	54161	20604	26223	32483
4687	1.299	methyl (1R,4aS,9S,10S)-10-acetyloxy-5,9-dihydroxy-1,4a-dimethyl-2-oxo-7-propan-2-yl-10,10a-dihydro-9H-phenanthrene-1-carboxylate	[M-H]-	415.216	C23H28O7	1-hydroxysteroids	ROWKODQLOIEBHL-MXHWVDEXSA-N	O=C(OC1C(O)C2=CC(=CC(O)=C2C3(C=CC(=O)C(C(=O)OC)(C)C13)C)C(C)C)C	100	415.21567:2139 416.21902:1457 417.22238:520	96.96246:41 142.99516:41 369.18701:10 415.18747:217	8418	0	4618	20786	54924	99031	38604	0	0	46840	5825	1937	91295	3034	38132	2838	27636	28481	23584	34977	14255	65	20646	1413	23768	29965	20555	34648	6525	28304	11957	10157	39162	4204	6854	42395	23057	7822
860	6.125	2,3,5-Trichlorphenol	[M-H]-	194.918	C6H3Cl3O	O-chlorophenols	WWGQHTJIFOQAOC-UHFFFAOYSA-N	C1=C(C=C(C(=C1Cl)Cl)O)Cl	100	194.91795:10810 195.9213:0 196.92466:333		82540	0	28024	57315	20510	14613	55609	1	1	53313	58700	1138	43102	127695	20926	30172	81045	58139	26389	43652	13790	30	26512	15049	38860	40057	59978	94847	198545	122088	96	22	1463	151	5027	3524	6069	8386
3860	2.979	PFAP-PAP	[M-H]-	364.944	C5H2F11O4P	PFSA	OIKDGSCOJRUCTN-UHFFFAOYSA-N	O=P(O)(O)OC(F)(F)C(F)(F)C(F)(F)C(F)(F)C(F)(F)F	100	364.944:2019 365.94735:96 366.95071:0	75.00268:10 87.01006:41 92.93027:122 102.95739:92 108.99187:71 112.98724:31 146.00473:10 148.98157:41 151.00133:20 155.65892:10 160.91521:31 165.04846:10 171.94688:10 176.97662:133 190.98566:31 190.99541:41 192.94783:31 195.78442:10 211.06897:10 213.00165:51 219.02798:10 228.89754:51 232.95065:20 234.96999:31 280.98203:133 318.94083:20	6301	36	5772	12883	7076	24801	14543	76	38	24708	5092	2012	40782	111988	15019	11732	8158	37713	26535	62096	4784	25	23855	10348	12523	15857	53740	62954	16952	24967	65	151	92	86	29	368	107	519
4619	3.792	Nicosulfuron	[M-H]-	409.094	C15H18N6O6S	Pyridinesulfonamides	RTCOGUMHFFWOJV-UHFFFAOYSA-N	COC1=CC(OC)=NC(N=C(O)NS(=O)(=O)C2=C(C=CC=N2)C(=O)N(C)C)=N1	100	409.0936:1778 410.09695:0 411.10031:36	61.99603:10 71.02322:20 84.99783:20 89.61234:10 121.25135:10 127.00381:41 139.00018:31 143.04608:10 167.69632:10 168.94197:51 186.01299:10 195.1602:10 221.05902:20 237.00163:10 282.13467:10 289.052:31 292.92255:10 344.96844:10 362.92151:20	39463	0	29540	33848	32009	2304	35865	0	4	45943	26554	27515	41028	35819	34751	31436	42302	914	28837	34711	2406	0	33630	8295	31663	39244	3640	45493	43355	59019	7	178	271	83	0	56	453	0
3576	1.118	Methylprednisolone	[M+H]+	375.217	C22H30O5	21-hydroxysteroids	VHRSUDSXCMQTMA-DTOSWALXSA-N	O=C1C=CC2(C(=C1)C(C)CC3C4CCC(O)(C(=O)CO)C4(C)CC(O)C32)C	100	375.21692:5018 376.22027:3844 377.22363:1415	140.99893:10 199.14597:20 235.11374:20 245.12808:10 248.03214:31 273.02664:10 307.14816:20 313.32974:41 321.25339:20 348.14474:10 357.16635:41 357.28641:61 357.35312:20 367.65558:10 375.15915:21 375.21387:331	41667	32658	36521	44205	42941	33270	17694	30	22787	17493	33519	28803	36426	32794	53378	31957	27820	29382	29185	29480	27975	269	34961	38244	26650	33741	33116	28093	31284	30163	5244	9116	3561	13429	4262	8163	8631	7438
6457	4.782	Jamaicamide A	[M+H]+	589	C27H36BrClN2O4		NAIKIJSSBJHCBL-IPUGVWFUSA-N	O=C1C=CC(N1C(=O)C=C(OC)CCN=C(O)CCC=CC(C)CCC(=CCl)CCCC#CBr)C	100	589.00024:5863 590.00359:2094 591.00695:230	121.37445:10 248.26944:47 249.06419:8870 271.05603:41 317.05075:226 383.79041:32 385.04428:2649 407.04318:10 452.89838:21 453.03357:195 519.58008:10 521.01953:174 588.99817:82	53846	42014	53766	37480	2685	61977	57431	1	33813	0	18434	12979	42447	12920	20682	24650	40502	24824	32253	38310	24212	0	24087	10771	20757	17110	49295	33521	74593	70136	36318	27756	31041	4409	65385	52163	57519	49943
2964	1.076	Eicosanoids_12,13diHOME_C18H34O4	[M+H]+	337.235				n/a	100	337.23483:3119 338.23818:3409 339.24154:2199		39176	44861	42648	44514	40826	38175	44671	719	38800	32403	33117	31635	50779	45461	30984	43164	40006	33515	39974	39341	33510	1115	29266	43737	39295	39448	40177	35564	31682	34253	4243	14334	16369	15995	9983	14994	11962	14566
1507	1.326	4,6-dihydroxy-3-(1-hydroxyethyl)-5-methoxy-3H-2-benzofuran-1-one	[M-H]-	239.056	C11H12O6	Gallic acid and derivatives	BYTQIIPUIDTMNL-UHFFFAOYSA-N	O=C1OC(C2=C(O)C(OC)=C(O)C=C12)C(O)C	100	239.05608:10762 240.05943:2304 241.06279:22939		260655	1084	8055	42073	25676	365271	56609	870	5318	77436	38867	3223	54107	44663	18723	8142	51087	70156	48045	116729	7445	1075	8464	5670	13038	7232	31787	44377	132495	54265	8133	1487	11430	11849	85922	141428	102548	12293
3114	1.104	(3E,12E)-3,12-dimethyl-8-methylidene-6,18-dioxatricyclo[14.2.1.0?,?]nonadeca-3,12,16(19)-triene-7,17-dione	[M-H]-	327.206	C20H24O4	Diterpene lactones	KTYZKXFERQUCPX-SPUCVAIDSA-N	O=C1OC2C=C1CCC=C(C)CCC3C(=C)C(=O)OC3C=C(C)C2	100	327.20654:2480 328.20989:1275 329.21325:177630	59.02037:31 171.14398:20 199.13721:10 209.12228:10 264.14603:10 279.27527:10 281.21585:85 281.24429:1118 283.23209:31 309.20407:31 327.20605:82 327.24435:61 327.28522:61	34588	34	20621	35490	33823	43779	138030	70	5	31553	23804	39725	23357	116510	20030	45075	34199	33753	77955	30179	28085	603	43266	35591	61211	75818	90119	43753	50280	49527	33364	61182	30961	38548	17255	61979	31100	75956
1845	1.572	C13H23NO5	[M+H]+	274.167	C13H23NO5	Formula predicted			100	274.16733:6480 275.17068:1428 276.17404:46	107.05775:10 119.04077:51 121.83567:10 133.10822:21 136.06436:240 139.10626:51 139.11624:133 162.01964:10 239.13141:10 256.27286:31 259.99036:21 274.16885:557 274.28107:125	31547	18220	15974	59098	16037	105747	26537	744	25017	89264	24779	18042	95279	29630	24216	19452	79562	71458	78625	57968	27971	563	56989	19459	39798	64936	81751	61880	24601	81243	870	294	89	89	113	24	194	69
864	5.064	2-hydroxy-4-(4-hydroxyphenyl)butanoic acid	[M-H]-	195.015	C10H12O4	1-hydroxy-2-unsubstituted benzenoids	NDXWYVRAUFPPEJ-UHFFFAOYSA-N	O=C(O)C(O)CCC1=CC=C(O)C=C1	100	195.0144:2226 196.01775:424 197.02111:85	75.40874:10 125.0297:10 127.05239:143 171.63885:10	29373	0	18448	13175	14715	19764	13151	27	233	14734	17142	17320	20693	9772	36011	21348	24303	28200	79173	22193	19745	313	17544	18147	26811	20451	22939	14611	18752	15619	57300	23171	20203	25547	5971	6782	3839	21191
3030	1.046	(1R,4aS,5R,8aS)-5-(5-hydroxy-3-methylpentyl)-1,4a-dimethyl-6-methylidene-3,4,5,7,8,8a-hexahydro-2H-naphthalene-1-carboxylic acid	[M+H]+	340.285	C20H34O3	Diterpenoids	NSRKLZRKJJQJLD-KXBJDGJWSA-N	O=C(O)C1(C)CCCC2(C)C(C(=C)CCC12)CCC(C)CCO	100	340.28479:23301 341.28814:9107 342.2915:1820	198.15833:31 295.30835:20 298.27551:20 339.18027:41 339.82275:25 340.16898:24 340.28616:5486 340.39294:168 340.62479:20	183797	159775	183742	167672	154656	266411	159938	13	194387	186123	120419	232827	164095	134396	264962	222835	231287	182435	218455	168113	234894	77	192520	178088	334231	157829	203738	385359	325538	149231	154734	137699	206339	185098	174996	216910	191666	190072
1152	1.787	Monoisobutyl phthalate	[M+H]+	223.096	C12H14O4	Benzoic acid esters	RZJSUWQGFCHNFS-UHFFFAOYSA-N	CC(C)COC(C1=CC=CC=C1C(=O)O)=O	100	223.09651:39526 224.09986:2707 225.10322:437	223.09911:133	710852	462286	228819	1068937	241120	837245	165444	14874	285152	1003552	139673	217091	964647	845620	266455	241908	745648	265161	318446	784689	1015816	20038	281177	236882	218436	267816	281776	1037073	1078762	1102074	321828	276168	945291	267898	986026	271695	406496	1331805
2935	1.08	4'-ethenyl-2'-hydroxy-1,4',4a-trimethyl-5-oxospiro[2,3,4,7,8,8a-hexahydronaphthalene-6,1'-cyclopentane]-1-carboxylic acid	[M+H]+	335.222	C20H30O4		JSXYBZIRJXMIMK-UHFFFAOYSA-N	O=C(O)C1(C)CCCC2(C(=O)C3(CCC12)CC(C=C)(C)CC3O)C	100	335.22232:51352 336.22567:28534 337.22903:8499	105.07498:20 107.08881:20 173.14293:20 273.26114:41 277.1488:31 317.13092:31 335.15695:103 335.18796:129 335.22156:1941	524116	712546	599532	548046	447734	360677	313526	663	467414	434243	492259	498892	376010	485579	393703	757040	465484	628723	503441	437016	438915	1099	591989	699979	567779	708132	705314	370226	391317	463553	9764	11617	23460	14586	14419	19587	14538	8595
1856	0.994	Palmitic Acid	[M+H]+	274.274	C16H32O2	Long-chain fatty acids	IPCSVZSSVZVIGE-UHFFFAOYSA-N	O=C(O)CCCCCCCCCCCCCCC	100	274.2742:1395331 275.27755:265220 276.28091:24484	101.77608:45 102.09393:5468 102.60381:31 104.07336:112 105.76086:31 106.08923:6720 106.11832:90 107.05548:20 192.88377:10 201.05029:31 207.00896:10 210.22247:82 211.57765:22 212.23734:2572 228.23267:143 229.52267:54 230.25258:1889 230.782:21 238.25343:41 255.44064:51 256.26486:11752 256.67633:31 257.80847:41 259.62051:20 272.26114:71 273.39911:364 273.44577:41 273.55084:41 274.004:31 274.11618:61…	5962735	7037881	7432274	5671932	6508024	6736072	5973182	287	9512620	6658355	5991204	11807333	5779202	6917896	8538377	5855142	8512854	6031886	6298292	6727326	9752620	586	8792981	5205266	14541018	7127889	7328594	18440644	12369591	4685150	6866130	5728992	14643967	7358904	9869380	8592337	8036132	6219271
4285	6.643	trans-piceid	[M-H]-	389.124	C20H22O8	Stilbene glycosides	HSTZMXCBWJGKHG-UHFFFAOYNA-N	OC1=CC=C(C=C1)C=CC3=CC(O)=CC(OC2OC(CO)C(O)C(O)C2(O))=C3	99.9	389.12454:2933 390.12789:1065 391.13125:230	75.0126:41 88.04431:163 96.96238:597 132.02898:92 145.09563:31 157.09833:184 159.11339:255 169.05984:10 171.07423:41 185.09389:71 187.07002:61 189.08771:31 201.08464:153 201.82013:10 203.1019:61 215.06467:92 229.08472:31 233.07259:31 247.09021:82 262.98053:10 273.06775:408 290.13245:41 291.0784:1370	24	0	0	0	10	35	0	4	1	24	0	24	0	0	0	0	3	0	0	12	0	4	12	2	24	0	0	37	11	11	5601	1853	15427	4243	15248	5772	22985	8702
3229	7.08	Thelephoric acid	[M+H]+	353.028	C18H8O8		PDICCECAPKBDBB-UHFFFAOYSA-N	O=C1C=2OC=3C=C(O)C(O)=CC3C2C(=O)C=4OC=5C=C(O)C(O)=CC5C14	99.9	353.02844:1488 354.03179:252 355.03515:63	121.99027:31 139.13319:10 148.94185:10 149.98604:61 191.99413:20 193.97293:20 203.01019:31 205.02867:20 217.03506:20 219.04044:31 238.16566:10 245.02051:20 247.04666:41 249.02101:31 263.03854:31 280.1105:10 291.02444:41 291.04611:31 295.0336:31 307.01538:10 309.04214:41 353.03311:215	4	1	0	4	13	1	5	3	5	0	5	6	3	7	3	1	8	2	2	4	3	2	6	13	3	3	4	1	3	3	19133	15583	36260	14247	28328	41355	6977	40573
1003	5.577	Juarezic Acid	[M+H]+	213.031	C11H10O2	Styrenes	FEIQOMCWGDNMHM-KBXRYBNXSA-N	O=C(O)C=CC=CC=1C=CC=CC1	99.9	213.03166:1361 214.03501:0 215.03837:1386	126.00517:20	0	11	21	0	0	0	9	0	1207	0	0	4	23	317	826	13	4	0	3	4	0	5	4	3	0	267	18	9	0	0	0	4	635	22	35	4	86	2186
2272	6.768	(1R,2E,7R,10E,12S,13S,15R)-12,15-dihydroxy-7-methyl-8-oxabicyclo[11.3.0]hexadeca-2,10-dien-9-one	[M+H]+	298.201	C16H24O4	Macrolides and analogues	KQNZDYYTLMIZCT-SWGFJCPHSA-N	O=C1OC(C)CCCC=CC2CC(O)CC2C(O)C=C1	99.9	298.20166:1040 299.20501:1309 300.20837:1309		13	8	19	5	17	0	18	10	13	0	14	8	7	24	17	9	6	36	11	1	5	8	10	10	0	17	34	5	19	17	1957	10329	6010	1088	8636	1895	14995	7322
2440	2.29	(4E,6E)-2-(hydroxymethyl)-3-(3-methoxy-3-oxopropyl)deca-4,6-dienoic acid	[M+H]+	307.078	C15H24O5	Medium-chain fatty acids	PVHUKALHRBPQNM-BSWSSELBSA-N	O=C(O)C(CO)C(C=CC=CCCC)CCC(=O)OC	99.9	307.07745:5936 308.0808:1179 309.08416:900		101	384	173	71	22	83	44	167	0	81	3	440	42	50	93	29	26	127	58	44	312	49	367	55	11	310	32	304	62	0	13	56	28	42	95669	44	9	19
3662	1.538	5,7-dihydroxy-2-(4-methoxyphenyl)-6-(3-methylbut-2-enyl)-2,3-dihydrochromen-4-one	[M-H]-	353.14	C21H22O5		ZTDRTMVBTLHQII-UHFFFAOYSA-N	O=C1C=2C(OC(C3=CC=C(OC)C=C3)C1)=CC(O)=C(C2O)CC=C(C)C	99.9	353.14087:1340 354.14422:0 355.14758:420		14	0	18	735	18	24	74	0	17	24	0	182	0	4	201	23	0	1178	59	42	416	28	0	96	1106	714	1100	4	79	20	853	116	2344	484	4	1602	116	10
2725	5.623	2-Chloro-6-O-methylnorlichexanthone	[M-H]-	305.02	C15H11ClO5		VZYXHXRKFKLWJI-UHFFFAOYSA-N	O=C1C2=C(O)C(Cl)=C(O)C=C2OC3=CC(OC)=CC(=C13)C	99.9	305.02048:4277 306.02383:1170 307.02719:439	84.95816:10 130.96825:174 131.08784:51 135.37068:10 138.01357:31 173.02986:61 174.95749:122 175.05089:204 193.06131:112 216.99881:10 237.04271:378 242.01625:31 251.11264:10 305.0257:20	759	0	0	538	12	982	793	7	8	693	309	829	859	41	744	0	10	1708	60	0	1026	33	281	25	0	393	343	332	1147	44	51570	61731	57196	60870	47650	42094	45717	22719
4029	5.743	beta-TOXICAROL	[M+H]+	411.228	C23H22O7	Rotenones	MTTUVGLGBORPBI-UHFFFAOYSA-N	O=C1C2=C(OC3COC4=CC(OC)=C(OC)C=C4C13)C=C5OC(C=CC5=C2O)(C)C	99.9	411.22849:2272 412.23184:1118 413.2352:17623		1	0	144	0	44	0	1	4	39	0	0	0	18	227	70	11	13	122	62	17	13	16	1	90	15	4	0	0	0	0	94	0	59	35	65	74	1	1
4872	1.562	Cromolyn	[M+H]+	469.077	C23H16O11	Chromones	IMZMKUWMOSJXDT-UHFFFAOYSA-N	OC(COC1=C2C(=O)C=C(OC2=CC=C1)C(O)=O)COC1=C2C(=O)C=C(OC2=CC=C1)C(O)=O	99.9	469.07614:1024 470.07949:408 471.08285:68		86	13	188	91	70	99	0	0	30	0	38	110	107	118	29	66	100	15	64	62	11	1	35	20	214	110	330	1511	261	168	74	27	39	69	78	85	42	18
3100	5.306	Tranilast	[M-H]-	326.103	C18H17NO5	N-cinnamoylanthranilic acids	NZHGWWWHIYHZNX-UHFFFAOYSA-N	O=C(O)C=1C=CC=CC1N=C(O)C=CC2=CC=C(OC)C(OC)=C2	99.9	326.103:1235 327.10635:1345 328.10971:4171		838	0	448	452	274	2182	125	25	6	351	3257	242	915	1850	1401	387	685	1084	203	288	638	1	173	384	233	321	1840	740	3233	3585	3632	2212	10164	2960	8465	6768	14460	10260
6637	5.421	"12b-O-[deca-2E,4Z-dienoyl]-13a-isobutyl-4b-phorbol "	[M+H]+	607.325	C34H48O8	Phorbol esters	KYIPVUWVVGXMKA-QEHRYBIVSA-N	O=C(OC1C(C)C2(O)C(C=C(CO)CC3(O)C(=O)C(=CC32)C)C4C1(OC(=O)C(C)C)C4(C)C)C=CC=CCCCCC	99.9	607.3255:1248 608.32885:4046 609.33221:1618		60	728	156	0	511	327	273	0	508	0	1101	1159	1075	614	176	150	5	352	233	1933	320	9	974	1648	527	253	858	542	697	333	3435	11794	4289	3277	9019	1289	4046	3708
8325	4.69	deoxycholic acid	[M+H]+	807.574	C24H40O4		KXGVEGMKQFWNSR-BKAWJTANSA-N	O=C(O)CCC(C)C1CCC2C3CCC4CC(O)CCC4(C)C3CC(O)C12C	99.9	807.57324:71572 808.57659:152727 809.57995:55692	139.15338:10 146.9861:61 184.08272:229 185.082:51 622.49878:31 623.49243:71 624.51514:143 747.47559:51 748.47943:112 804.99731:10 806.56421:51 807.57489:909	69498	183547	77	435	1254	565	1927192	37	732088	0	482149	148	54023	610376	617	83	10442	40	289	50938	407110	1	113	585	66	116	111	4674	304616	9491	3	1092803	1051	13	55202	12290	49950	568
5099	1.197	[3,4,5-trihydroxy-6-(3,4,5-trihydroxybenzoyl)oxyoxan-2-yl]methyl 3,4,5-trihydroxybenzoate	[M+H]+	485.093	C20H20O14	Tannins	LYGRISUQIZNHGM-UHFFFAOYSA-N	O=C(OCC1OC(OC(=O)C2=CC(O)=C(O)C(O)=C2)C(O)C(O)C1O)C3=CC(O)=C(O)C(O)=C3	99.9	485.09219:1077 486.09554:0 487.0989:140		241	645	212	1607	131	88	1440	16	891	771	352	1855	1290	466	161	41	410	615	494	924	935	92	203	629	1602	331	668	194	2177	755	0	356	20	2326	534	696	1023	1553
558	5.368	sn-Glycerol 3-phosphate	[M+H]+	171.006	C3H9O6P	Glycerophosphates	AWUCVROLDVIAJX-GSVOUGTGSA-N	OC[C@@H](O)COP(O)(O)=O	99.9	171.00677:1468 172.01012:69 173.01348:0		0	0	588	189	38	491	796	41	521	0	0	53	287	360	347	296	117	1153	548	295	1868	0	304	818	146	689	105	171	1303	556	6151	2219	5793	8650	3862	10202	5835	15880
1021	1.426	Harmol Hydrochloride	[M+H]+	216.113	C12H10N2O	Harmala alkaloids	LBBJNGFCXDOYMQ-UHFFFAOYSA-N	O=C1C=CC=2C(=C1)NC=3C2C=CNC3C	99.9	216.11354:16031 217.11689:32863 218.12025:44336	104.05108:92 106.06819:41 118.07077:31 123.05878:1478 130.07172:20 155.05901:41 156.07147:41 185.07176:71 198.10545:31 216.11615:174	385	61	308	834	365	217	532	94	470	1052	993	771	906	1000	365	110	525	732	730	285	728	44	636	300	236	146	410	562	571	357	15	1	120	213	0	14	0	60
2855	4.904	Triptophenolide	[M-H]-	311.165	C20H24O3	Oxosteroids	KPXIBWGPZSPABK-FXAWDEMLSA-N	O=C1OCC2=C1CCC3(C4=CC=C(C(O)=C4CCC23)C(C)C)C	99.9	311.16492:61930 312.16827:21006 313.17163:4505	55.02806:41 57.04037:41 57.88485:21 59.02047:296 69.04236:10 70.06919:41 71.01434:117 71.0191:383 73.03339:82 83.01842:31 87.01229:10 89.02975:427 91.04609:31 97.03992:10 98.06351:143 101.02743:163 102.05753:102 103.63261:10 114.06052:194 115.70099:122 116.07339:24197 116.24535:72 116.27122:275 116.30473:22 116.44485:20 116.54239:31 116.60641:31 116.63387:31 116.80013:31 117.12844:41 117.23238:31…	0	0	89	4	92	139	76	80	24	68	175	34	4	208	107	16	48	122	869	550	93	143	297	0	0	82	155	186	25	11	282	101	247	9	17	66	18	299
5273	1.087	(1R,2R,4S,7R,8S,12R)-7-(furan-3-yl)-1,8,12,17,17-pentamethyl-3,6,16-trioxapentacyclo[9.9.02,4.02,8.012,18]icos-13-ene-5,15,20-trione	[M-H]-	453.192	C26H30O7	Limonoids	MAYJEFRPIKEYBL-DKBZVKCESA-N	O=C1OC(C)(C)C2CC(=O)C3(C)C(CCC4(C)C(OC(=O)C5OC534)C6=COC=C6)C2(C=C1)C	99.9	453.19135:3637 454.1947:3622 455.19806:12045		1599	4	1044	1826	1541	860	1566	1	0	1238	3132	1640	38518	1984	984	1941	1795	1212	916	3365	1391	0	1822	1159	896	2189	822	1676	1755	846	2029	1179	1664	1291	2124	1635	774	1254
2887	1.144	Piroxicam	[M+H]+	332.07	C15H13N3O4S	Benzothiazines	QYSPLQLAKJAUJT-UHFFFAOYSA-N	O=S1(=O)C=2C=CC=CC2C(O)=C(C(O)=NC3=NC=CC=C3)N1C	99.9	332.06955:1135 333.0729:607 334.07626:809	109.10329:20 121.04183:153 139.07748:20 162.07124:10 164.08679:51 197.11082:20 210.03265:20 217.10893:10 227.19142:31 242.10016:10 246.99898:31 315.23636:31 331.34091:31 332.07114:51 332.22549:153 332.33359:61	55	654	746	0	952	2373	620	14	1644	82	0	4	506	19	482	790	1624	348	1121	485	520	3	142	4	1727	483	453	0	610	30	277	45	12	25	9	60	4	141
2082	3.359	(E)-2-decylpent-2-enedioic acid	[M+H]+	288.217	C15H26O4	Long-chain fatty acids	BWSQDEWKZUMVIG-ACCUITESSA-N	O=C(O)C(=CCC(=O)O)CCCCCCCCCC	99.9	288.21652:19591 289.21987:4823 290.22323:182	103.07995:10 118.08929:10 127.11663:102 129.07874:20 144.10397:112 162.10779:10 169.9897:71 223.76654:10 229.14984:310 243.11913:10 288.22046:1016	6659	16215	1924	4960	4275	13835	47044	14	3642	0	5684	9063	2224	5026	601	1165	583	2303	1881	14036	53800	1	287	79165	42945	1402	564	596	85781	241	1358	16887	13975	16051	4712	27272	2698	6279
2307	1.495	CGS 15943	[M-H]-	284.034	C13H8ClN5O	Quinazolinamines	MSJODEOZODDVGW-UHFFFAOYSA-N	ClC=1C=CC=2NC(=N)N3N=C(N=C3C2C1)C=4OC=CC4	99.9	284.03409:1786 285.03744:890 286.0408:0		172	115	44	1984	82	2993	554	46	129	915	611	117	458	23	251	185	1863	1859	1916	635	83	53	581	120	306	53	1781	678	742	2151	733	778	13776	137	762	1508	382	1979
2322	4.886	5,7-dihydroxy-4-(4-methoxyphenyl)-3,4-dihydrochromen-2-one	[M-H]-	285.078	C16H14O5		OKBWVJGQTFYYQA-UHFFFAOYSA-N	O=C1OC=2C=C(O)C=C(O)C2C(C3=CC=C(OC)C=C3)C1	99.9	285.07733:1546 286.08068:504 287.08404:4966		7263	0	3081	4110	859	5351	3289	0	43	6272	7228	1581	2766	10118	970	2484	2549	2996	2048	4504	79	48	2261	1764	2358	3314	4332	6081	2779	8184	8613	2396	10039	8647	2000	14334	3762	22453
1793	1.492	Piscidic Acid	[M-H]-	255.051	C11H12O7	Phenylpropanoic acids	TUODPMGCCJSJRH-UHFFFAOYSA-N	O=C(O)C(O)C(O)(C(=O)O)CC1=CC=C(O)C=C1	99.9	255.05058:3103 256.05393:326 257.05729:1016		1355	257	114	326	1226	1128	1158	821	623	1168	524	1597	1921	381	4330	1362	710	1784	2079	1536	1450	273	612	788	2139	844	7304	1902	523	1098	22664	1933	31489	3338	1693	19241	30578	13322
5495	4.427	3-phenyl-2-[(2S,3R,4S,5S,6R)-3,4,5-trihydroxy-6-[[(E)-3-(4-hydroxyphenyl)prop-2-enoyl]oxymethyl]oxan-2-yl]oxyprop-2-enoic acid	[M+H]+	511.028	C24H24O10	Fatty acyl glycosides of mono- and disaccharides	OFPMGMVAOWDSRN-AAJBOKNFSA-N	O=C(O)C(OC1OC(COC(=O)C=CC2=CC=C(O)C=C2)C(O)C(O)C1O)=CC=3C=CC=CC3	99.9	511.02859:2550 512.03194:813 513.0353:90	126.95747:82 208.00645:10 238.31549:22 239.08325:3035 253.17464:10 265.94693:21 307.06912:944 307.86374:20 329.66812:10 373.8533:21 375.05533:661	4536	6454	881	1018	15766	461	893	0	3230	0	3650	684	1712	27182	790	993	3119	2190	2232	1249	11847	3	694	4418	1809	1519	3502	643	1989	1003	0	19	0	0	21	63	0	41
1849	5.461	(2E,4E)-N-(2-methylpropyl)dodeca-2,4-dienamide	[M+H]+	274.182	C16H29NO	N-acyl amines	BBRMJCAPNGJKEM-AQASXUMVSA-N	OC(=NCC(C)C)C=CC=CCCCCCCC	99.9	274.18146:1261 275.18481:1062 276.18817:0		9089	1100	1556	1891	10032	3654	3057	271	2239	0	3496	4235	4192	11073	1482	2036	3584	2029	3534	2270	11270	100	1942	2993	3559	5944	10374	4455	3534	3392	15896	11073	13731	14692	10048	21281	12720	18435
10242	1.243	[(2R,3R,4R,5R,6R)-2-[[(2R,3R,4R)-3,4-dihydroxy-4-(hydroxymethyl)oxolan-2-yl]oxymethyl]-4-[(2S,3R,4R,5R,6S)-4,5-dihydroxy-6-methyl-3-[(2S,3R,4S,5S)-3,4,5-trihydroxyoxan-2-yl]oxyoxan-2-yl]oxy-6-[2-(3,4-dihydroxyphenyl)ethoxy]-5-hydroxyoxan-3-yl] (E)-3-(3,4-dihydroxyphenyl)prop-2-enoate	[M-H]-	887.223	C39H52O23	Oligosaccharides	NPVUMVVTBDKDDD-NTQQJVIQSA-N	O=C(OC1C(OC(OCCC2=CC=C(O)C(O)=C2)C(O)C1OC3OC(C)C(O)C(O)C3OC4OCC(O)C(O)C4O)COC5OCC(O)(CO)C5O)C=CC6=CC=C(O)C(O)=C6	99.9	887.22205:1176 888.2254:2344 889.22876:336		615	0	1594	1704	1684	3077	12079	0	0	4082	1216	1702	2181	1913	0	791	1877	3486	4103	1848	346	0	2208	1132	2146	1306	2310	885	612	5428	1595	621	1269	1651	410	1270	2713	4617
4727	1.04	Ursolic acid	[M+H]+	457.369	C30H48O3	Triterpenoids	WCGUUGGRBIKTOS-GPOJBZKASA-N	O=C(O)C12CCC(C)C(C)C2C3=CCC4C5(C)CCC(O)C(C)(C)C5CCC4(C)C3(C)CC1	99.9	457.36932:1021 458.37267:900 459.37603:1440		3357	8564	3130	4846	4044	2262	3698	4	5315	2820	5483	4332	4888	6523	1602	5393	4350	4215	4335	5749	3844	2	2794	2703	7846	5401	5983	6081	4819	3546	2691	1210	7026	5169	7098	6401	13312	3530
2926	1.109	(2E,4E,12Z)-N-(2-methylpropyl)octadeca-2,4,12-trienamide	[M+H]+	334.31	C22H39NO	N-acyl amines	PCWWIOUZYOPZHT-VBUSEHTESA-N	OC(=NCC(C)C)C=CC=CCCCCCCC=CCCCCC	99.9	334.31088:2842 335.31423:2832 336.31759:38652	107.09532:10 121.10704:10 141.06906:10 191.09044:20 200.095:20 209.08429:10 218.11679:10 224.13112:10 227.12321:20 228.23944:31 241.11038:10 242.24724:41 254.25331:10 271.15616:10 272.26614:31 276.16788:10 286.27646:31 299.27881:20 316.13416:20 317.29239:20 334.23801:194 334.30252:153	7486	10151	8086	6208	7716	3823	19062	899	11881	7240	3864	3835	8396	7298	6006	5831	6698	5559	5773	6167	9405	537	7297	5321	13746	1978	5583	8462	8706	10548	7401	7101	6039	8607	7873	5118	10575	13550
719	1.551	Rhamnose	[M+H]+	187.058	C6H12O5	Hexoses	PNNNRSAQSRJVSB-BXKVDMCESA-N	C[C@H](O)[C@H](O)[C@@H](O)[C@@H](O)C=O	99.9	187.05727:1192 188.06062:42 189.06398:1183		1988	10767	5135	6502	5123	4686	11936	426	3432	968	27369	4140	10767	2975	10195	4486	2721	6804	5934	1857	11862	192	9104	6485	8805	2971	7946	9879	4505	10339	10271	14963	1602	7282	9768	10505	14947	8679
3504	5.213	2-(3,4-dihydroxyphenyl)-5,7-dihydroxy-6,8-dimethoxychromen-4-one	[M-H]-	345.062	C17H14O8		GLMWHQIFJIURES-UHFFFAOYSA-N	O=C1C=C(OC=2C(OC)=C(O)C(OC)=C(O)C12)C=3C=CC(O)=C(O)C3	99.9	345.06201:1555 346.06536:604 347.06872:363	72.01487:10 100.04345:10 128.03577:61 133.9451:10 137.03485:20 144.9491:20 146.04761:122 148.80258:10 154.05659:51 154.06535:82 156.03096:10 159.95308:10 162.95638:31 166.04581:10 168.03123:51 186.95782:20 188.02116:10 208.96278:20 214.83269:10 217.00079:20 230.98413:20 231.02921:31 242.03815:20 277.05573:20 304.02527:41 344.98569:20	4640	0	5605	10340	5658	1836	2240	1	20	7211	6499	4333	2382	6748	3280	6361	4331	1432	6167	8571	3145	56	6754	5374	7504	7968	3550	7974	6721	13600	5859	7437	18956	11013	11658	9259	14706	4054
2696	1.064	Eicosanoids_9-HOTrE_C18H30O3	[M+H]+	317.209	C18H30O3	Lineolic acids and derivatives	RIGGEAZDTKMXSI-MEBVTJQTSA-N	O=C(O)CCCCCCCC(O)C=CC=CCC=CCC	99.9	317.2085:1152 318.21185:1274 319.21521:9661		7012	9339	6594	7723	9093	1210	8301	359	5665	6494	5400	3074	8340	4871	2156	4782	5613	8432	7754	5438	9076	1000	5214	3886	8238	5672	649	1653	10475	2720	9200	5050	3320	6265	2770	8020	7538	4289
3631	1.245	candidone	[M-H]-	351.16	C22H24O4	8-prenylated flavanones	JYESOAFLKFHYHP-SFHVURJKSA-N	O=C1C2=C(OC)C=C(OC)C(=C2OC(C=3C=CC=CC3)C1)CC=C(C)C	99.9	351.16058:2092 352.16393:1058 353.16729:0		36280	0	7958	11937	19042	12918	31411	13	39	8661	3214	9718	8134	5937	6422	4601	11062	6261	8545	1724	2453	13	7790	5782	7716	6945	6635	6952	18812	2511	924	1168	1914	1381	2317	2594	385	634
7892	1.616	3-{[(2S,3R,4S,5R,6R)-3-{[(2S,3S,4R,5R,6S)-3,5-dihydroxy-4-methoxy-6-methyloxan-2-yl]oxy}-4,5-dihydroxy-6-methyloxan-2-yl]oxy}-8-hydroxy-15-methyl-11,18-dioxapentacyclo[10.6.2.0?,?.0?,??.0??,??]icosa-1,3,5,7,9(19),12(20),13,15-octaene-10,17-dione	[M-H]-	639.172	C32H32O14	Naphthopyranone glycosides	PONPPNYZKHNPKZ-BAHCCNBTSA-N	O=C1OC2=CC=C(C=3C(=O)OC=4C=5C(OC6OC(C)C(O)C(O)C6OC7OC(C)C(O)C(OC)C7O)=CC=CC5C(O)=C1C4C23)C	99.9	639.17151:1192 640.17486:1434 641.17822:1238		431	0	238	2342	8730	2290	377	0	0	259	0	520	93	0	11219	4768	260	11051	10551	55	2106	0	7124	4140	15356	12405	956	93	225	149	1630	2183	3994	4538	0	723	115	2375
3783	1.658	1,7-bis(3,4-dihydroxyphenyl)heptan-3-yl acetate	[M+H]+	392.106	C21H26O6	Linear diarylheptanoids	UWNADLMLMRTPFL-UHFFFAOYSA-N	O=C(OC(CCC1=CC=C(O)C(O)=C1)CCCCC2=CC=C(O)C(O)=C2)C	99.9	392.10608:2160 393.10943:1213 394.11279:111		1358	99	21411	10614	26862	15888	192	0	284	2422	303	28622	972	590	24344	22172	2586	28753	11564	623	375	7	17324	27203	18733	17383	14211	3130	249	3386	1250	79	546	171	189	556	67	779
3050	4.057	1-hydroxymidazolam	[M+H]+	342.082	C18H13ClFN3O	Imidazo[1,5-a][1,4]benzodiazepines	QHSMEGADRFZVNE-UHFFFAOYSA-N	FC=1C=CC=CC1C2=NCC3=CN=C(N3C=4C=CC(Cl)=CC24)CO	99.9	342.08151:2338 343.08486:235 344.08822:67	104.99895:20 179.01811:10 180.03198:41 193.01752:21 195.97469:21 222.04152:473 297.24542:5 301.07901:26 301.14514:61 306.57382:5 342.06754:15 342.08582:51	10005	10133	682	2846	10860	3802	9924	6	9136	65	8990	634	5884	10783	2981	2073	14745	1869	12594	5971	49468	2	1366	12445	2406	1574	8333	4754	10294	5882	5	0	10	8	0	4	1	22
9059	1.847	10-Deacetyl-7-xylosyl paclitaxel	[M+H]+	966.35	C50H57NO17	Taxanes and derivatives	ORKLEZFXASNLFJ-DYLQFHMVSA-N	O=C(OC1C2C3(OC(=O)C)COC3CC(OC4OCC(O)C(O)C4O)C2(C(=O)C(O)C5=C(C)C(OC(=O)C(O)C(NC(=O)C=6C=CC=CC6)C=7C=CC=CC7)CC1(O)C5(C)C)C)C=8C=CC=CC8	99.9	966.34961:1028 967.35296:80 968.35632:1766		13831	2205	2880	12757	4751	14196	3983	0	5481	17569	5967	3822	5525	19610	3546	3698	12825	14510	13017	5174	6086	0	13077	9721	10382	12394	11894	12822	8492	13031	14147	942	10415	12668	1832	3554	1522	5421
6330	1.051	putative heterocyst glycolipid	[M+H]+	576.47	C32H64O8	Fatty acyl glycosides of mono- and disaccharides	ZTDUIGVZKPFWOX-UHFFFAOYSA-N	OCC1OC(OCCC(O)CCCCCCCCCCCCCCCCCCCCCC(O)C)C(O)C(O)C1O	99.9	576.47034:2306 577.47369:7286 578.47705:3642		6309	8987	8105	7817	7584	8495	15487	0	8287	8608	22141	6202	4669	18829	15663	1853	16984	13149	16499	16539	26136	3	5327	6507	8568	12130	7378	21435	8135	7447	10865	11813	18326	6156	19398	4612	8571	9106
2482	1.471	methyl (1S,4S,8R,11S,14S)-11-ethyl-12-oxo-7,9,13-trioxatetracyclo[6.5.1.0?,??.0?,??]tetradeca-2,5-diene-5-carboxylate	[M+H]+	310.129	C15H16O6	Terpene lactones	LEYGRBGYJYVHJL-ZKQFBGJWSA-N	O=C(OC)C1=COC2OC3C(C(=O)OC43C=CC1C24)CC	99.9	310.12805:1904 311.1314:732 312.13476:122		20990	101	33525	22991	32810	19520	5370	18	18154	22287	16060	6011	15846	17014	24960	22014	21690	19962	21182	15285	20406	84	27139	15329	20587	10573	22580	19471	14191	18397	104	42	84	46	172	178	48	105
1353	2.32	5-hydroxyflavone	[M+H]+	239.069	C15H10O3	Flavones	IYBLVRRCNVHZQJ-UHFFFAOYSA-N	O=C1C=C(OC=2C=CC=C(O)C12)C=3C=CC=CC3	99.9	239.06958:3279 240.07293:213 241.07629:170	112.89954:123	7187	4423	26669	8402	10007	7858	2571	401	5529	5680	4605	13173	6827	6838	24282	31513	24636	21609	23517	12011	7753	902	19203	25608	13620	8729	20497	7473	2084	12470	82488	96526	93485	135862	44651	88919	82693	91964
4064	1.703	2-acetoxy-6-pentadecylbenzoic acid	[M+H]+	413.266	C24H38O4	Acylsalicylic acids	ZKWZWUUWZMUNAN-UHFFFAOYSA-N	O=C(O)C=1C(OC(=O)C)=CC=CC1CCCCCCCCCCCCCCC	99.9	413.26556:1397 414.26891:420 415.27227:105		10813	44864	69864	26542	34515	17770	77811	7848	27350	12450	51986	92411	12231	12965	33589	116959	12464	30062	23789	14292	15794	8087	24912	40506	21019	33424	34079	21509	13198	15850	9739	14397	4829	23254	34533	7476	15328	20285
6270	1.046	12-deoxyphorbol-13-hexadecanoate	[M+H]+	569.421	C36H58O6	Phorbol esters	QUVRUINWOFZNJL-IEIRSVMLSA-N	O=C(OC12CC(C)C3(O)C(C=C(CO)CC4(O)C(=O)C(=CC43)C)C1C2(C)C)CCCCCCCCCCCCCCC	99.9	569.42059:2544 570.42394:2839 571.4273:7776	185.06572:31 211.0569:31 211.0856:31 239.08479:102 241.08411:20 251.0825:20 252.08566:122 253.10207:351 265.10193:153 266.10275:143 267.07086:20 269.10034:51 277.09763:31 278.10434:41 279.07513:277 281.10229:41 284.27103:20 284.30435:31 285.30261:31 293.09778:31 295.11209:41 296.09268:112 297.08221:31 301.09845:82 303.11053:31 307.05582:31 307.11273:31 308.12048:31 311.1088:31 312.30518:51 313.33…	59109	16586	61352	44119	40187	49917	30437	16	48689	36652	58080	25629	48030	28885	60654	44182	46640	33603	34274	50463	58129	38	23623	24216	28430	28770	21433	43545	27421	24431	25198	26822	34983	22436	40186	24291	21758	27709
672	1.15	Triethylphosphate	[M+H]+	183.078	C6H15O4P	Trialkyl phosphates	DQWPFSLDHJDLRL-UHFFFAOYSA-N	CCOP(=O)(OCC)OCC	99.9	183.07756:7910 184.08091:2832 185.08427:1213	101.06705:10 105.03806:10 105.54798:10 108.04123:10 108.0559:10 108.07645:10 115.06326:10 123.07883:10 129.0815:10 165.13565:10 167.99251:10 182.08382:10 183.10249:10 183.10632:10	19038	13704	46516	18853	77929	17422	19788	278	15791	29436	21311	39600	29719	10489	20961	28174	30737	39875	35802	14634	32032	379	37008	62124	52209	40620	21899	32461	16840	25509	22435	19702	24917	37041	33830	24743	12826	17651
2686	3.254	_130130	[M+H]+	317.117	C15H21ClO5	Terpene lactones	BJGUEPXNQKBVBW-UHFFFAOYSA-N	O=C(O)C1=CC2C(C(=O)OC1)C(O)(CCl)CCC2C(C)C	99.9	317.11649:1907 318.11984:165 319.1232:103	112.89211:31 112.89661:31 112.96113:71 132.98805:82 152.99031:21 154.97162:272 181.01178:20 194.96523:194 236.97113:10 238.95508:61 258.98798:41 280.9642:51	20275	52396	77416	87183	8481	7516	57278	88	141304	6165	8486	87863	21391	13556	96581	19300	37127	34280	35989	19741	16867	77	67211	29962	18625	36720	19818	55785	41358	90441	29783	27509	33195	23966	12351	28768	22035	23920
2299	4.912	Tropisetron	[M-H]-	283.145	C17H20N2O2	Indolecarboxylic acids and derivatives	ZNRGQMMCGHDTEI-UHFFFAOYNA-N	O=C(OC1CC2N(C)C(CC2)C1)C3=CNC=4C=CC=CC43	99.9	283.14481:52896 284.14816:23231 285.15152:3313	82.07024:31 112.99196:51 114.15359:10 129.67165:102 130.09001:8529 130.29784:27 131.09039:153 199.0701:31 215.16255:21 250.0536:10 283.15268:493	643098	0	582090	576458	700617	2457	47743	35	4	448134	934375	30851	29097	537259	44644	339028	80410	108	65204	117821	117	226	59647	1320	70734	503860	13382	422449	438110	239107	294377	544786	469937	101840	407592	485090	389500	42718
10669	4.627	PFCA-perfluoroalkyl_branched	[M-2H]2-	962.931	C19HF37O2	PFSA	WBTWPWOJPBEUDX-UHFFFAOYSA-N	O=C(O)C(F)(F)C(F)(C(F)(F)F)C(F)(F)C(F)(F)C(F)(F)C(F)(F)C(F)(F)C(F)(F)C(F)(F)C(F)(F)C(F)(F)C(F)(F)C(F)(F)C(F)(F)C(F)(F)C(F)(F)C(F)(F)F	99.9	962.93042:7656 963.93377:2380 964.93713:1564	112.98557:71 132.1335:10 180.96944:51 193.1024:10 248.95869:194 282.0047:10 316.94098:122 327.91367:10 384.91553:61 452.90546:61 481.99167:10 520.90326:61 577.0495:10 588.87915:51 622.91895:10 656.85797:51 724.81525:20 792.78589:20 846.90875:10 860.80878:41 912.9057:10 928.80609:31 949.87634:10 962.76599:31	93140	63	130351	139044	136843	29984	118258	2189	1493	109373	106362	23170	117868	115970	129394	154704	99168	9240	79843	74631	1281	1349	100770	14544	113179	99988	152963	81854	61840	81841	6898	444	6817	913	9108	11049	3262	19924
3913	4.91	Flavone base + 3O + 1MeO + 1Prenyl	[M-H]-	367.116	C21H20O6	Prenylated flavones	NZYSZZDSYIBYLC-UHFFFAOYSA-N	O=C1OC=3C=C(O)C(=C(OC)C=3(C=C1C=2C=CC(O)=CC=2(O)))CC=C(C)C	99.9	367.11554:4787 368.11889:3016 369.12225:2945	74.02883:20 130.09081:276 131.09444:31 147.04434:41 148.04594:133 163.03951:82 164.07239:102 180.06677:235 185.04585:41 198.07069:112 218.01923:51 283.16196:71 367.12033:71	43336	0	74439	37277	63541	646	6242	41	0	28005	54257	12324	18272	24130	28605	33714	28506	100	96757	7720	92	0	12026	1303	41478	40074	1358	32483	12768	21410	30601	79834	34202	52812	29192	36904	21803	3218
8326	4.982	ursodeoxycholic acid	[M+H]+	807.577	C24H40O4		RUDATBOHQWOJDD-GDLHFPCISA-N	O=C(O)CCC(C)C1CCC2C3C(O)CC4CC(O)CCC4(C)C3CCC12C	99.9	807.57751:82832 808.58086:220162 809.58422:85920		624205	1720928	1798226	1294612	942604	1649172	1116492	278	576389	0	835609	1894935	541192	548955	1229317	1905813	653229	1636001	909135	624659	395716	307	1688841	1707922	1159214	1613273	1734168	1215959	499307	1270151	1381151	918871	823557	840465	401426	860075	322185	963368
5814	3.217	(3S,4R,4aS)-3-[(2S,3R,4S,5S,6R)-6-[[(2R,3R,4R)-3,4-dihydroxy-4-(hydroxymethyl)oxolan-2-yl]oxymethyl]-3,4,5-trihydroxyoxan-2-yl]oxy-4-ethenyl-4,4a,5,6-tetrahydro-3H-pyrano[3,4-c]pyran-8-one	[M-H]-	489.161	C21H30O13	O-glycosyl compounds	JNPXCTROEJQHKD-APAPHXOESA-N	O=C1OCCC2C1=COC(OC3OC(COC4OCC(O)(CO)C4O)C(O)C(O)C3O)C2C=C	99.8	489.16074:1042 490.16409:384 491.16745:0	59.01712:10 103.02032:10 226.91066:20 242.97791:10 245.12636:41 266.89795:20 274.92722:10 288.8609:10 352.88748:41 421.14771:41	59	1	0	0	0	0	0	0	0	0	5	22054	0	0	0	0	150	0	0	0	28	2	0	0	0	0	7	0	68	0	0	0	0	0	29	0	1	0
3736	6.711	CPP_387.1471_17.0	[M+H]+	387.147	C21H23ClN2O3	NA	PZFKWKDGOCAIDK-UHFFFAOYNA-N	C1=CC=C(C=C1)C(C2=CC=C(C=C2)Cl)N3CCN(CC3)C(CCC(=O)O)=O	99.8	387.1463:2314 388.14965:202 389.15301:0	102.05603:31 112.10403:10 114.05712:92 132.06932:393 139.29599:10 142.0285:21 160.06319:318 228.10587:31 302.03375:10 371.59723:21 387.10162:21 387.15442:613	11	7	4	1	34	30	21	6	29	0	3	12	9	10	1	5	16	23	5	4	14	3	14	0	1	4	16	4	3	17	1121	27410	9167	1769	27513	2002	45554	2188
4909	1.091	glycyrrhetic acid	[M+H]+	471.35	C30H46O4	Triterpenoids	MPDGHEJMBKOTSU-YKLVYJNSSA-N	O=C(O)C1(C)CCC2(C)CCC3(C(=CC(=O)C4C5(C)CCC(O)C(C)(C)C5CCC43C)C2C1)C	99.8	471.35068:2292 472.35403:3087 473.35739:588		2793	8176	5972	7426	5837	4573	5526	12	3546	5223	4441	3955	8382	10709	6308	6099	8127	5923	8	6169	6595	25	6749	4383	7294	4591	2932	7479	3952	4878	3595	2904	8007	5408	4701	4077	8080	6521
1565	1.346	ARGATROBAN	[M+H]+	255.131	C23H36N6O5S			O=C(O)C1N(C(=O)C(NS(=O)(=O)c2cccc3c2NCC(C)C3)CCCN=C(N)N)CCC(C)C1	99.8	255.13159:11374 256.13494:1138 257.1383:81		557	1226	1469	378	1171	1041	399	165	87	505	819	1517	680	564	757	1395	425	535	11	868	974	473	801	547	851	426	808	568	321	475	287	463	585	185	3252	777	525	484
3257	6.672	3-(3,3-dichloro-2-hydroxypropyl)-6,8-dimethoxyisochromen-1-one	[M+H]+	355.011	C14H14Cl2O5	Isocoumarins and derivatives	MOLWVPJZUNCMGV-UHFFFAOYSA-N	O=C1OC(=CC=2C=C(OC)C=C(OC)C12)CC(O)C(Cl)Cl	99.8	355.01166:1513 356.01501:289 357.01837:62	120.00652:10 126.97611:41 167.976:10 178.0092:184 195.12605:10 199.99142:560 210.92378:10 229.02533:10 239.9919:41 265.07025:10 355.01123:102	26	7	7	14	1	33	1	1	15	0	20	5	7	2	21	17	16	11	19	0	56	4	8	7	25	48	19	2	9	25	6809	2359	9550	12229	9823	3095	2545	2235
2238	5.539	Pizotifen malate	[M+H]+	296.147	C23H27NO5S	Cycloheptathiophenes	IWAWCPZVTXCFKD-UHFFFAOYSA-N	O=C(O)CC(O)C(=O)O.S1C=CC2=C1CCC=3C=CC=CC3C2=C4CCN(C)CC4	99.8	296.14761:1695 297.15096:404 298.15432:0	104.11073:71 105.36481:10 111.52111:71 118.92284:20 125.00754:31 128.96391:61 134.89513:71 136.06015:20 140.07275:82 152.91396:61 166.07072:31 177.92018:21 178.92151:249 184.07559:41 193.97559:51 194.95995:31 196.93613:20 206.94211:31 206.9482:41 211.04428:41 220.93413:10 222.94475:51 225.895:10 237.01976:31 237.99883:574 240.00017:20 240.10078:41 252.9628:143 255.03725:41 256.00989:61 266.62582:…	420	3167	790	644	275	2157	479	135	60	0	32	9	2807	433	0	61	1371	493	28	506	0	47	117	950	0	25	122	0	394	523	499	1798	568	88	5	1090	270	0
2005	1.048	C18(Plasm)-18:1 PC	[M+H]+	284.294	C44H86NO7P	1-(1Z-alkenyl),2-acyl-glycerophosphocholines	ZOTYCHIFTCFAHC-DJRFHFPXSA-N	O=C(OC(COC=CCCCCCCC=CCCCCCCCC)COP(=O)([O-])OCC[N+](C)(C)C)CCCCCCCCCCCCCCCCC	99.8	284.29456:1369 285.29791:472 286.30127:1063		13701	8696	8936	8872	11776	9558	11817	297	4560	10015	10500	8686	11451	14191	14626	7838	9250	11331	36	8897	9748	333	10294	9481	9708	8528	9223	11330	13411	13041	11607	10368	18110	14694	16571	15460	14319	7448
6161	5.338	(1S,4aS,7R,7aS)-7-hydroxy-7-[[(E)-3-(4-hydroxyphenyl)prop-2-enoyl]oxymethyl]-1-[(2S,3R,4S,5S,6R)-3,4,5-trihydroxy-6-(hydroxymethyl)oxan-2-yl]oxy-4a,7a-dihydro-1H-cyclopenta[c]pyran-4-carboxylic acid	[M+H]+	559.139	C25H28O13	Iridoid O-glycosides	WJPRKOJNQIZCGY-OZOLURDPSA-N	O=C(O)C1=COC(OC2OC(CO)C(O)C(O)C2O)C3C1C=CC3(O)COC(=O)C=CC4=CC=C(O)C=C4	99.8	559.13953:1433 560.14288:959 561.14624:540	104.1127:82 140.91991:10 166.94185:10 286.90976:10 324.03189:10 337.09082:10 419.9325:10 422.08475:20 422.09634:41 485.27393:20 499.22433:20 500.21841:71 501.78574:20 505.28308:20 518.34235:20 559.14386:174 559.31415:61 559.34753:41	81	209	498	118	63	195	0	10	491	0	496	99	640	655	42	149	86	433	119	144	135	9	188	11	97	101	600	157	337	332	19715	15533	29450	10384	12396	11498	9586	4398
2697	2.804	Pregnenolone	[M+H]+	317.25	C21H32O2	Gluco/mineralocorticoids, progestogins and derivatives	ORNBQBCIOKFOEO-QGVNFLHTSA-N	O=C(C)C1CCC2C3CC=C4CC(O)CCC4(C)C3CCC12C	99.8	317.25067:2230 318.25402:492 319.25738:82		4264	8253	155	2407	57465	3223	13354	8	386	749	3135	491	863	1210	121	566	148	1475	252	10171	1306	3	255	657	6864	586	1829	932	4111	455	109	2358	1439	353	835	1736	459	816
3165	4.865	1,7-bis(3,4-dihydroxyphenyl)heptan-3-one	[M-H]-	329.14	C19H22O5		UHRUXUCWHIGENP-UHFFFAOYSA-N	O=C(CCC1=CC=C(O)C(O)=C1)CCCCC2=CC=C(O)C(O)=C2	99.8	329.14084:1002 330.14419:909 331.14755:594		294	0	447	1074	46	36	44	6	110	518	632	144	201	45	462	404	450	529	377	103	47	50	390	6	447	378	163	136	463	6	5068	5229	4606	4502	2678	2539	2620	1293
6688	1.195	(2R,3S,4S,5R,6R)-6-[1,7-bis(4-hydroxyphenyl)heptan-3-yloxy]-5-[(2S,3R,4R)-3,4-dihydroxy-4-(hydroxymethyl)oxolan-2-yl]oxy-2-(hydroxymethyl)oxane-3,4-diol	[M+H]+	612.09	C30H42O12	Linear diarylheptanoids	GFFOBQNFESRPJR-JKHMXVTDSA-N	OC1=CC=C(C=C1)CCCCC(OC2OC(CO)C(O)C(O)C2OC3OCC(O)(CO)C3O)CCC4=CC=C(O)C=C4	99.8	612.09076:2261 613.09411:1071 614.09747:153	132.97783:10 135.00417:82 136.06918:10 149.0172:31 160.16852:10 191.02647:20 247.01485:20 261.03815:31 276.05576:20 280.06711:10 289.03525:20 299.10837:10 303.05219:31 359.03888:41 373.04822:31 374.04413:41 387.05899:31 388.08176:31 395.9697:10 401.06503:20 415.06403:31 500.07077:20 527.08997:41 527.25854:20 612.25903:41 612.31146:31 612.3429:20	1032	1439	302	997	1822	602	20384	0	1671	860	674	572	352	1271	829	52	850	6	633	886	1346	10	183	774	699	95	209	52	259	360	0	2692	4	1043	311	922	2177	9457
3701	5.286	[1-(3,5-dihydroxyphenyl)-12-hydroxytridecan-2-yl] acetate	[M+2H]2+	384.274	C21H34O5	Long-chain fatty alcohols	XPDBYTRMUWQPTF-UHFFFAOYSA-N	O=C(OC(CC=1C=C(O)C=C(O)C1)CCCCCCCCCC(O)C)C	99.8	384.2738:3128 385.27715:1140 386.28051:540	104.11421:61 105.99818:31 107.08962:31 111.52471:31 135.1172:20 136.0114:143 136.9333:20 138.02745:41 145.55794:10 146.97334:71 152.00642:51 154.01814:220 162.95152:133 206.04002:71 207.04636:41 208.04089:31 222.02309:51 223.08034:71 231.15195:31 231.65446:20 242.63028:20 248.99586:31 251.06744:92 262.24857:31 262.25772:82 264.27576:42 269.08716:1348 297.01743:41 339.05676:10 340.18848:31 354.269…	1478	110	965	2232	1566	328	3035	13	1914	0	1021	377	3226	1381	126	1217	1353	2256	825	2250	2396	4	1965	1289	1979	1567	2554	2229	2762	3358	35408	20922	19336	10995	22886	17354	8511	21530
2728	1.502	LY 171883	[M+H]+	319.176	C16H22N4O3			O=C(c1ccc(OCCCCc2nn[nH]n2)c(c1O)CCC)C	99.8	319.17529:1200 320.17864:272 321.182:68	257.27243:82 319.14899:42 319.17422:476 319.30286:112	1995	411	1259	1089	578	1845	614	28	847	506	961	4490	1467	1403	1112	789	420	1787	879	1279	550	53	3528	1040	7542	1742	1953	2451	700	505	9797	6383	925	7712	16122	4020	371	7022
7374	5.152	Soy bean phospholipid	[M+H]+	700.49	C36H72NO8P	Phosphatidylcholines	CITHEXJVPOWHKC-UUWRZZSWSA-N	O=C(OCC(OC(=O)CCCCCCCCCCCCC)COP(=O)([O-])OCC[N+](C)(C)C)CCCCCCCCCCCCC	99.8	700.4906:1253 701.49395:1416 702.49731:1012		9	898	926	505	364	1498	2118	16	517	0	118	2660	14686	3218	4497	0	433	954	1335	2411	450	79	552	411	966	1424	3049	1017	1772	1055	2328	2216	406	443	3047	201	2655	0
6610	4.881	(3S,4R)-3-[(3S,4R)-5,7-dihydroxy-4-(4-hydroxyphenyl)-2-oxo-3,4-dihydrochromen-3-yl]-5,7-dihydroxy-4-(4-hydroxyphenyl)-3,4-dihydrochromen-2-one	[M-H]-	541.112	C30H22O10		WCAMADNGWUBZMH-ZBVBGGFBSA-N	O=C1OC=2C=C(O)C=C(O)C2C(C3=CC=C(O)C=C3)C1C4C(=O)OC=5C=C(O)C=C(O)C5C4C6=CC=C(O)C=C6	99.8	541.11249:1949 542.11584:801 543.1192:266		4798	0	3370	2358	4236	798	3019	0	0	3901	1936	2068	2410	12064	1737	3461	2960	2249	1451	3975	314	19	2810	2742	2003	4223	2697	7143	20751	6901	1068	1047	1296	1423	860	593	112	1457
4038	5.429	Alectorialic acid	[M-H]-	375.07	C18H16O9		AUHQGXIVPHNDEE-UHFFFAOYSA-N	O=CC1=C(O)C=C(C(C(=O)OCC2=CC(O)=C(C(O)=C2C(=O)O)C)=C1O)C	99.8	375.07071:3660 376.07406:1857 377.07742:184	127.05383:61 128.0361:20 145.06168:71 168.00055:204 183.99124:82 192.98911:92 201.01491:20 210.46823:10 211.98883:122 229.01254:102 237.26718:10 293.04825:41 294.03284:194 295.01907:122 311.06558:174 312.05753:41 329.07718:227 358.05017:10 375.06622:31	929	0	2030	1879	899	1242	2725	13	14	1208	836	1422	402	758	1219	1211	1525	3909	1569	192	1835	21	1543	2399	1692	2077	2851	1822	871	1051	30053	18454	22895	23557	37346	16437	19711	41072
5804	4.745	[(2R,3S,4S,5R,6R)-6-[(2S,3S,4S,5R)-4-acetyloxy-3-hydroxy-2,5-bis(hydroxymethyl)oxolan-2-yl]oxy-3,4,5-trihydroxyoxan-2-yl]methyl (E)-3-phenylprop-2-enoate	[M+H]+	532.202	C23H30O13	Cinnamic acid esters	JNKDXWGGWNLKOD-BLFJEXFJSA-N	O=C(OCC1OC(OC2(OC(CO)C(OC(=O)C)C2O)CO)C(O)C(O)C1O)C=CC=3C=CC=CC3	99.8	532.20319:1802 533.20654:994 534.2099:373	144.0293:10 194.03148:20 223.93314:10 446.1474:10 472.14499:20 532.198:31	3239	206	3858	1679	18027	1546	340	25	1957	0	2350	6327	715	10254	2078	1360	1902	2666	2073	1759	2898	12	3459	6336	5469	4963	3251	565	337	400	24	183	62	1055	32	161	56	54
3130	5.3	Metolachlor ESA	[M-H]-	328.122	C15H23NO5S	Anilides	CIGKZVUEZXGYSV-UHFFFAOYNA-N	CCC1=CC=CC(C)=C1N(C(C)COC)C(CS(O)(=O)=O)=O	99.8	328.12296:1042 329.12631:850 330.12967:170	113.04107:5 114.05966:36 138.02245:5 145.10115:92 146.50771:5 152.02243:20 166.00107:31 168.01918:10 169.98872:20 195.98434:10 202.0575:5 209.03909:15 210.05901:5 213.06767:10 214.98872:10 219.09695:10 222.05161:10 222.99309:5 239.08472:36 242.21469:5 244.00893:20 254.09573:5 259.99265:15 263.09586:10 278.09863:10 280.0257:10 280.11313:61 282.04236:26 282.13248:41 328.12759:87	2538	0	1515	2938	444	1658	437	38	30	952	1875	452	663	1708	126	72	454	1860	2148	1561	1054	11	247	1171	486	2574	1109	376	2578	2250	7143	1123	5640	4099	12104	10699	21766	12814
3538	1.229	asterric acid	[M-H]-	347.073	C17H16O8	Diphenylethers	XOKVHFNTYHPEHN-UHFFFAOYSA-N	O=C(O)C1=C(O)C=C(C=C1OC=2C(OC)=CC(O)=CC2C(=O)OC)C	99.8	347.07388:1060 348.07723:447 349.08059:336		4672	9	1401	2816	1545	3521	3830	31	59	4576	3203	508	2503	2144	22	4107	3927	3938	2173	4312	1160	18	2345	885	2105	2893	373	3179	6876	7009	3095	2353	3458	1601	3608	5805	3566	6208
3334	1.022	Ursocholanic Acid	[M+H]+	361.31	C24H40O2	Bile acids, alcohols and derivatives	RPKLZQLYODPWTM-LVVAJZGHSA-N	O=C(O)CCC(C)C1CCC2C3CCC4CCCCC4(C)C3CCC12C	99.8	361.31064:1021 362.31399:118765 363.31735:31974		6725	5715	5648	4458	4118	1997	4950	6	4754	4276	4210	6290	3061	7069	3360	744	4274	3923	3197	3959	5316	33	4496	4262	8946	2480	4380	5547	3101	3772	1493	6961	12108	2901	6911	3980	3666	8762
1668	1.234	Clafen (Cyclophosphamide)	[M+H]+	261.032	C7H15Cl2N2O2P	Nitrogen mustard compounds	CMSMOCZEIVJLDB-UHFFFAOYSA-N	O=P1(OCCCN1)N(CCCl)CCCl	99.8	261.0314:5515 262.03475:1268 263.03811:273	104.997:51 114.07439:20 119.05208:10 130.05461:21 135.00809:336 141.06172:20 149.02478:390 155.06142:10 244.08453:20 261.13254:41	6587	14462	7775	12732	17771	5224	56807	16	11812	6383	5589	7026	3534	23581	2598	7010	5119	7562	3568	15455	11648	75	6073	10115	8104	4877	4425	5337	8220	12814	15374	15772	6072	10763	7368	5747	17835	35935
4957	1.085	Soyasapogenol A	[M+H]+	475.37	C30H50O4	Triterpenoids	CDDWAYFUFNQLRZ-UHFFFAOYSA-N	OCC1(C)C(O)CCC2(C)C1CCC3(C)C2CC=C4C5CC(C)(C)C(O)C(O)C5(C)CCC43C	99.8	475.36935:1156 476.3727:1820 477.37606:808		2902	6137	4540	6466	2349	3851	6567	0	3289	5405	7046	2908	4616	4555	5880	3733	5072	3180	4236	4737	9256	27	4586	3453	3414	3413	4615	6443	3115	4389	7047	7242	3711	3124	12956	1997	6690	7147
2366	1.646	abscisic acid	[M+H]+	303.099	C15H20O4	Abscisic acids and derivatives	JLIDBLDQVAYHNE-YKALOCIXSA-N	O=C(O)C=C(C=CC1(O)C(=CC(=O)CC1(C)C)C)C	99.8	303.10001:2325 304.10336:883 305.10672:14460		1387	741	7942	2957	6291	4475	879	23	961	874	515	4186	4830	916	4482	3831	5929	5587	4332	913	258	179	2881	4773	14590	6048	8163	574	512	1394	365	316	419	319	161	6022	66	5089
3163	1.118	Palmitoyl Ethanolamide	[M+H]+	348.29	C18H37NO2	Carboximidic acids	HXYVTAGFYLMHSO-UHFFFAOYSA-N	O=C(NCCO)CCCCCCCCCCCCCCC	99.8	348.28937:2959 349.29272:3034 350.29608:2629		7359	1972	2492	4416	6423	4306	17628	14	4677	1786	4434	4625	3124	4213	3138	5895	3106	6083	4396	7395	4840	228	2472	2330	5189	2731	3950	2298	4612	5047	2912	9774	4019	6811	6707	2857	8136	14324
3076	1.218	Boscalid	[M+H]+	343.04	C18H12Cl2N2O	Aromatic anilides	WYEMLYFITZORAB-UHFFFAOYSA-N	C1=CC=C(C(=C1)C2=CC=C(C=C2)Cl)N=C(C=3C=CC=NC3Cl)O	99.8	343.03925:3984 344.0426:1413 345.04596:0		4034	22782	11558	31184	14450	8537	52467	14	21325	6753	23183	23795	7459	17003	2193	9667	4108	20914	5936	14253	12872	60	19222	7533	25052	17366	13476	21103	19701	5917	14332	28860	37562	5493	16166	26115	15324	51125
272	1.418	UROCANATE	[M+H]+	139.05	C6H6N2O2	Imidazolyl carboxylic acids and derivatives	LOIYMIARKYCTBW-UHFFFAOYSA-N	O=C(O)C=CC1=CN=CN1	99.8	139.04936:2619 140.05271:447 141.05607:0		14031	3738	4815	12086	3582	5513	4887	514	4425	6610	5026	6615	5293	28221	9807	5988	3497	6423	7707	10962	6508	794	4406	4283	13835	4583	4301	33458	10865	2555	5199	1834	5590	5009	6838	4853	17709	8313
1524	1.119	Methaqualone	[M+H]+	251.118	C16H14N2O	Quinazolines	JEYCTXHKTXCGPB-UHFFFAOYSA-N	O=C1C=2C=CC=CC2N=C(N1C=3C=CC=CC3C)C	99.8	251.1185:9645 252.12185:3858 253.12521:421024		15054	107726	13756	13758	15065	13090	16958	662	6609	12790	17783	71441	19533	15361	6631	5693	12340	15210	7966	7150	14144	732	7846	14133	14106	8643	11931	7665	16444	14770	6145	4944	5781	6444	2758	6146	12204	5667
4881	1.048	(2S,4aS,6aS,6bR,12aS,14bR)-2,4a,6a,6b,9,9,12a-heptamethyl-10,13-dioxo-1,2,3,4,4a,5,6,6a,6b,7,8,8a,9,10,11,12,12a,12b,13,14b-icosahydropicene-2-carboxylic acid	[M+H]+	469.33	C30H44O4	Triterpenoids	QGWDYPREORDRIT-OHHDNCQJSA-N	O=C(O)C1(C)CCC2(C)CCC3(C(=CC(=O)C4C5(C)CCC(=O)C(C)(C)C5CCC43C)C2C1)C	99.8	469.32938:3298 470.33273:3696 471.33609:2734		6384	6784	8060	13101	7459	6294	6722	1633	8669	4510	9956	6362	10143	9184	6599	10306	11915	5682	8010	10755	8472	2089	4570	4054	9025	12670	8537	6681	9311	5603	10592	10607	16026	13587	27040	10250	20352	9693
1676	5.175	3-hydroxy-5,5,8a-trimethyl-3,4,4a,6,7,8-hexahydronaphthalene-2-carboxylic acid	[M+H]+	261.146	C14H22O3	Beta hydroxy acids and derivatives	LQZXAHKUYJVAAR-UHFFFAOYSA-N	O=C(O)C1=CC2(C)CCCC(C)(C)C2CC1O	99.8	261.1467:1742 262.15005:471 263.15341:314	111.04684:20 132.10019:20 214.07057:31 259.09174:10	3551	7820	6891	12090	2402	3611	10137	355	15398	0	8038	3881	6161	2887	6340	15049	4887	8475	8765	11798	8834	2640	5207	3841	3825	11124	18576	5655	16665	18039	2900	14120	17924	11664	16601	11638	17727	10679
2063	1.118	methyl 2-ethyl-4-[(3R,4R,5S)-5-hydroxy-4,5-dimethyl-2-oxooxolan-3-yl]-2-methyl-3-oxobutanoate	[M+H]+	287.149	C14H22O6		VOYCJQSSBDMXNQ-YZGKFDMESA-N	O=C1OC(O)(C)C(C)C1CC(=O)C(C(=O)OC)(C)CC	99.8	287.1499:1991 288.15325:830 289.15661:0		14198	12733	22026	17741	11560	11932	8773	137	240359	11909	23241	11504	15170	11673	7539	10206	5430	14914	9107	4684	11031	477	25936	15702	806	19613	8795	25316	423	18851	8883	6168	3150	14053	76954	6707	22009	14287
3508	1.066	3-(3,4-dimethoxyphenyl)-1-(2-hydroxy-4,6-dimethoxyphenyl)propan-1-one	[M-H]-	345.196	C19H22O6	2'-Hydroxy-dihydrochalcones	MQEOTHTYNCMSAN-UHFFFAOYSA-N	O=C(C=1C(O)=CC(OC)=CC1OC)CCC2=CC=C(OC)C(OC)=C2	99.8	345.19574:3063 346.19909:1996 347.20245:2154		8959	0	8108	11420	4338	7694	10068	27	0	9894	33691	12075	32189	10085	6784	13404	11749	12196	10833	8325	7516	40	9272	10817	12852	12965	11925	8099	13772	12596	1830	1349	2051	1089	1059	1916	1863	2638
5736	5.421	Territrem B	[M+H]+	527.14	C29H34O9		PBXNNDFKPQPJBB-VJLHXPKFSA-N	O=C1OC(=CC=2OC3(C)CCC4(O)C(C=CC(=O)C4(C)C3(O)CC12)(C)C)C=5C=C(OC)C(OC)=C(OC)C5	99.8	527.13928:1694 528.14263:1838 529.14599:240	104.10749:253 105.1139:82 106.12079:51 125.00078:92 163.02054:20 168.0755:10 184.07869:387 185.07988:174 186.08379:216 187.08076:51 342.31964:51 351.75824:10 450.30252:31 478.34085:31 492.3392:10 502.34137:31 508.37119:51 508.39667:31 509.37436:174 526.38177:133 527.32477:133 527.37988:475	6607	11373	15760	13931	16364	6090	6200	46	7688	0	8125	17562	6080	8763	13096	7094	12140	8054	10883	6686	7512	0	11057	26990	22736	16107	4053	10863	9889	3307	812	5124	1239	3852	1179	1619	5217	2985
5639	1.477	3,4-dihydroxy-5-[(2S,3R,4S,5S,6R)-3,4,5-trihydroxy-6-[[4-(2-hydroxypropan-2-yl)cyclohexene-1-carbonyl]oxymethyl]oxan-2-yl]oxybenzoic acid	[M+H]+	521.274	C23H30O12	Hydrolyzable tannins	QIYRQEHCCPTEPY-KRWUGMCISA-N	O=C(O)C1=CC(O)=C(O)C(OC2OC(COC(=O)C3=CCC(CC3)C(O)(C)C)C(O)C(O)C2O)=C1	99.8	521.27502:2786 522.27837:1789 523.28173:14024		56779	435	7223	24010	13059	20771	10105	9	8854	7302	35309	16460	19329	25194	15087	5884	22976	10588	14131	22044	26108	4	4827	33095	12859	34113	11387	7389	37317	23364	157	341	1198	605	466	40	246	358
2628	5.415	Hydroxyphenylethanol + Pen	[M-H]-	299.112	C14H20O7	Alkyl benzyl hexosides	ILRCGYURZSFMEG-UHFFFAOYNA-N	OC1=CC=C(C=C1)CCOC2OC(CO)C(O)C(O)C2(O)	99.8	299.11087:1899 300.11422:599 301.11758:120		12755	0	16498	18038	20936	26074	9967	1	3	16046	22315	9077	10867	12106	6402	22603	14723	9016	14818	15994	13393	2	8576	13758	11315	19335	20828	24400	12799	19324	15117	23046	27330	18243	31850	26818	24324	15447
9693	1.867	(2S,3S,4S,5R,6R)-6-[(2R,3R,4S,5S,6S)-2-[[(3S,6aR,6bS,8aS,12aR,14bS)-11-carboxy-4,4,6a,6b,8a,11,14b-heptamethyl-14-oxo-2,3,4a,5,6,7,8,9,10,12,12a,14a-dodecahydro-1H-picen-3-yl]oxy]-6-carboxy-4,5-dihydroxyoxan-3-yl]oxy-3,4,5-trihydroxyoxane-2-carboxylic acid	[M-H]-	821.474	C42H62O16	Triterpene saponins	LPLVUJXQOOQHMX-FPWVOTIESA-N	O=C(O)C1OC(OC2C(OC(C(=O)O)C(O)C2O)OC3CCC4(C)C5C(=O)C=C6C7CC(C(=O)O)(C)CCC7(C)CCC6(C)C5(C)CCC4C3(C)C)C(O)C(O)C1O	99.8	821.47461:1392 822.47796:2230 823.48132:3042		14012	0	4896	15790	28301	5536	4266	0	2	11588	2957	3821	5759	14315	13336	7527	6526	29269	21875	2570	27257	0	37674	7101	29803	5595	26406	22229	19213	9995	22102	14302	3843	17381	323	2835	1045	2215
4688	1.404	[(1S,3R,3aS,4S,8aR)-1-acetyloxy-3-hydroxy-6,8a-dimethyl-3-propan-2-yl-1,2,3a,4,5,8-hexahydroazulen-4-yl] 4-hydroxybenzoate	[M-H]-	415.213	C24H32O6	Sesquiterpenoids	CHQMIQBQLGDCJJ-AAGTZVQDSA-N	O=C(OC1CC(=CCC2(C)C(OC(=O)C)CC(O)(C(C)C)C12)C)C3=CC=C(O)C=C3	99.8	415.21317:2971 416.21652:1468 417.21988:0	96.96312:20 415.20996:112	508	0	31949	4877	53813	16395	5224	0	0	5385	994	20768	8419	302	38149	17431	30573	28481	23584	1910	13463	9	20614	10139	23768	29965	20555	4244	566	2409	10767	8979	11138	25285	1819	2902	1177	1400
1920	5.168	_130133	[M+H]+	279.157	C14H24O4	Menthane monoterpenoids	JYCYCQGMUFHEDI-WDQMFPLDSA-N	O=C(O)C(=CC1CC(CO)CCC1C(C)C)CO	99.8	279.15637:2056 280.15972:426 281.16308:0	121.02936:219 145.10321:10 149.02534:1937 171.04704:10 199.02187:10 201.05049:184 279.09369:102	13154	13552	10417	13092	23377	46306	36676	31808	44403	0	11658	10946	16343	15002	31128	32071	17095	11884	31198	17178	51987	34134	8366	13227	6730	13736	8956	13357	15025	18059	44208	29879	25757	7957	12008	36297	12144	42794
4363	1.334	Pellasoren A	[M+H]+	432.311	C26H41NO4	Delta valerolactones	KJDLCCSAVYUQIT-NGFBJTOHSA-N	O=C1OC(C(C)CC=CC(=CC(=CC(N=C(O)C(OC)=CCC)C)C)C)C(C)CC1C	99.8	432.31161:9743 433.31496:3490 434.31832:794	103.17666:10 105.07097:163 107.09206:143 109.10438:51 112.09295:10 117.0735:41 119.08772:153 121.10667:112 123.11911:41 131.08727:71 133.10246:153 135.1199:143 143.09473:41 145.1046:153 147.12164:197 149.09917:61 149.13708:184 151.11418:41 156.07065:41 157.1041:72 158.08238:156 159.12067:184 161.13756:174 163.11125:71 165.12781:31 169.10442:31 171.1114:31 171.11879:41 173.13206:112 173.98947:10 1…	11389	768	23541	76420	23769	65707	15406	8	12637	30021	80605	14797	39819	2964	42038	12063	29031	12306	32376	22316	17736	36	8600	18715	16449	6996	8397	7959	13539	2166	13961	21393	65122	24636	136364	10012	6021	30361
2104	5.192	Metazachlor OXA	[M-H]-	272.104	C14H15N3O3	Alpha amino acids and derivatives	PHMHHVKFXZNTKU-UHFFFAOYSA-N	CC1=CC=CC(C)=C1N(CN1C=CC=N1)C(=O)C(O)=O	99.8	272.10339:11288 273.10674:2115 274.1101:806	67.03087:20 67.03664:41 74.02958:318 103.7098:21 104.0379:504 118.0573:51 131.08388:31 145.01129:143 145.09802:235 157.9798:82 194.09343:10 203.97481:41 272.11493:51	59802	0	63389	76030	70897	76630	34163	109	64	54933	83412	25057	50024	50766	28467	69827	41368	63402	42434	48698	37772	2	30635	46429	39756	67925	59380	62754	57433	59875	108640	86558	99194	112530	150271	151146	130643	76781
1911	1.091	FA 18:3+1O	[M+H]+	277.218	C18H30O3	Oxidized fatty acids	JTEGNNHWOIJBJZ-UHFFFAOYNA-N	O=C(O)CCCCCCCC1OC1(CC=CCC=CCC)	99.8	277.21887:5824 278.22222:2429 279.22558:6070		60186	52297	60951	65469	46280	43682	53408	221	52184	61623	56359	53587	52801	60493	60034	64056	64333	60939	60630	50141	70962	731	56001	57331	46571	59406	59736	57218	62562	68171	7907	5037	22271	11215	16834	9376	8888	14607
1755	1.18	(4aR,5S)-9,9a-dihydroxy-3,4a,5-trimethyl-5,6,7,8,8a,9-hexahydro-4H-benzo[f][1]benzofuran-2-one	[M+H]+	267.159	C15H22O4	Terpene lactones	WVFNARDJAJTRAI-ZRGNYTFBSA-N	O=C1OC2(O)C(=C1C)CC3(C)C(C)CCCC3C2O	99.8	267.1597:10679 268.16305:2206 269.16641:828	148.08353:10 235.11472:10 249.14607:92 267.13019:73 267.16019:1457	131339	61741	73946	86721	70889	71854	58550	488	84102	67804	80174	40490	80274	82912	73489	73135	85199	68010	73306	70624	79316	331	68041	82943	69299	64059	60772	72678	81155	78542	2556	2861	3896	6506	2736	3269	603	5215
2043	4.824	11,22-dimethyl (6E,17E)-3,14-dioxo-8,19-bis({[(2S,3R,4S,5S,6R)-3,4,5-trihydroxy-6-(hydroxymethyl)oxan-2-yl]oxy})-4,9,15,20-tetraoxatricyclo[16.4.0.0?,??]docosa-6,10,17,21-tetraene-11,22-dicarboxylate	[M-H]-	269.103	C13H18O6	O-glycosyl compounds	GKHCBYYBLTXYEV-UJPOAAIJSA-N	OCC1OC(OCC=2C=CC=CC2)C(O)C(O)C1O	99.8	269.10245:10506 270.1058:3734 271.10916:4514	74.03039:10 87.76418:31 88.04351:1781 100.87963:10 112.05174:71 116.0734:389 130.06349:451 130.08765:153 224.07114:10 227.0995:143 269.11899:31	28224	12	24249	17849	16280	124975	104411	29	76	119345	27822	77403	65974	136714	51448	48328	72487	111727	86184	101434	50624	0	164794	105671	71638	114969	75001	91349	5475	89373	70043	11812	2832	77909	2207	955	2999	87258
952	2.356	2-hydroxy-1-isopentyl-4-methyl-1H-imidazol-5(4H)-one	[M+H]+	207.11	C9H16N2O2	Hydantoins	CEHHIMFMAIPKGU-UHFFFAOYSA-N	O=C1N(C(O)=NC1C)CCC(C)C	99.8	207.1107:13149 208.11405:1520 209.11741:192	104.11142:31 106.01862:10 207.11732:225	237752	24430	84595	211965	44416	64050	49523	554	58418	25805	33208	118361	87039	58349	91643	123435	100819	182100	95168	104787	22106	267	41362	220684	76759	228894	215947	113062	101382	41144	15976	14412	17173	25865	10793	16253	11136	13335
7461	5.435	C36H59NO13 (isomer of 3206)	[M+H]+	714.407	C36H59NO13	Formula predicted			99.8	714.40649:20341 715.40984:24002 716.4132:5106	104.11042:1000 146.98924:143 147.23923:10 191.04442:92 315.01913:20 341.30914:194 430.13184:20 440.83759:10 443.2626:61 465.24075:194 485.27518:31 486.28329:51 487.28314:2998 544.33929:20 545.34106:61 546.35693:4138 554.31854:51 568.33948:31 611.28882:71 655.30725:20 714.06958:23 714.4129:1795	60480	11383	130232	112555	176581	59002	40138	0	37284	0	33705	147982	32622	27716	124626	103036	146013	108354	107363	77997	62666	20	139788	184255	198020	140694	104121	98544	46216	99254	22663	6269	15917	34380	9914	22301	8357	16666
6304	9.154	PRZ_M573	[M+H]+	573.037	C19H23Cl3N4O8S	NA	HZMMMVGQXDUITB-UHFFFAOYNA-N	C(CC(=NC(CSC(=NCCOC1=C(C=C(C=C1Cl)Cl)Cl)O)C(=NCC(=O)O)O)O)C(C(=O)O)N	99.7	573.03668:4702 574.04003:798 575.04339:140		0	3	1	1	1	0	0	1	0	0	0	1	0	0	1	2	1	1	2	1	1	0	1	0	0	0	1	0	0	4	1	4	4	0	2	0	0	0
5924	4.149	taurohyodeoxycholic acid	[M-H]-	498.289	C26H45NO6S		HMXPOCDLAFAFNT-QMKMXMJNSA-N	O=S(=O)(O)CCN=C(O)CCC(C)C1CCC2C3CC(O)C4CC(O)CCC4(C)C3CCC12C	99.7	498.28983:1114 499.29318:974 500.29654:117		651	0	290	2669	95	60	406	0	0	1761	6866	183	2088	332	651	0	408	0	7	70	0	14	73	411	1151	85	0	1482	0	174	3567	878	1862	146	3070	1340	68	1962
5101	1.08	(1R,4S,7S,8S,9R,12E,20R,21R,22S,23S)-7,8,21,22,23-pentahydroxy-12,16-dimethyl-3,5,10,19,24-pentaoxatricyclo[18.3.1.0?,?]tetracos-12-en-11-one	[M+H]+	485.199	C21H34O11	Disaccharides	OGCGLORCFYTCJG-SBRVMSJJSA-N	O=C1OC2C(OCC(O)C2O)OCC3OC(OCCC(C)CCC=C1C)C(O)C(O)C3O	99.7	485.2001:2112 486.20345:1617 487.20681:1618	121.06331:10 123.0472:41 127.08565:10 131.04866:31 142.06161:10 181.08865:41 189.06242:102 195.10817:41 197.12672:10 203.07365:20 210.09003:10 219.12732:10 221.11713:31 223.09906:61 229.12143:20 235.13739:51 237.1115:61 239.12877:41 245.15891:10 251.13213:20 253.13618:31 255.1031:31 255.1189:20 265.11624:20 267.1637:31 277.14996:20 279.13715:20 281.13614:31 283.13751:31 293.17834:20 295.15414:61 …	2279	239	736	1738	433	580	488	0	1360	112	3966	438	1566	2311	0	228	2830	135	56	0	0	29	617	1450	136	1466	795	159	543	520	481	0	0	1439	771	880	2296	1473
387	4.081	Orotic acid	[M-H]-	155.01	C5H4N2O4	Pyrimidinecarboxylic acids	PXQPEWDEAKTCGB-UHFFFAOYSA-N	O=C(O)C=1N=C(O)N=C(O)C1	99.7	155.01064:1565 156.01399:0 157.01735:175	58.00188:5 66.01755:26 71.99567:20 74.01153:26 83.93427:15 97.99778:26 106.03381:77 107.02041:5 111.02141:10 118.83389:5 121.05444:107 124.0005:5	67	16	57	37	92	53	5	294	114	294	8	68	0	248	176	123	7	15	90	1	54	32	11	68	23	32	173	97	260	91	21	11	102	121	26259	32	265	260
1512	5.375	2',4'-Dihydroxychalcone	[M-H]-	239.094	C15H12O3	2'-Hydroxychalcones	JUMSUVHHUVPSOY-RMKNXTFCSA-N	O=C(C=CC=1C=CC=CC1)C2=CC=C(O)C=C2O	99.7	239.09518:3800 240.09853:153 241.10189:0	144.09381:10 151.05029:41 154.06207:71 154.98705:10 166.10062:41 168.07722:102 221.10527:10 239.10602:41	1336	0	491	1159	552	268	138	224	36	1259	985	785	1828	901	594	739	418	2524	335	402	3935	45	1041	111	1140	526	942	1253	841	415	889	265	775	714	73090	772	1172	1066
2767	3.128	C11H18N2O5S2	[M+H]+	323.076	C11H18N2O5S2	Formula predicted			99.7	323.07498:1242 324.07833:119 325.08169:124		110	14	702	388	22	75	98	12	307	11	678	5	18	359	424	145	415	81	345	221	507	8	55	53	3	746	379	32	25	81	23705	50	244	129	172	465	29	30
2675	1.239	7-hydroxyflavone	[M+H]+	317.059	C15H10O3	Flavones	MQGPSCMMNJKMHQ-UHFFFAOYSA-N	O=C1C=C(OC2=CC(O)=CC=C12)C=3C=CC=CC3	99.7	317.05844:4710 318.06179:677 319.06515:1644		1090	1406	116	130	39	273	2155	5	98	1479	1138	31	607	1391	322	725	4	1567	418	1676	60	11	1433	547	0	242	708	111	1765	668	59	102622	575	8	173	431	238	53
3082	1.654	"2,5-Dichloronorlichexanthone"	[M-H]-	324.964	C14H8Cl2O5		GKSZPGKBFDLXNF-UHFFFAOYSA-N	O=C1C2=C(O)C(Cl)=C(O)C=C2OC=3C(Cl)=C(O)C=C(C13)C	99.7	324.96481:2876 325.96816:477 326.97152:239	101.06274:10 108.99112:10 123.00759:41 132.02444:10 144.99263:31 148.98463:31 156.06581:10 161.0081:82 166.00743:102 189.0025:434 212.9958:51 221.00131:20 248.97569:10 256.98404:225	0	40	12776	662	14828	850	0	112	446	0	74	11721	0	0	10540	15332	317	1028	1475	19	21230	264	10570	9081	12774	11528	423	93	301	148	7085	95334	1718	69551	49	460	13	2941
10288	4.764	PC(18:0e/20-HDoHE)	[M-H]-	894.623	C48H86NO8P		SBFFLGNGOBXBJT-ULIYVOJGNA-N	CCCCCCCCCCCCCCCCCCOCC(COP([O-])(=O)OCC[N+](C)(C)C)OC(=O)CC\C=C/C\C=C/C\C=C/C\C=C/C\C=C/C=C/C(O)CC	99.7	894.62164:3985 895.62499:3168 896.62835:2556	112.98592:174 130.08856:20 188.04414:10 198.0683:31 232.06036:10 270.03375:20 283.16196:41 317.14578:20 355.12473:20 384.93011:10 402.02518:31 419.15915:10 555.11298:10 674.18005:20 695.25024:10 763.22351:20 766.50757:20 848.11829:31 894.49353:41 894.51465:51	13604	0	92	1308	4	29086	20714	33	0	64640	13834	0	128176	60384	205	17	7113	6251	1903	25109	3931	0	500	267	255	137	8941	80246	21220	63697	3427	771	6039	121	13091	76163	23400	37230
4376	1.118	pseudolaric acid B	[M+H]+	433.19	C23H28O8	Diterpene lactones	VDGOFNMYZYBUDT-LEGJBDPMSA-N	O=C(O)C(=CC=CC1(OC(=O)C23CC=C(C(=O)OC)CCC3(OC(=O)C)C1CC2)C)C	99.7	433.19077:1390 434.19412:1011 435.19748:809		720	1419	1993	969	4332	2868	1080	0	2817	0	933	712	1652	170	2195	2339	2615	2451	2208	832	683	2	2592	1298	2334	497	2754	2328	1480	708	4829	1764	2397	481	490	822	61	984
5038	1.11	methyl 8-hydroxy-4,5,7,10,14,14-hexamethyl-6,17-dioxo-16-oxapentacyclo[13.2.2.0?,??.0?,??.0?,?]nonadeca-3,7-diene-9-carboxylate	[M+H]+	481.242	C26H34O6	Naphthopyrans	LISLGICORSJAKO-UHFFFAOYSA-N	O=C(OC)C12C(O)=C(C(=O)C2(C(=CC3C45C(=O)OC(CC4)C(C)(C)C5CCC31C)C)C)C	99.7	481.24081:1023 482.24416:0 483.24752:1911		5549	6964	6695	4939	5162	6074	4195	14	4154	3274	4770	5454	3845	3881	3232	2616	6863	6483	3115	1500	4185	22	4567	6654	7118	5957	3490	3176	4414	7296	3846	6665	9126	6004	6065	7629	5302	3403
5318	1.053	Poricoic acid A	[M+H]+	499.34	C31H46O5	Triterpenoids	KVAQLXUMUVEKGR-SMFZDKLCSA-N	O=C(O)CCC1(C2=CCC3(C)C(C(O)CC3(C2=CCC1C(=C)C)C)C(C(=O)O)CCC(=C)C(C)C)C	99.7	499.34076:1112 500.34411:1080 501.34747:2342		4892	3366	8017	5172	8887	5148	1209	47	3697	4443	5489	5642	3009	4795	3244	3422	7358	4352	3368	8922	8700	35	3755	5014	7662	5657	4986	5463	3863	1338	1592	4763	9486	6193	9452	12703	3409	3854
867	1.006	DDAO	[M+H]+	202.217	C12H27NO	Long-chain alkyl amine oxides	ZRKZFNZPJKEWPC-UHFFFAOYSA-N	CCCCCCCCCCN(C)(C)=O	99.7	202.21736:2230 203.22071:0 204.22407:0		807	825	88	1045	492	57	2914	13	2888	3130	1571	4404	259	4151	4487	1571	1214	302	3693	193	3516	1	671	1380	4277	298	984	1253	892	3454	1672	3394	2224	732	1251	2846	917	2214
1323	1.088	N-(9-oxodecyl)acetamide	[M+H]+	236.162	C12H23NO2	Acetamides	JRJBWKJICGFLDP-UHFFFAOYSA-N	O=C(C)CCCCCCCCN=C(O)C	99.7	236.16281:3943 237.16616:2225 238.16952:0		12421	4968	7205	5492	5605	6835	3015	1800	2364	4507	586	3815	2076	2802	4782	3437	970	2884	4430	4847	4316	888	1593	1546	8807	2864	4897	876	6647	1573	263	12312	3653	14308	5960	7351	11715	7794
4880	1.349	[8-[2-(3-methylbutanoyloxy)propan-2-yl]-2-oxo-8,9-dihydrofuro[2,3-h]chromen-9-yl] 3-methylbutanoate	[M-H]-	429.192	C24H30O7	Angular furanocoumarins	KPLBOWKEQXYXSD-UHFFFAOYSA-N	O=C1OC2=C(C=C1)C=CC=3OC(C(OC(=O)CC(C)C)C32)C(OC(=O)CC(C)C)(C)C	99.7	429.19113:2637 430.19448:655 431.19784:409	61.99489:82 89.02353:20 89.02885:71 96.95969:41 96.96525:61 99.95074:10 146.95889:20 146.96574:133 150.03354:10 157.0117:174 161.99025:10 220.99394:10 290.18301:10 429.15524:62 429.18741:315	2253	0	584	5984	12987	19550	15734	1	0	16616	1634	2723	4809	528	7784	4703	5091	7684	4774	1222	6163	0	7422	3308	7327	10082	2667	14148	2264	1842	5376	7450	8718	16120	2610	2655	2195	4008
4284	1.18	Squamatic acid	[M-H]-	389.078	C19H18O9		WCWYEXBIRSSVGF-UHFFFAOYSA-N	O=C(O)C=1C(O)=C(C(=O)OC=2C=C(C(C(=O)O)=C(O)C2C)C)C(=CC1OC)C	99.7	389.07883:1102 390.08218:508 391.08554:762		4465	22	4691	4400	5651	6679	5187	24	0	7032	7533	6045	5890	4945	5933	6147	5588	6053	4934	4397	7132	14	5016	4417	2906	6624	8358	6503	6146	4251	1359	11104	2404	6857	7254	4894	5998	4943
440	2.728	1,4-naphthalene-dione	[M+H]+	159.044	C10H6O2	Naphthoquinones	FRASJONUBLZVQX-UHFFFAOYSA-N	C1=CC=C2C(=C1)C(C=CC2=O)=O	99.7	159.04324:1119 160.04659:88 161.04995:0		25567	32771	10014	8012	21160	8180	21764	4	23916	14808	21833	22202	40557	24611	8243	5013	10392	19823	5417	10697	25992	6	29717	24756	29027	24005	8189	22530	15246	31557	134	4	6	28	219	79	6	79
3140	1.502	methyl 2-[(4aR,5R,6R,7S,8aR)-8a-ethenyl-5,7-dihydroxy-4-methylidene-3-oxo-1,4a,5,6,7,8-hexahydroisochromen-6-yl]prop-2-enoate	[M+H]+	347.089	C16H20O6	Terpene lactones	YTDYKYPXYRZGQN-SUNOKAMTSA-N	O=C(OC)C(=C)C1C(O)CC2(C=C)COC(=O)C(=C)C2C1O	99.7	347.08994:58652 348.09329:14626 349.09665:2341	105.47691:10 113.03845:31 115.05566:61 115.06171:71 127.05885:31 138.05051:42 139.05586:418 140.04982:176 152.05148:31 154.06702:61 166.06024:153 166.0657:579 167.05321:422 168.0601:196 179.06169:41 181.07544:31 182.06273:31 193.05884:102 193.4435:34 194.0625:3854 195.05693:57 195.06876:1498 196.05983:31 196.07959:61 197.06926:41 207.0623:20 208.0752:31 210.0593:31 211.05899:61 221.04988:41 221.3…	6253	4742	8655	7639	7724	5123	7693	88	44781	6207	25989	4511	32293	28865	6852	5940	11933	9524	6521	9257	56852	38	9362	8116	5897	6620	6066	12273	46556	14946	330	258	275164	659	62	80	386	223
2163	1.03	isoabienol	[M+H]+	291.27	C20H34O	Diterpenoids	JTWQQJDENGGSBJ-KVPLUYHFSA-N	OC1(C)CCC2C(C)(C)CCCC2(C)C1CCC(=C)C=C	99.7	291.27072:1897 292.27407:202 293.27743:404		8258	5258	3595	6791	8108	11282	14066	16	13345	4566	4207	6179	10243	6254	9058	3414	8774	9313	8003	6743	12525	38	8143	6183	18393	7308	6648	17815	15360	11326	9643	8686	17978	9258	10667	9709	4245	9556
2728	1.211	Sulfo jasmonate	[M-H]-	305.069	C12H18O7S	Sulfate containing metabolites	MLUJBNROAVANKK-UHFFFAOYNA-N	O=C(O)CC1CCC(=O)C1(CC=CCCOS(=O)(=O)O)	99.7	305.0694:2258 306.07275:1595 307.07611:725		17218	37	3262	6604	1482	14257	1193	52	69	1652	26526	2787	2556	7521	1856	1702	1655	1094	13278	16956	433	45	2514	1276	461	1412	1175	4011	11928	1428	1871	3300	2197	1108	3913	1342	1544	400
179	5.208	5,6-Dihydro-5-methyluracil	[M+H]+	129.066	C5H8N2O2	Hydropyrimidines	NBAKTGXDIBVZOO-UHFFFAOYNA-N	OC=1N=C(O)C(C)CN1	99.7	129.06509:13640 130.06844:5469 131.0718:958	112.1031:21 129.06789:581	10403	106874	16173	5048	2937	16818	20522	7225	16556	0	18568	13284	21668	4585	17898	13987	10962	17357	15960	9893	26533	13675	2498	11872	20416	14305	16206	9991	31771	12786	111947	205243	45332	106064	168762	45616	65399	29492
7264	4.788	methyl (4S,5Z,6S)-4-[2-[[(1S,2R,3R,5R)-5-(1,3-dihydroxypropan-2-yl)-3-hydroxy-2-methylcyclopentyl]methoxy]-2-oxoethyl]-5-ethylidene-6-[(2S,3R,4S,5S,6R)-3,4,5-trihydroxy-6-(hydroxymethyl)oxan-2-yl]oxy-4H-pyran-3-carboxylate	[M-H]-	589.125	C27H42O14	Terpene glycosides	ZVTBPVGTFNEYQP-ZQOOCPEKSA-N	O=C(OC)C1=COC(OC2OC(CO)C(O)C(O)C2O)C(=CC)C1CC(=O)OCC3C(C)C(O)CC3C(CO)CO	99.7	589.1239:3448 590.12725:2887 591.13061:582		24543	0	17244	24278	18263	26228	26929	3	15	18481	30032	16068	21892	25287	28427	23227	34820	1860	16475	18469	813	18	21774	14224	28859	25846	37519	20677	22744	17847	1296	5919	2866	3691	18483	9237	15773	4706
4175	1.029	Otenzepad	[M+H]+	422.255	C24H31N5O2	1,4-benzodiazepines	UBRKDAVQCKZSPO-UHFFFAOYNA-N	O=C(N1C2=NC=CC=C2N=C(O)C=3C=CC=CC31)CN4CCCCC4CN(CC)CC	99.7	422.25586:1027 423.25921:808 424.26257:808		18397	41256	14155	24584	12391	13277	19304	96	11986	23095	25344	21375	16973	22144	11077	19885	8888	32446	16560	22797	18651	0	12330	16180	19895	20640	24529	13213	10160	27785	1581	615	3764	60	297	1222	1067	1162
1794	1.137	Flavanone base + 2O	[M-H]-	255.065	C15H12O4	Flavanone O-glycosides	FURUXTVZLHCCNA-UHFFFAOYNA-N	O=C2C=3C=CC(O)=CC=3(OC(C1=CC=C(O)C=C1)C2)	99.7	255.06419:7923 256.06754:3567 257.0709:1203	55.02813:41 59.02377:20 79.95693:20 79.96198:102 80.97015:20 81.07437:41 85.03214:20 86.04025:41 95.04578:10 105.03995:20 107.05372:294 109.0645:41 109.0704:82 120.06025:20 139.07986:31 139.94206:10 141.13551:31 147.07944:41 149.0966:61 153.05511:41 159.05894:31 167.10922:122 170.98634:20 175.07416:51 182.05861:21 184.13919:10 187.00507:351 196.07141:20 200.10942:10 211.09575:499 213.23257:10 239…	43247	37	27690	12998	4058	12596	9880	51	84	10342	22333	10012	14769	36055	7085	79703	5179	37640	16999	22358	9386	72	19285	27326	19426	23733	47700	48116	27036	45240	48646	76088	18651	39344	47495	28340	5485	34492
4400	1.152	[(2R)-2-[(E,2S,4R)-4,6-dimethyloct-6-en-2-yl]-6-oxo-2,3-dihydropyran-3-yl] (2E,4E,6S)-8-hydroxy-6-(hydroxymethyl)-4-methylocta-2,4-dienoate	[M+H]+	435.274	C25H38O6		OHRGHFXATDKGOV-MDKHPKFKSA-N	O=C(OC1C=CC(=O)OC1C(C)CC(C)CC(=CC)C)C=CC(=CC(CO)CCO)C	99.7	435.27319:2986 436.27654:4199 437.2799:2000		34359	22534	20505	20106	31041	27906	25460	61	27422	17956	30053	31459	25271	26101	24253	16943	30539	29795	18602	25622	22106	21	23919	31027	27517	23269	21057	24914	29959	28647	6681	6398	1586	468	1088	1310	1501	1187
6896	1.289	EP_M637	[M+H]+	637.164	C27H30ClFN6O7S	NA	CQVYQYUSHAXATN-UHFFFAOYNA-N	C1=CC=C(C(=C1)C(C(CN2C=NC=N2)(C3=CC=C(C=C3)F)SCC(C(=NCC(=O)O)O)N=C(CCC(C(=O)O)N)O)O)Cl	99.7	637.16516:3093 638.16851:1600 639.17187:6400	135.00523:392 139.7657:10 142.94128:51 164.9231:396 233.00302:31 247.01651:61 254.9538:51 256.64948:10 267.98987:10 276.93787:784 315.00815:31 345.01654:184 357.85703:10 359.02771:92 413.14456:31 457.03955:51 525.15332:133 569.04913:31 619.39526:20 637.03741:52 637.16925:512 637.39734:386 637.48645:41	11639	647	17117	19276	27531	28386	2406	3	2318	16991	1650	10689	6392	511	24632	24886	14132	29998	24872	13728	974	0	28657	28011	20726	35195	24479	12836	1037	22439	5896	326	9090	15172	2118	9068	3331	6254
599	1.032	Phenylphosphoric acid	[M+H]+	175.015	C6H7O4P	Phenyl phosphates	CMPQUABWPXYYSH-UHFFFAOYSA-N	O=P(O)(O)OC=1C=CC=CC1	99.7	175.01628:3932 176.01963:94 177.02299:0		29371	44074	32632	29513	13833	19696	12604	72	30242	34764	40470	29592	24482	26612	22259	43365	17923	27952	32554	19843	23110	66	26217	41932	21357	31950	31130	21890	13817	31075	1	25	0	8	36	4	114	5
5600	5.9	LPC 18:3	[M+H]+	518.326	C26H48NO7P	Lipids	MRTUWVDDQVMUCR-UHFFFAOYNA-N	O=C(OCC(O)COP(=O)([O-])OCC[N+](C)(C)C)CCCCC=CCC=CCC=CCCCCC	99.7	518.32715:166159 519.3305:66090 520.33386:176624	103.77812:71 104.1106:16502 104.29651:29 104.91594:20 104.95933:20 105.11703:31 109.10561:102 121.73495:10 123.12362:71 125.00111:51 137.14079:41 146.59801:24 146.98628:2846 151.15401:31 176.99483:174 181.02176:21 182.75436:21 184.08125:488 221.02431:61 239.24399:143 257.25372:122 312.26315:31 313.25934:73 313.28183:4871 335.26117:174 372.03455:20 385.2059:31 411.61713:10 415.2023:43 415.22818:86…	30278	25484	27284	39578	27070	56595	15599	45	48815	0	33550	38957	51392	28485	56223	94849	28336	45369	73091	62167	28295	11	49804	48702	26823	30270	49168	34378	26756	30679	61429	101910	37761	45936	110392	126162	172322	40205
4209	4.699	Disaccharides ((2Methyl-Hex)-Pen)	[M-H]-	385.134	C13H24O10	Sugars	HTULNBQKFKMRAH-UHFFFAOYNA-N	OC2COC(OC1OC(COC)C(O)C(O)C1(OC))C(O)C2(O)	99.7	385.1329:9101 386.13625:6388 387.13961:981	61.99928:10 72.01671:61 100.0419:10 103.05258:41 112.98792:163 115.5705:10 130.08934:743 147.0448:327 148.04298:71 163.0331:20 164.0714:1310 165.07489:51 180.06982:71 181.06975:92 198.07425:255 202.04651:31 203.04926:92 216.03267:31 232.05867:184 233.06424:31 248.96092:41 249.05896:41 271.04041:61 301.11163:31 305.95282:10 317.12744:51 317.14252:426 385.12143:31	13479	0	16330	11879	89950	91236	98791	143	109	8693	17198	75833	3361	6994	67194	9664	70119	83442	97504	8933	82522	32	95530	63704	81571	13207	85717	6151	1599	1081	3640	11007	338	38982	2380	325	1152	2384
2843	6.101	Perfluoro-3,5,7-trioxaoctanoic acid	[M-H]-	310.961	C5HF9O5	PFSA	SJKDXZGLKADOQD-UHFFFAOYSA-N	O=C(O)C(F)(F)OC(F)(F)OC(F)(F)OC(F)(F)F	99.7	310.96155:10223 311.9649:1080 312.96826:520	57.03906:20 67.02625:31 79.02155:10 85.03345:122 87.01219:143 101.02457:10 111.01102:535 129.01559:51 130.99577:31 152.9007:31 173.00977:82 174.95598:31 191.01707:655	174659	0	100907	148231	94551	84423	137192	10	25	172624	160463	10612	150516	240549	111494	96432	194689	175672	113633	158550	90984	51	125903	103419	153219	158401	192224	230036	319865	263066	415	127	931	277	6491	6743	7695	9462
2240	5.893	8-(2,3-dihydroxy-3-methylbutyl)-7-methoxychromen-2-one	[M+H]+	296.149	C15H18O5	Coumarins and derivatives	KGGUASRIGLRPAX-UHFFFAOYSA-N	O=C1OC2=C(C=C1)C=CC(OC)=C2CC(O)C(O)(C)C	99.6	296.15009:3352 297.15344:4654 298.1568:1213	100.97136:82 102.09515:41 104.11205:263 109.10561:82 113.96584:51 118.90271:41 119.5023:82 123.11579:31 125.00269:82 128.96541:153 133.90811:31 134.89665:261 140.01418:31 141.51828:41 147.51735:102 152.91037:317 156.5224:102 160.90999:112 166.06517:51 175.52914:82 178.92331:1100 179.92555:21 180.9306:41 184.07552:156 190.92426:51 193.96962:133 194.95987:51 196.93208:102 206.95828:194 208.93503:82…	20	59	216	149	98	84	304	7	107	0	122	179	39	69	11	195	116	70	30	255	308	28	274	103	24	184	92	72	20	82	34	674	146	129	198	59	57	33
4578	5.901	Tonantzitlolone A	[M+H]+	447.276	C26H40O7	Fatty acid esters	YMEAIOHYSIGDJY-VCOIMRFZSA-N	O=C(OC1C(C)CC2OC1(O)C(O)C3(OC(CC3)C(C=CC(C2=O)C)(C)C)C)C=C(C)CC	99.6	447.27512:9138 448.27847:17118 449.28183:3872		19	94	26	17	21	14	127	32	79	0	24	16	1	110	32	59	347	86	35	30	0	20	81	24	75	19	162	184	10	109	0	34	4	63	0	18	6	0
400	2.417	Dihydroorotic acid	[M-H]-	157.025	C5H6N2O4	Alpha amino acids and derivatives	UFIVEPVSAGBUSI-UHFFFAOYNA-N	O=C(O)C1N=C(O)N=C(O)C1	99.6	157.02641:12466 158.02976:960 159.03312:918	55.03563:61 89.03149:133 97.05843:174	0	56	349	160	0	0	75	7	112	383	0	119	160	0	64	20	0	0	39	584	0	43	78	108	0	0	55	156	0	200	115	8	19	31	369556	134	83	306
1234	1.182	RU 24969	[M+H]+	229.134	C14H16N2O	NA	KRVMLPUDAOWOGN-UHFFFAOYSA-N	O(C=1C=CC=2NC=C(C2C1)C3=CCNCC3)C	99.6	229.13261:44070 230.13596:19629 231.13932:222483		5974	467472	4596	2021	4207	2221	613	913	3754	1850	60	524136	472	3556	2342	3703	1567	2320	69	4088	3906	1813	3699	2209	4843	2400	6164	1165	2229	2247	400	4301	2842	543	1640	2099	356	3515
2512	5.577	Cefditoren pivoxil	[M+H]+	311.067	C25H28N6O7S3	Cephalosporins	AFZFFLVORLEPPO-OUOWMNRXSA-N	O=C(OCOC(=O)C(C)(C)C)C1=C(C=CC=2SC=NC2C)CSC3N1C(=O)C3NC(=O)C(=NOC)C=4N=C(SC4)N	99.6	311.06793:1474 312.07128:693 313.07464:1686		79	703	0	9	44	89	26	0	0	0	228	129	0	1135	66	97	0	0	86	25	50	26	21	872	65	115	517	0	4	89	226	0	5	65	109	459	510	113
2513	1.154	2-methyl-3-[(2S,3R,4S,5S,6R)-3,4,5-trihydroxy-6-(hydroxymethyl)oxan-2-yl]oxypyran-4-one	[M+H]+	311.074	C12H16O8	O-glycosyl compounds	YGSIRXHFAUFUEJ-GPTQDWHKSA-N	O=C1C=COC(=C1OC2OC(CO)C(O)C(O)C2O)C	99.6	311.07278:1614 312.07613:1416 313.07949:809		830	893	24	1074	434	974	667	42	1069	879	751	94	1244	993	395	625	226	447	576	1102	535	134	195	238	91	968	227	833	539	1330	1399	18656	526	373	1413	199	1657	1258
3113	4.688	15,17-dihydroxy-9-methyl-4,10-dioxatricyclo[11.4.0.0?,?]heptadeca-1(17),13,15-triene-2,11-dione	[M+H]+	345.117	C16H18O6	Aryl alkyl ketones	BVDHPBILFRQGEC-UHFFFAOYSA-N	O=C1OC(C)CCCC2OC2C(=O)C=3C(O)=CC(O)=CC3C1	99.6	345.11755:1699 346.1209:421 347.12426:316		486	92	435	757	17969	268	19	105	0	0	121	1130	38	2256	332	614	1374	570	579	412	130	52	1085	1885	1268	791	370	65	78	94	39	288	729	87	0	519	1	10
4738	1.157	methyl 10-acetyloxy-4,5,9-trihydroxy-1,4a-dimethyl-7-propan-2-yl-2,3,4,9,10,10a-hexahydrophenanthrene-1-carboxylate	[M+H]+	459.178	C23H32O7	Diterpenoids	WBEFPLHFVLPKHQ-UHFFFAOYSA-N	O=C(OC1C(O)C2=CC(=CC(O)=C2C3(C)C(O)CCC(C(=O)OC)(C)C13)C(C)C)C	99.6	459.17709:1047 460.18044:0 461.1838:525		2810	5308	8	945	7	1959	6191	2	7078	1620	2303	375	2787	2726	1239	45	1217	380	695	2004	2709	0	1213	393	42	543	427	1162	3492	578	982	2624	633	3319	1346	662	2068	488
5112	1.734	Olmesartan	[M-H]-	445.199	C24H26N6O3	Biphenyls and derivatives	VTRAEEWXHOVJFV-UHFFFAOYSA-N	O=C(O)C1=C(N=C(N1CC2=CC=C(C=C2)C3=CC=CC=C3C=4N=NNN4)CCC)C(O)(C)C	99.6	445.19843:1288 446.20178:1269 447.20514:1523		491	0	5633	74	4930	541	164	0	1	355	0	13582	0	0	1425	590	0	526	833	13	3872	0	967	4923	222	1484	0	453	132	1693	1852	2274	91	1326	24	25	3	0
3457	3.255	5-(5-methoxycarbonyl-5,8a-dimethyl-2-methylidene-3,4,4a,6,7,8-hexahydro-1H-naphthalen-1-yl)-3-methylpentanoic acid	[M+H]+	368.28	C21H34O4		WTDIRAZPDUAJEB-UHFFFAOYSA-N	O=C(O)CC(C)CCC1C(=C)CCC2C(C(=O)OC)(C)CCCC12C	99.6	368.28137:2022 369.28472:586 370.28808:1480	109.10208:20 189.1714:20 367.08145:10 368.12082:31 368.28879:184	725	1903	1923	7357	7	3967	61317	25	3515	3292	4545	3497	348	143	886	7457	487	4277	3024	2458	2068	7	241	1079	11789	3050	4995	646	35722	116	237	342	1103	1011	2893	446	625	3415
1006	5.227	PFSM-FSAA	[M-H]-	205.974	C3H4F3NO4S	PFSA	XJBOVNHJBAOYQC-UHFFFAOYSA-N	O=C(O)CNS(=O)(=O)C(F)(F)F	99.6	205.97316:1011 206.97651:595 207.97987:1619		2854	0	1726	1561	4690	2448	2899	59	56	2497	3086	3650	1168	6501	798	1557	2718	769	3483	8564	757	87	3647	1600	4306	1394	5810	1484	4663	6126	4605	4353	11898	7824	11524	7634	11624	13640
2372	3.09	Pangamic Acid Sodium	[M+H]+	304.1	C10H18NNaO8	Alpha amino acid esters	MKVDFFROCUECAJ-CKDSBIORSA-M	[Na+].O=C([O-])C(O)C(O)C(O)C(O)COC(=O)CN(C)C	99.6	304.0994:1151 305.10275:195 306.10611:117		5408	5450	11606	5575	6076	5174	6978	25	4783	4180	7024	25494	5699	39691	7952	8612	12285	9420	8602	7329	10384	49	5797	29970	3635	7112	6334	5376	5819	4203	13417	10366	3293	10506	3949	24023	2925	5595
3081	1.539	"2,4-Dichloronorlichexanthone"	[M-H]-	324.963	C14H8Cl2O5		JPFFMNSHZHZAND-UHFFFAOYSA-N	O=C1C=2C(O)=C(Cl)C(O)=C(Cl)C2OC3=CC(O)=CC(=C13)C	99.6	324.96207:7221 325.96542:1125 326.96878:253	58.03374:10 90.99564:20 96.02383:51 131.85931:10 134.00327:41 161.00948:235 166.01416:143 180.99731:10 187.99136:21 188.98581:31 189.00328:731 189.88168:20 210.98137:31 212.9919:31 243.05981:10 256.98767:338 325.17841:31	0	181	3155	4810	4523	3258	194	240	41	1239	717	3762	194	13	9697	15538	5119	4254	9399	619	8908	218	10289	8975	12418	10304	2570	964	1092	1372	66588	92892	38417	66806	240	72540	4216	91062
3876	1.149	(2R,3S,4S,9R,12R,13R,14S,15R,16R,17S)-3,4,12,13,15,16-hexahydroxy-2,6,14,17-tetramethyl-10-oxatetracyclo[7.7.1.0?,?.0??,??]heptadec-6-en-11-one	[M+H]+	399.201	C20H30O8	Quassinoids	KHGBORGCCDJDRD-RLFHBHCYSA-N	O=C1OC2CC3=C(C)CC(O)C(O)C3(C)C4C(O)C(O)C(C)C(O)(C1O)C24C	99.6	399.20227:2251 400.20562:1415 401.20898:2631		15563	10761	22767	21481	17001	22027	13926	44	20369	13443	15520	9916	24413	20441	14521	16302	19374	13892	14564	14300	15062	24	17603	19002	14196	15756	16716	12118	16807	20217	15303	29707	17124	16701	30311	15016	21392	21504
6965	4.658	Ioxitalamic acid	[M+2H]2+	644.787	C12H11I3N2O5	Halobenzoic acids	OLAOYPRJVHUHCF-UHFFFAOYSA-N	CC(O)=NC1=C(I)C(C(O)=NCCO)=C(I)C(C(O)=O)=C1I	99.5	644.78619:2069 645.78954:1881 646.7929:0	117.0758:10 120.0827:122 207.11536:194 226.95979:20 235.11362:51 281.11453:20 374.13663:31 377.034:10 498.25977:10 527.73779:41 560.19269:51 644.77783:92	6	0	27	0	4	10	62	10	243	0	0	0	0	37	35	0	0	0	0	0	0	14	34	0	0	0	5	0	0	0	11	0	20	0	0	272	0	59
6500	6.534	Exemestane	[M+H]+	593.362	C20H24O2	Androgens and derivatives	BFYIZQONLCFLEV-DAELLWKTSA-N	O=C1C=CC2(C(=C1)C(=C)CC3C2CCC4(C(=O)CCC34)C)C	99.5	593.36322:7474 594.36657:3456 595.36993:4896	101.06297:41 102.07028:71 117.09392:31 118.35608:10 124.08649:31 131.07166:61 132.70103:21 133.08836:531 134.09023:61 143.07164:10 144.08151:61 145.08815:71 155.1062:31 166.08395:20 166.09669:41 175.09789:20 177.11559:184 178.11841:31 188.09703:31 188.1067:61 189.10519:31 197.12672:10 207.6396:20 210.12064:41 221.14006:102 232.13341:41 239.15031:20 243.12039:31 259.13208:10 261.13123:51 263.14493…	3	44	0	10	0	19	3	0	7	0	51	48	20	6	15	9	282	9	12	13	0	1	38	3	58	7	5	60	10	0	4	0	0	0	5	18	0	22
3604	3.875	N-isopentyl-2-(3,4,9-trimethyl-7-oxo-7H-furo[2,3-f]chromen-8-yl)acetamide	[M+H]+	378.17	C21H25NO4	Angular furanocoumarins	NXIXJPLNNMLKRR-UHFFFAOYSA-N	O=C1OC2=CC(=C3C(OC=C3C)=C2C(=C1CC(=O)NCCC(C)C)C)C	99.5	378.16901:1062 379.17236:197 380.17572:16	176.02965:10 343.13477:10 378.33554:20	1	119	17	46	3	5	31	3	0	0	7	21	19	19	10	44	28	12	43	17	0	11	3	0	40	35	27	70	31	18	8	1767	28	67	738	52	130	215
4062	7.751	4,8-Dioxa-3H-perfluorononanoic acid	[M-H]-	376.969	C7H2F12O4	PFSA	AFDRCEOKCOUICI-UHFFFAOYSA-N	O=C(O)C(F)(F)C(F)OC(F)(F)C(F)(F)C(F)(F)OC(F)(F)F	99.5	376.96786:1623 377.97121:1129 378.97457:3062	102.961:10 104.9592:31 139.0605:10 150.91832:20 183.56407:10 195.93431:20 223.05997:20 288.99399:20 330.95172:10 332.96088:31 375.72501:10	149	0	119	126	30	103	74	73	85	262	54	69	55	100	190	0	134	39	97	35	65	87	27	61	59	55	127	63	26	34	18975	13730	18215	16680	25069	15870	28315	26021
656	6.979	m-Xylene-4-sulfonic acid	[M-H]-	185.028	C8H10O3S	p-Methylbenzenesulfonates	CHZLVSBMXZSPNN-UHFFFAOYSA-N	CC=1C=CC(=C(C)C1)S(O)(=O)=O	99.5	185.02679:1673 186.03014:0 187.0335:0		78	0	151	66	15	241	117	39	39	254	13	32	41	62	109	13	99	104	157	52	85	92	13	26	194	31	46	48	99	30	12456	9418	17008	25104	18075	9100	4711	6894
5830	5.342	1,6-dihydroxy-8-(hydroxymethyl)-4,12,12,15-tetramethyl-13-[(2-methylpropanoyl)oxy]-5-oxotetracyclo[8.5.0.0?,?.0??,??]pentadeca-3,8-dien-14-yl (2E)-2-methylbut-2-enoate	[M+H]+	534.306	C29H40O8	Phorbol esters	MVWXLRYZCZSBKW-OQLLNIDSSA-N	O=C(OC1C(C)C2(O)C(C=C(CO)CC3(O)C(=O)C(=CC32)C)C4C1(OC(=O)C(C)C)C4(C)C)C(=CC)C	99.5	534.30725:16003 535.3106:8093 536.31396:2427	103.77747:51 103.94148:24 104.10995:3064 105.11058:51 109.1005:20 125.00349:61 142.06375:10 162.957:143 181.03017:20 184.0744:133 193.53416:41 195.06319:51 196.05818:20 198.08759:31 206.04819:20 221.002:31 222.02104:31 223.06985:41 225.0965:10 240.09932:112 244.94481:92 270.95932:31 286.01215:31 303.07712:31 305.23389:31 311.62802:31 313.28:92 326.60974:82 330.03494:51 337.28107:31 339.28821:31 3…	3399	47154	894	887	4651	658	4396	1	6220	0	5199	854	2208	8989	552	570	3772	1454	552	1774	6272	8	1162	1578	1040	1853	1903	3961	3382	1589	3986	14623	1772	2371	12362	3848	11222	4784
1008	1.629	N-Butylbenzenesulfonamide	[M+H]+	214.09	C10H15NO2S	Benzenesulfonamides	IPRJXAGUEGOFGG-UHFFFAOYSA-N	CCCCNS(C1=CC=CC=C1)(=O)=O	99.5	214.09061:3320 215.09396:322 216.09732:161	106.06778:112 108.08371:407 120.07609:31 120.08537:143 121.09149:304 122.10182:195 126.15654:21 134.1064:10 136.0787:1084 150.09418:165 151.10248:419 199.06607:10	1791	240	3013	1393	524	2830	307	3134	465	547	594	2774	699	728	6044	1209	8927	5397	1891	1504	1080	817	2561	1933	9570	3307	8480	477	392	779	3805	505	2006	6189	529	776	947	7011
2615	4.918	Deoxysappanone B 7,4'-Dimethyl Ether	[M+H]+	315.127	C18H18O5	Homoisoflavanones	NGCXNVIQHUCZIT-UHFFFAOYSA-N	O=C1C2=CC=C(OC)C=C2OCC1CC3=CC=C(OC)C(O)=C3	99.5	315.12567:2579 316.12902:675 317.13238:525		477	26382	1367	2076	513	2177	11055	40	11478	0	6832	2524	1426	1215	1869	2440	896	3407	1989	4433	7240	283	1297	647	2265	4923	5849	1956	20168	5367	418	3622	3736	4959	2638	2740	3047	494
2991	5.319	2-chloro-1,3,8-trihydroxy-6-(hydroxymethyl)anthracene-9,10-dione	[M-H]-	319.002	C15H9ClO6	Hydroxyanthraquinones	GPTPSPAFUZTDEG-UHFFFAOYSA-N	O=C1C2=CC(O)=C(Cl)C(O)=C2C(=O)C3=C(O)C=C(C=C13)CO	99.5	319.00049:4408 320.00384:2245 321.0072:3944	106.90149:92 111.97788:21 114.05981:348 134.89697:174 159.95911:41 169.9886:20 182.04491:71 201.9388:41 203.30548:21 203.94821:872 251.09485:71 319.00629:112	3943	0	3917	3161	3197	1425	3602	99	113	3497	3583	2371	2789	3707	4564	3599	2113	3292	2605	1896	10256	338	5378	5592	3408	2610	4566	7440	5260	7341	12108	7469	18212	9123	10730	10268	31437	12279
4315	1.187	PFCA-unsaturated_ether	[M-H]-	390.965	C8HF13O3	PFSA	YKFPTZQQQWHKIG-OWOJBTEDSA-N	O=C(O)C(F)(F)OC(F)(F)C(F)(F)C(F)(F)C(F)=C(F)C(F)(F)F	99.5	390.96356:1551 391.96691:1485 392.97027:330	169.99341:10 391.26392:20	14319	483	9359	1495	1527	1144	775	392	376	13234	858	5649	15464	2626	9928	1957	12815	9365	5408	12677	16292	471	3859	11995	15166	7018	16501	67	2295	593	3211	8900	6202	7880	15583	14911	4038	6591
2368	5.039	(2S,3S)-3,5,7-trihydroxy-2-(4-hydroxyphenyl)-2,3-dihydrochromen-4-one	[M-H]-	287.101	C15H12O6	Flavanonols	PADQINQHPQKXNL-CABCVRRESA-N	O=C1C=2C(O)=CC(O)=CC2OC(C3=CC=C(O)C=C3)C1O	99.5	287.10016:5870 288.10351:1332 289.10687:216	69.04472:10 74.02981:143 110.02795:10 118.0543:261 128.07516:112 140.03716:71 146.08438:469 219.01921:10 287.12186:112	73290	12	7498	12593	11418	17406	11925	0	64	26651	57734	4811	32657	54324	5124	7277	18714	4425	7080	41465	3243	57	7773	3457	8769	10089	6604	18903	48755	33479	7408	7445	42989	8624	65198	56670	52647	30101
1855	5.161	cyclo(tyrosyl-prolyl)	[M-H]-	259.109	C14H16N2O3	Alpha amino acids and derivatives	LSGOTAXPWMCUCK-UHFFFAOYSA-N	O=C1N2CCCC2C(O)=NC1CC3=CC=C(O)C=C3	99.5	259.10782:2631 260.11117:910 261.11453:206		7206	0	9268	12780	12946	7383	5623	19	10	8871	9159	4497	5327	8013	5944	12319	6405	8331	9384	11068	5365	6	6366	5825	10510	10038	14890	11448	14194	13906	7308	9817	20460	11860	20323	14816	20354	9724
3089	5.414	7-[(E)-3-methyl-4-(4-methyl-5-oxo-2H-furan-2-yl)but-2-enoxy]chromen-2-one	[M-H]-	325.108	C19H18O5	Coumarins and derivatives	CFNMUZCFSDMZPQ-KPKJPENVSA-N	O=C1OC=2C=C(OCC=C(C)CC3OC(=O)C(=C3)C)C=CC2C=C1	99.5	325.10916:1761 326.11251:329 327.11587:1645		19496	0	14328	17027	14518	16860	19278	6	2	15661	18820	15388	22576	19760	15716	14182	13710	17332	12647	20055	12294	0	13999	18006	13776	19406	17098	20289	20142	24528	7183	4466	11505	4794	5890	5921	3310	4517
688	1.87	Meglutol	[M+H]+	185.042	C6H10O5	Hydroxy fatty acids	NPOAOTPXWNWTSH-UHFFFAOYSA-N	O=C(O)CC(O)(C)CC(=O)O	99.5	185.04303:1319 186.04638:108 187.04974:243	129.06421:10 149.05524:10	28919	15166	21898	22618	23407	29459	38108	358	30868	39136	47719	26397	38555	42450	28512	17421	25142	29544	27515	40260	27659	179	14301	18063	7138	19744	24057	37620	34028	23630	15727	952	19488	6459	1363	5163	1423	6379
2193	1.483	ACTIPHENOL	[M+H]+	293.15	C15H17NO4	Alkyl-phenylketones	YTLMIHBTPWTPEV-UHFFFAOYSA-N	O=C1N=C(O)CC(C1)CC(=O)C=2C=C(C=C(C2O)C)C	99.5	293.14856:19150 294.15191:5635 295.15527:420	120.04546:10 123.05557:41 136.056:20 136.06424:112 137.06895:71 138.89975:10 143.08876:10 151.04907:208 152.03619:220 169.06131:133 248.13268:41 275.14005:31 276.1268:270 293.11368:63 293.15475:1333 293.20068:31	25911	13838	92804	241818	73517	56926	151233	309	28834	59409	120380	60092	110693	55496	41421	121555	51190	38821	94801	38425	64545	463	32174	47049	96653	94208	32947	171110	55463	49308	932	4356	4966	219	2725	917	4977	10049
5459	1.05	Euphol Acetate	[M+H]+	507.36	C32H52O2	Triterpenoids	BQPPJGMMIYJVBR-KMDRULEYSA-N	O=C(OC1CCC2(C3=C(CCC2C1(C)C)C4(C)CCC(C(C)CCC=C(C)C)C4(C)CC3)C)C	99.4	507.3588:2618 508.36215:2832 509.36551:7690		8101	27751	7323	8901	2538	2533	7664	10	5408	1553	8894	13499	1822	2770	8010	2672	2732	8626	12	4590	6040	17	3546	1797	2765	6776	885	8554	7249	1149	3639	3863	12020	3841	8792	5642	3184	8718
6357	1.085	9-(4-hydroxy-3,5-dimethoxyphenyl)-4-[3,4,5-trihydroxy-6-(hydroxymethyl)oxan-2-yl]oxy-5a,6,8a,9-tetrahydro-5H-[2]benzofuro[6,5-f][1,3]benzodioxol-8-one	[M+H]+	580.202	C27H30O13	Lignan glycosides	HUCNZRPYZDCCEF-UHFFFAOYSA-N	O=C1OCC2CC3=C(OC4OC(CO)C(O)C(O)C4O)C=5OCOC5C=C3C(C6=CC(OC)=C(O)C(OC)=C6)C12	99.4	580.20123:4920 581.20458:5059 582.20794:2225	123.09116:10 147.1237:10 149.01851:51 163.03777:20 215.08156:20 230.9951:10 232.98193:41 233.98717:20 248.27446:10 277.09357:10 359.00458:41 367.11469:20 382.89636:10 412.17355:41 425.2012:20 427.00507:31 427.14801:20 440.17728:20 444.18793:31 450.31134:20 456.22638:10 458.17038:71 478.59091:10 480.14255:41 495.31323:20 512.30353:20 544.37:20 562.28534:20 580.20502:122 580.23566:51 580.26965:61 5…	14	807	42	24	11	470	154	0	7	6	7	44	0	16	0	126	0	69	49	0	43	0	69	403	20	59	627	354	0	8	420	14	163	5245	17	241	0	434
5083	6.099	taurolithocholic acid	[M+H]+	484.309	C26H45NO5S		QBYUNVOYXHFVKC-RQAFQGPPSA-N	O=S(=O)(O)CCN=C(O)CCC(C)C1CCC2C3CCC4CC(O)CCC4(C)C3CCC12C	99.4	484.31012:2525 485.31347:6517 486.31683:679		40	30	17	2	27	13	58	3	3	0	3	107	42	15	77	31	23	12	59	32	18	15	105	6	162	11	74	86	10	27	16	0	14	161	9	2	13	6
799	1.218	Juglone	[M+H]+	197.021	C10H6O3	Naphthoquinones	KQPYUDDGWXQXHS-UHFFFAOYSA-N	O=C1C=CC(=O)C=2C(O)=CC=CC12	99.4	197.02203:1652 198.02538:0 199.02874:0		7501	397	5032	680	911	2571	341	0	5702	267	5110	759	338	3732	0	445	15	680	91	706	1268	5	533	0	1569	401	0	1714	799	3454	1450	1013	289	62	283	135	353	17506
1508	1.623	DANTHRON	[M-2H]2-	239.059	C14H8O4	Anthraquinones	QBPFLULOKWLNNW-UHFFFAOYSA-N	O=C1C=2C=CC=C(O)C2C(=O)C=3C(O)=CC=CC13	99.4	239.06029:8633 240.06364:4312 241.067:3367		1288	575	2863	461	12056	2053	166	609	1902	187	213	14395	74	851	4222	2505	242	550	445	129	3414	569	2554	2107	1368	2840	3195	18	1416	903	95227	54641	17570	98633	38	5431	338	1974
2363	5.375	4,7,8-trimethoxy-3,5-dimethylchromen-2-one	[M+H]+	303.063	C14H16O5	Coumarins and derivatives	PKKTXAMCHLIVDS-UHFFFAOYSA-N	O=C1OC2=C(OC)C(OC)=CC(=C2C(OC)=C1C)C	99.4	303.06186:1129 304.06521:348 305.06857:174		399	101	219	399	955	1195	228	0	811	0	496	0	598	107	906	269	337	224	623	443	106	49	0	644	29	285	472	684	685	83	2671	1845	2895	4953	769	2008	2037	6506
1361	1.505	Pirimicarb	[M+H]+	239.15	C11H18N4O2	Dialkylarylamines	YFGYUFNIOHWBOB-UHFFFAOYSA-N	CC1=C(C)N=C(N=C1OC(N(C)C)=O)N(C)C	99.4	239.15132:1282 240.15467:456 241.15803:70		2713	515	1955	4963	3586	1706	251	11031	572	3526	2323	2216	3258	2082	2266	3182	3519	2613	2791	3444	3265	9293	2180	715	7396	870	1779	18095	825	3148	2736	2488	1462	3926	6122	4165	869	4182
11268	4.358	(2S,3S,4S,5R,6R)-6-[[(3S,4S,6aR,6bS,8R,8aR,9R,10R,12aS,14bR)-10-acetyloxy-8a-(acetyloxymethyl)-8,9-dihydroxy-4-(hydroxymethyl)-4,6a,6b,11,11,14b-hexamethyl-1,2,3,4a,5,6,7,8,9,10,12,12a,14,14a-tetradecahydropicen-3-yl]oxy]-4-hydroxy-3,5-bis[[(2S,3R,4S,5S,6R)-3,4,5-trihydroxy-6-(hydroxymethyl)oxan-2-yl]oxy]oxane-2-carboxylic acid	[M-H]-	1089.6	C52H82O24	Triterpene saponins	CJFSVYYGNWQUMQ-DBWNCVFDSA-N	O=C(O)C1OC(OC2CCC3(C)C(CCC4(C)C3CC=C5C6CC(C)(C)C(OC(=O)C)C(O)C6(COC(=O)C)C(O)CC54C)C2(C)CO)C(OC7OC(CO)C(O)C(O)C7O)C(O)C1OC8OC(CO)C(O)C(O)C8O	99.4	1089.59375:1748 1090.5971:2580 1091.60046:1177	89.25811:5 241.00609:10 254.92752:5 262.98419:15 283.26297:15 310.94391:20 316.94049:5 330.9729:36 398.95938:138 411.82001:5 556.28271:5 581.26691:20 615.16199:15 665.21735:15 745.45435:10 881.39368:26 884.64532:11 885.50647:462 886.48572:15 953.48444:128 1021.49255:31 1043.44617:87 1089.45581:243	1405	0	1396	916	2593	420	515	9	324	902	400	6305	924	1379	2469	5406	3069	139	2937	1770	1082	88	6490	1188	5068	6415	145	3167	2515	3117	538	2146	2708	3591	286	2418	1459	403
5283	4.857	methyl (3R,4R,5R)-5-[(2R,3R,4S,5S,6R)-4,5-dihydroxy-6-(hydroxymethyl)-3-[(E)-3-phenylprop-2-enoyl]oxyoxan-2-yl]oxy-3,4-dihydroxycyclohexene-1-carboxylate	[M+H]+	498.196	C23H28O11		DWQNDLRNUNNJHX-NZNOAPCVSA-N	O=C(OC1C(OC(CO)C(O)C1O)OC2CC(=CC(O)C2O)C(=O)OC)C=CC=3C=CC=CC3	99.4	498.19504:1652 499.19839:489 500.20175:438		2351	680	6561	5012	804	3758	5399	0	7221	0	6719	1162	1845	1316	3745	5173	1377	2447	3898	5245	3380	0	2699	979	2872	9483	8531	2099	2945	2031	1060	4384	8675	15688	1916	5156	1932	368
6046	1.318	Perseitol Heptaacetate	[M-H]-	505.156	C21H30O14	Monosaccharides	UZIIHSGPIUZAET-UHFFFAOYSA-N	O=C(OCC(OC(=O)C)C(OC(=O)C)C(OC(=O)C)C(OC(=O)C)C(OC(=O)C)COC(=O)C)C	99.4	505.15741:2726 506.16076:2195 507.16412:1546		2229	0	8267	1491	7534	22856	719	0	0	2193	1068	8353	3076	2788	6032	9317	2525	3421	4138	1361	1916	2	1959	29393	6094	21117	2318	4113	4888	1744	638	1316	2127	3050	688	3416	2612	465
4678	1.611	Flucofuron	[M-H]-	414.985	C15H8Cl2F6N2O	N-phenylureas	ABOVRDBEJDIBMZ-UHFFFAOYSA-N	C1=CC(=C(C=C1N=C(NC=2C=CC(=C(C2)C(F)(F)F)Cl)O)C(F)(F)F)Cl	99.4	414.9856:1610 415.98895:0 416.99231:1655	69.02145:10 92.93275:31 115.034:10 165.00529:10 167.01736:61 183.01379:153 212.83861:10 335.86838:10 357.03525:20	331	49	2165	641	4589	17255	1962	94	218	8729	1504	6076	8737	1144	10571	7962	3098	7323	5791	603	12019	30	4686	2993	4786	3944	13956	1254	93	6804	4191	9756	488	8994	38	14850	1088	12656
1893	1.371	Sorbitol-6-phosphate	[M-H]-	261.038	C6H15O9P	Monosaccharide phosphates	GACTWZZMVMUKNG-UHFFFAOYNA-N	O=P(O)(O)OCC(O)C(O)C(O)C(O)CO	99.4	261.03699:1818 262.04034:718 263.0437:923		9495	6	2232	2794	3247	10646	9113	60	13	6017	16884	6424	11025	6180	14184	7603	13651	14131	6970	11216	7086	0	10902	15194	9405	7052	10504	5277	7067	14211	7357	962	1937	1018	9932	12610	5137	1975
2398	5.115	(2R,3R)-2-(3,4-dihydroxyphenyl)-3,5,7-trihydroxy-2,3-dihydro-4H-chromen-4-one	[M+H]+	305.07	C15H12O7	Flavanonols	CXQWRCVTCMQVQX-LSDHHAIUSA-N	O=C1C=2C(O)=CC(O)=CC2OC(C3=CC=C(O)C(O)=C3)C1O	99.4	305.07114:1516 306.07449:404 307.07785:202	110.97947:10 120.00485:71 164.03239:184 186.0135:51 218.03961:31 305.14923:31	9921	11315	9802	20262	1866	8794	6753	3	7055	0	14085	8086	6615	4519	9384	13424	6143	7623	11560	4016	13505	14	3922	7094	11749	11828	10466	16647	16757	11385	8975	5415	11071	8830	4465	6388	7610	11013
1902	5.121	violaceol-II	[M-H]-	261.07	C14H14O5	Diphenylethers	SXPZFHCIUAADLD-UHFFFAOYSA-N	OC=1C=C(C=C(OC2=C(O)C=C(C=C2O)C)C1O)C	99.4	261.07132:2156 262.07467:296 263.07803:118		20736	0	17543	34726	18811	18991	12231	30	39	15728	33709	13153	17214	16198	12971	18629	16140	18594	12559	13566	16093	10	10113	12251	20844	22970	16376	27201	25944	18131	20752	11649	23974	22641	19740	19071	29221	34762
1016	1.209	(2S)-2-((1S)-1-Hydroxypentyl)-4-methoxy-2,3-dihydropyran-6-one	[M+H]+	215.128	C11H18O4	Dihydropyranones	YFIMUDXPJZVJJO-UWVGGRQHSA-N	O=C1OC(CC(OC)=C1)C(O)CCCC	99.4	215.12669:1697 216.13004:203 217.1334:0		13866	14481	20295	18544	19034	12916	14951	4801	12354	18207	16848	20720	18569	17737	15386	19224	16919	14610	16569	11005	18084	4465	16749	4944	22907	16753	14334	12725	15784	15540	12558	18048	11119	8087	8595	6783	6858	2792
3134	1.177	icos-19-ene-1,2,4-triol	[M+H]+	346.332	C20H40O3	Long-chain fatty alcohols	QVLYXPULBWQTJW-UHFFFAOYSA-N	OCC(O)CC(O)CCCCCCCCCCCCCCC=C	99.4	346.33267:1397 347.33602:1010 348.33938:606		12032	25379	14261	19374	16391	18846	36193	10	15364	35477	25459	38852	16228	20398	31757	15820	24092	15900	23906	16677	16594	7	15872	9578	25292	9837	13506	47802	22343	42242	30728	13156	40470	17337	15126	9869	16864	35318
544	5.367	4-ureidobutanoic acid	[M+H]+	169.06	C5H10N2O3	Gamma amino acids and derivatives	QYTWIMMLQKHPGL-UHFFFAOYSA-N	O=C(N)NCCCC(=O)O	99.4	169.06105:2646 170.0644:334 171.06776:201		5031	21104	8764	26462	41696	5173	30305	303	11870	0	18880	10184	5647	26236	27448	26426	37881	8443	26852	14135	36291	153	8239	43555	14602	11404	23019	28220	21290	24086	3079	2425	1367	15275	1995	4400	1983	2532
7395	1.036	2,3,12-trihydroxy-4,6a,6b,11,12,14b-hexamethyl-8a-[3,4,5-trihydroxy-6-(hydroxymethyl)oxan-2-yl]oxycarbonyl-1,2,3,4a,5,6,7,8,9,10,11,12a,14,14a-tetradecahydropicene-4-carboxylic acid	[M+H]+	703.479	C36H56O12	Triterpene saponins	YXSQSVWHKZZWDD-UHFFFAOYSA-N	O=C(O)C1(C)C(O)C(O)CC2(C)C1CCC3(C)C2CC=C4C5C(O)(C)C(C)CCC5(C(=O)OC6OC(CO)C(O)C(O)C6O)CCC43C	99.4	703.47791:22216 704.48126:29952 705.48462:8702	263.12781:51 326.271:10 335.22095:1602 337.23489:41 349.20523:92 359.22446:31 381.22183:10 391.24857:1022 405.23294:51 407.2532:31 415.53986:10 419.18823:71 463.23395:20 463.27951:51 533.35559:20 547.37469:41 567.48254:10 569.38086:92 575.35901:51 575.39966:92 589.36768:21 591.34692:300 619.37585:51 657.47131:31 672.96045:10 685.45868:41 701.1712:145 701.54504:41 702.45398:61 702.6673:31 703.0752…	175540	172979	119008	193949	95325	127626	142170	0	130188	143043	235224	157084	132411	230940	114797	175582	170005	196811	140558	173431	140999	0	103010	140607	103654	131290	183805	110625	91063	130027	28838	21608	37435	13068	12029	12164	12568	23258
2168	6.865	4-hydroxy-8-methoxy-5-methyl-3-(3-methylbut-2-enyl)chromen-2-one	[M+H]+	292.154	C16H18O4	4-hydroxycoumarins	YPKUMLKVFXFYOT-UHFFFAOYSA-N	O=C1OC2=C(OC)C=CC(=C2C(O)=C1CC=C(C)C)C	99.3	292.15311:4260 293.15646:0 294.15982:962		9	25	17	41	20	21	18	16	41	0	128	28	10	15	13	28	16	31	22	12	9	28	18	18	23	21	10	29	4	17	53458	30185	25354	54054	31755	31628	42446	107321
5875	4.387	taurohyocholic acid	[M+H]+	538.28	C26H45NO7S	Trihydroxy bile acids, alcohols and derivatives	XSOLDPYUICCHJX-DSNLCWFJSA-N	O=S(=O)(O)CCN=C(O)CCC(C)C1CCC2C3C(O)C(O)C4CC(O)CCC4(C)C3CCC12C	99.3	538.28131:1582 539.28466:850 540.28802:355	135.11903:10 148.00562:279 158.97905:10 207.03621:10 265.96054:31 281.11713:20 283.05902:20 295.20493:20 312.02405:10 333.95471:10 337.2677:41 359.24222:82 377.23724:31 377.24545:61 395.23404:41 395.25931:410 401.95331:20 402.81705:10 405.19778:21 413.27127:358 417.04233:10 434.98184:10 482.73721:10 484.24896:422 497.17377:10 502.24518:157 502.26416:292 520.21545:21 520.27661:303 538.21661:52 538…	34	247	882	1594	0	885	208	1	9	0	933	326	295	50	613	62	1	8	103	390	27	2	0	243	0	4	4	38	66	22	611	208	7698	53	6979	2029	819	191
3700	1.516	(Z)-3-[4-methoxy-2-[(2S,3R,4S,5S,6R)-3,4,5-trihydroxy-6-(hydroxymethyl)oxan-2-yl]oxyphenyl]prop-2-enoic acid	[M-H]-	355.121	C16H20O9	Phenolic glycosides	FQWZGEBZILOCET-QEQKPWIDSA-N	O=C(O)C=CC1=CC=C(OC)C=C1OC2OC(CO)C(O)C(O)C2O	99.3	355.12265:1179 356.126:293 357.12936:110		0	0	37	0	123	20	5	1	14	0	9	635	0	14	532	96	0	147	596	0	312	42	37	5	0	1183	20	57	0	0	117	45	572	321	260	154	528	0
1059	1.16	5-isopropenyl-2-methyl-2-cyclohexen-1-yl acetate	[M+H]+	217.12	C12H18O2	Menthane monoterpenoids	YTHRBOFHFYZBRJ-VXGBXAGGSA-N	O=C(OC1C(=CCC(C(=C)C)C1)C)C	99.3	217.12117:36563 218.12452:22665 219.12788:3033	104.04937:31 106.06792:31 120.08086:21 123.06008:825 148.04141:21 149.02213:250 185.07339:51 202.09514:20 216.11171:184 217.10695:61	8976	9582	5605	5464	4417	3596	3423	1829	942	5649	2467	2149	4888	8109	1331	610	6115	1102	796	218	6492	2171	4528	1603	1791	499	6510	386	4387	179	13647	3307	1968	6534	4058	2234	5378	3440
1469	4.926	Nefiracetam (Translon)	[M+H]+	247.144	C14H18N2O2	Alpha amino acids and derivatives	NGHTXZCKLWZPGK-UHFFFAOYSA-N	O=C(NC=1C(=CC=CC1C)C)CN2C(=O)CCC2	99.3	247.14278:1136 248.14613:202 249.14949:0		5813	11764	3142	11267	12400	5907	9863	194	8660	0	4331	2442	5931	7430	1022	1862	7859	727	1174	3102	19075	171	4214	18440	11330	14754	7428	2789	15178	7945	1759	13095	2768	2200	5035	9160	3814	4428
5789	1.022	(2E,4E)-1-[(2R,6S,14S,22S,25R)-25-(3,3-dimethyloxiran-2-yl)-15-methyl-1,3,13,15-tetraazaheptacyclo[18.4.1.0?,?.0?,??.0?,??.0??,??.0??,??]pentacosa-7,9,11,16(21),17,19-hexaen-3-yl]hexa-2,4-dien-1-one	[M+H]+	531.273	C32H36N4O2	Alpha carbolines	XZFSMUXVAYCHFO-QREHLELFSA-N	O=C(C=CC=CC)N1CCC23C=4C=CC=CC4NC5N(C6=CC=CC7=C6C53CCN(C7C8OC8(C)C)C12)C	99.3	531.27173:1473 532.27508:453 533.27844:0	115.05871:10 117.47906:21 119.08968:226 203.18427:10 256.26984:61 257.272:61 258.27383:20 279.16733:31 281.16879:51 281.17825:61 289.17651:51 307.18973:92 309.20712:82 342.12512:51 396.18283:10 487.3508:41 513.34723:51 530.45929:20 531.13257:20 531.2074:71 531.25946:71 531.29199:122 531.37006:1300 531.44495:134 531.48071:108	3079	1827	4585	2437	1865	1642	1243	19	3615	1197	2925	9360	1989	4359	1489	1171	1973	1676	1427	4462	4183	0	9076	1025	747	2601	1674	3366	11296	1900	3293	8447	15436	6214	4883	4571	3625	8131
6250	4.787	[(2S,3R,4S,5S,6R)-4,5-dihydroxy-6-(hydroxymethyl)-2-[2,4,6-trihydroxy-3-(4-hydroxybenzoyl)phenyl]oxan-3-yl] 4-hydroxybenzoate	[M+H]+	567.09	C26H24O12	Phenolic glycosides	CIQDSZUZMUTHGY-FUFTYFEXSA-N	O=C(OC1C(O)C(O)C(OC1C=2C(O)=CC(O)=C(C(=O)C3=CC=C(O)C=C3)C2O)CO)C4=CC=C(O)C=C4	99.3	567.09106:1342 568.09441:0 569.09777:0		1495	8963	2590	2949	643	7197	2299	0	7211	0	7308	3068	6268	3262	4303	4138	6238	2369	4166	2211	5188	0	3129	1625	4587	5056	5765	5818	1741	900	67	599	36	276	1141	263	1453	62
2729	1.064	9-hydroxy-10,12-octadecadienoic acid	[M+H]+	319.224	C18H32O3	Lineolic acids and derivatives	NPDSHTNEKLQQIJ-SIGMCMEVSA-N	O=C(O)CCCCCCCC(O)C=CC=CCCCCC	99.3	319.22314:2633 320.22649:2921 321.22985:3430		5825	7255	8666	7137	6426	5825	8836	228	5648	5574	5852	6714	8804	4152	5563	5649	6664	4660	5576	7840	5140	1160	6758	5264	8141	5231	10639	4709	10333	5434	5105	7033	11198	8924	8228	8807	8269	5028
7135	1.053	Flavone base + 3O, 2MeO, O-Hex, O-HexA	[M+H]+	669.167	C29H32O18	Flavone O-glycosides	RXBHGYDCENBXLU-UHFFFAOYNA-N	COC1=CC(=CC(OC)=C1OC1OC(CO)C(O)C(O)C1O)C1=CC(=O)C2=C(O1)C=C(OC1OC(C(O)C(O)C1O)C(O)=O)C=C2O	99.3	669.16559:1138 670.16894:2225 671.1723:1820		17338	2606	11109	3504	6433	10109	8895	1	17662	5806	8913	3378	8710	3441	2872	11381	3853	7628	10349	8607	3861	10	8081	4485	6759	3395	4750	437	10405	4403	0	368	9	0	845	857	18	832
5790	1.082	(2S,3R,5S,9R)-2,3-dihydroxy-14-(hydroxymethyl)-5,9-dimethyl-14-{[(2S,3R,4S,5S,6R)-3,4,5-trihydroxy-6-(hydroxymethyl)oxan-2-yl]oxy}tetracyclo[11.2.1.0?,??.0?,?]hexadecane-5-carboxylic acid	[M+H]+	531.28	C26H42O11	Diterpene glycosides	QUCGBWQRLWOVBR-BBJJSLPGSA-N	O=C(O)C1(C)CCCC2(C)C3CCC4CC3(CC4(OC5OC(CO)C(O)C(O)C5O)CO)C(O)C(O)C12	99.3	531.27881:1066 532.28216:0 533.28552:1415		11544	8125	6976	12330	10273	9141	12107	4	10430	4069	7163	11643	9277	11198	13960	5574	8577	3391	10759	11309	12171	0	10385	8455	2068	10009	5086	12079	13572	8874	11451	10389	8317	10422	15021	15198	7060	12029
11708	4.486	PFAP-FT_diPAP	[M-H]-	1438.93	C29H9F52O4P	PFSA	QWJBZGOTVOICEA-UHFFFAOYSA-N	O=P(O)(OCCC(F)(F)C(F)(F)C(F)(F)C(F)(F)C(F)(F)F)OCCC(F)(F)C(F)(F)C(F)(F)C(F)(F)C(F)(F)C(F)(F)C(F)(F)C(F)(F)C(F)(F)C(F)(F)C(F)(F)C(F)(F)C(F)(F)C(F)(F)C(F)(F)C(F)(F)C(F)(F)C(F)(F)C(F)(F)C(F)(F)F	99.3	1438.93237:1076 1439.93572:364 1440.93908:61		796	2	13631	2600	3783	11406	5456	178	621	2678	2226	8685	1824	1654	2971	2907	3466	22946	12530	2146	1387	204	12225	15752	14043	5699	17948	1766	1377	2436	3271	454	49	744	296	178	113	2952
10489	4.216	(2S,3S,4S,5R,6R)-6-[[(3S,6aR,6bS,8aR,14bR)-9-hydroxy-4,4,6a,6b,8a,11,11,14b-octamethyl-1,2,3,4a,5,6,7,8,9,10,12,12a,14,14a-tetradecahydropicen-3-yl]oxy]-5-[4,5-dihydroxy-6-(hydroxymethyl)-3-[(2S,3R,4R,5R,6S)-3,4,5-trihydroxy-6-methyloxan-2-yl]oxyoxan-2-yl]oxy-3,4-dihydroxyoxane-2-carboxylic acid	[M-H]-	925.586	C48H78O17	Triterpene saponins	ISTWCKNDZOSMPU-VHPXJMBUSA-N	O=C(O)C1OC(OC2CCC3(C)C(CCC4(C)C3CC=C5C6CC(C)(C)CC(O)C6(C)CCC54C)C2(C)C)C(OC7OC(CO)C(O)C(O)C7OC8OC(C)C(O)C(O)C8O)C(O)C1O	99.3	925.58423:1687 926.58758:2239 927.59094:2054	238.92194:10 255.23906:31 303.22983:41 553.2384:20 857.48828:559 925.45453:153 925.50177:51	30	0	456	4483	494	5925	119	18	37	596	1232	500	427	1377	8920	967	9447	1460	16191	390	0	5	2481	11744	1850	1251	8415	719	791	1828	19040	3279	1269	7106	33	368	245	3952
3651	3.619	?-Gentiobiose	[M+H]+	381.079	C12H22O11	O-glycosyl compounds	DLRVVLDZNNYCBX-CQUJWQHSSA-N	OCC1OC(OCC2OC(O)C(O)C(O)C2O)C(O)C(O)C1O	99.3	381.08057:5318 382.08392:597 383.08728:501	170.94933:20 176.93889:10 186.91963:41 210.93991:20 221.7997:10 226.90628:41 254.92461:10 296.93402:10 313.10181:10 381.07703:194	36569	15884	9223	20556	17755	16259	48800	1	169912	1764	52143	4983	44009	34179	14649	17368	46024	16461	16553	36979	158038	2	24383	22827	16611	22786	34540	35736	56539	36579	4161	9679	10614	3762	7907	4107	3876	3419
9283	1.851	Phosphatidylglyceride 18	[M-H]-	769.503	C42H75O10P	Phosphatidylglycerols	WZACVMOHPZANSW-WRGXGLASNA-N	CCCCCCCCCC\C=C/C\C=C/CCC(=O)OCC(COP(O)(=O)OCC(O)CO)OC(=O)CC\C=C/C\C=C/CCCCCCCCCC	99.3	769.50067:1818 770.50402:2370 771.50738:1264	92.93287:41 94.95277:10 96.92766:20 152.87982:20 266.8093:20 268.80801:31 270.79092:20 498.59134:10 732.46362:10	31161	0	4390	27570	34612	14303	40958	0	0	10528	8404	2551	5335	13897	21080	28881	30449	27911	18060	25263	30538	0	28027	27840	38476	29188	26404	38498	16414	38565	18227	23410	2163	22426	1443	2713	2520	3227
2483	1.514	Zacopride	[M+H]+	310.132	C15H20ClN3O2	Aminophenyl ethers	FEROPKNOYKURCJ-UHFFFAOYNA-N	ClC1=CC(C(O)=NC2CN3CCC2CC3)=C(OC)C=C1N	99.3	310.13052:2853 311.13387:1304 312.13723:324	103.05826:20 108.05318:10 112.04125:20 120.07946:31 120.0841:41 127.04316:10 129.07526:31 132.08548:31 132.09521:20 145.18181:10 168.08411:10 228.11397:10 246.11696:61 264.12863:71 292.12027:51 310.08185:31 310.13406:31	20790	224	34863	25739	33443	21262	1553	45	17407	25090	15692	17537	16523	15536	28169	25171	20852	22029	25344	14750	21955	120	28592	14143	19948	30450	22562	18839	14378	18669	103	190	213	113	109	100	105	514
995	1.157	4-Hydroxy-6-Methylpyran-2-One	[M-H]-	204.973	C6H6O3	Pyranones and derivatives	NSYSSMYQPLSPOD-UHFFFAOYSA-N	O=C1OC(=CC(O)=C1)C	99.3	204.9716:1048 205.97495:0 206.97831:258		22899	190	53956	7771	8445	12294	1871	527	449	6911	16308	4908	13837	2273	7431	4038	2385	16249	30138	10036	6671	270	3769	28708	4950	5222	4887	1688	8641	6231	2922	33742	1048	11614	11375	3387	8878	6433
3735	6.168	Harpagide	[M+H]+	387.124	C15H24O10	Iridoid O-glycosides	XUWSHXDEJOOIND-YYDKPPGPSA-N	OCC1OC(OC2OC=CC3(O)C(O)CC(O)(C)C23)C(O)C(O)C1O	99.2	387.12271:1150 388.12606:1168 389.12942:234		6	2	0	2	4	1	12	6	26	0	10	28	4	0	19	5	1	10	11	0	7	2	0	13	0	0	1	29	24	15	2	0	21	18	7	18	18	0
3171	5.348	SkF 83566	[M-H]-	330.05	C17H18BrNO	Benzazepines	XFTVOHWWEQGXLS-UHFFFAOYNA-N	BrC=1C=C2C(=CC1O)C(C=3C=CC=CC3)CN(C)CC2	99.2	330.04861:1540 331.05196:974 332.05532:161	69.00843:10 72.01503:31 120.98463:10 137.98538:10 139.97618:20 155.96056:71 172.98529:20 199.01964:20 214.99426:51 216.00575:31 223.00294:31 223.38475:10 225.03171:20 249.09851:10 280.05331:10 282.09143:31 284.04654:31 330.07608:31	1097	0	489	1834	101	112	311	0	6	1100	1443	587	66	1350	890	416	483	1767	125	494	185	0	1310	1241	537	381	1087	1122	583	1618	11403	7130	15358	11763	13751	14456	12553	8286
5270	1.372	(2R,3S,4S,5R,6R)-2-(hydroxymethyl)-6-[[(2R,3S,4S,5R,6S)-3,4,5-trihydroxy-6-(2-hydroxy-4-prop-2-enylphenoxy)oxan-2-yl]methoxy]oxane-3,4,5-triol	[M+H]+	497.146	C21H30O12	Phenolic glycosides	JSQKCXPOJUGOCX-LWZURRPWSA-N	OC1=CC(=CC=C1OC2OC(COC3OC(CO)C(O)C(O)C3O)C(O)C(O)C2O)CC=C	99.2	497.14722:2393 498.15057:387 499.15393:35		1574	81	610	772	1187	7131	1501	0	41	1438	115	1096	2239	20	667	316	627	237	329	1888	302	2	303	624	3160	220	621	126	1036	0	355	19	1683	863	60	714	0	1637
1820	1.15	3-(alpha,alpha-dimethylallyl)psoralen	[M+H]+	272.128	C16H14O3	Psoralens	FYCCCUNGXGKNJV-UHFFFAOYSA-N	O=C1OC=2C=C3OC=CC3=CC2C=C1C(C=C)(C)C	99.2	272.12686:1878 273.13021:809 274.13357:404		2652	2718	1131	55	1926	3464	1054	69	19643	2036	1606	105	1105	2374	2100	1	2072	962	468	0	1273	134	1198	3713	1149	1349	1480	1507	2501	0	2112	87	2251	2294	5274	4	3149	1491
2117	3.526	Hydroxyvalerenic Acid	[M+H]+	289.087	C15H22O3	Sesquiterpenoids	XJNQXTISSHEQKD-UNXUOHHUSA-N	O=C(O)C(=CC1C2=C(C)CC(O)C2C(C)CC1)C	99.2	289.08551:1358 290.08886:252 291.09222:425		5422	239	1911	2092	54	2270	7493	29	4634	0	11828	5604	7443	18	3653	816	3469	440	1212	612	744	41	781	809	1168	659	372	1624	5311	724	8522	9388	15128	789	2259	607	4467	1389
995	1.221	Cyclo(leucylprolyl)	[M+H]+	211.144	C11H18N2O2	Amino acids	SZJNCZMRZAUNQT-UHFFFAOYNA-N	O=C1NC(C(=O)N2CCCC12)CC(C)C	99.2	211.14539:1247 212.14874:508 213.1521:127		2009	1691	2065	4404	2403	17900	3470	579	1554	1839	9991	3616	1433	5928	2633	1385	810	6445	1684	6583	1573	223	5049	1440	1878	2294	2379	1335	2307	3746	8221	1047	5298	6207	4553	6356	1498	1304
3482	5.573	Isorosmanol	[M+H]+	369.16	C20H26O5	Diterpene lactones	UXVPWKDITRJELA-CLWJZODNSA-N	O=C1OC2C3=CC(=C(O)C(O)=C3C14CCCC(C)(C)C4C2O)C(C)C	99.2	369.15872:1164 370.16207:1820 371.16543:808		747	2326	477	2801	463	767	2218	56	1013	0	3047	419	948	50	0	3899	525	0	1947	3	1021	15	915	0	1764	486	531	0	418	462	2260	1609	1692	2310	1546	2609	0	2056
4746	5.517	(1S,4S,5R,9S,10R,13R,14R)-14-hydroxy-5,9-dimethyl-14-{[(3-methylbutanoyl)oxy]methyl}tetracyclo[11.2.1.0?,??.0?,?]hexadecane-5-carboxylic acid	[M+H]+	459.251	C25H40O5	Kaurane diterpenoids	FIOZUJXSEZUYCS-MTSAZYMTSA-N	O=C(OCC1(O)CC23CCC4C(C(=O)O)(C)CCCC4(C)C3CCC1C2)CC(C)C	99.2	459.25195:1273 460.2553:0 461.25866:0	109.10068:10 140.07358:31 234.02193:10 276.91504:10 283.26343:225 295.96716:10 313.27979:61 342.34241:153 457.76172:10 459.25809:259	10766	15025	5446	5806	14126	10399	10810	17	12868	0	8351	6218	9734	14863	7904	5781	6732	8598	6926	10264	8856	213	9130	10504	5192	10081	8570	6286	11504	11041	8038	10665	5965	6938	7894	4715	6561	8167
4039	1.118	2,3,9,10-tetramethoxy-6a,11a-dihydro-6H-[1]benzofuro[3,2-c]chromene-4,8-diol	[M-H]-	375.112	C19H20O8	Pterocarpans	GYUTYMPIMMYZHM-UHFFFAOYSA-N	OC=1C=C2C(OC3C4=CC(OC)=C(OC)C(O)=C4OCC23)=C(OC)C1OC	99.2	375.11356:3171 376.11691:14449 377.12027:3562		13922	2	6269	8499	11191	10741	32571	33	0	9823	12698	7797	6562	18022	2754	11242	6647	5292	7523	1906	6533	18	6652	3165	10068	10482	7066	11406	22768	13146	6913	8956	11629	4755	8174	6054	4679	4213
3692	1.143	HTMT	[M+H]+	383.205	C19H25F3N4O			O=C(Nc1ccc(cc1)C(F)(F)F)CCCCC(NCCc2nc[nH]c2)C	99.2	383.2037:1632 384.20705:607 385.21041:1619		29114	25982	25656	18202	21869	20395	18109	5567	19819	14243	15094	5731	24745	25519	27188	18678	20079	24565	22916	18538	15716	3488	8295	21123	21211	24235	18394	18402	12182	23758	12946	18850	9157	6121	13681	9465	11160	21791
2485	3.554	Methadone	[M+H]+	310.201	C21H27NO	Diphenylmethanes	USSIQXCVUWKGNF-UHFFFAOYSA-N	O=C(CC)C(C=1C=CC=CC1)(C=2C=CC=CC2)CC(N(C)C)C	99.2	310.19971:37578 311.20306:8509 312.20642:7533	100.11852:31 105.07148:26 107.01369:41 107.05021:26 107.08819:15 121.1041:71 129.08479:5 131.08458:20 144.10526:26 149.10146:56 157.05336:15 250.33614:21 251.13194:562 310.20602:326	135056	6358	124905	61730	796	104219	321464	35	68239	0	203438	138575	109572	216	69537	43856	37829	128746	65851	97692	5285	30	32764	10341	492857	62332	42834	65342	240291	19115	63994	98342	137035	8494	46190	3093	41272	56801
931	2.006	(+/-)-alpha-lipoic acid amide	[M+H]+	206.07	C8H15NOS2	Lipoamides	FCCDDURTIIUXBY-SSDOTTSWSA-N	O=C(N)CCCCC1SSCC1	99.2	206.07124:32040 207.07459:7735 208.07795:1225		255265	230015	330496	521340	378985	515612	347848	1740	850882	364703	265060	351578	552885	185724	278080	256794	726599	352959	263047	378713	403527	159	498356	431263	446441	431808	270628	355939	289485	428869	162	74	560	224	112	114	29	74
2888	5.428	Deoxysappanone B 7,3'-Dimethyl Ether	[M-H]-	313.098	C18H18O5	Homoisoflavanones	OFAYBXSZQCUARK-UHFFFAOYSA-N	O=C1C2=CC=C(OC)C=C2OCC1CC3=CC=C(O)C(OC)=C3	99.2	313.09656:144161 314.09991:38183 315.10327:6234	58.03411:92 67.03674:112 70.036:71 72.04839:42 74.02975:345 82.032:143 83.06726:42 84.04946:610 86.02856:112 99.06019:112 100.7509:21 101.07571:292 108.69655:68 109.04276:2297 126.64658:102 127.05369:10204 127.25908:31 127.6209:31 127.82835:20 127.96568:44 128.03596:2162 128.23575:21 128.4581:20 128.61497:31 129.70615:31 144.59599:153 144.61467:41 144.90007:33 145.06328:18031 145.16364:32 145.282…	1064824	0	1245262	1409209	1117264	1242264	1527254	3	5	1202702	1084109	1176971	1112225	1037112	1200978	1218143	1183368	1509253	1126753	874539	1570892	1	1236359	1363526	1371930	1534636	1189081	1108293	1237056	1017320	1242688	1176569	797450	1096596	1367987	983988	878217	1373652
3237	1.111	[(1R,2S,3S,4R,4aS)-2,3-dihydroxy-3,4a,8,8-tetramethyl-4-[(E)-3-oxobut-1-enyl]-2,4,5,6,7,8a-hexahydro-1H-naphthalen-1-yl] acetate	[M+H]+	353.232	C20H32O5	Sesquiterpenoids	BNOWPELKBYSHKU-GFZHNTIHSA-N	O=C(OC1C(O)C(O)(C)C(C=CC(=O)C)C2(C)CCCC(C)(C)C12)C	99.2	353.23352:286610 354.23687:144297 355.24023:18420	123.0859:41 161.13905:10 177.12791:31 181.08224:20 209.08159:51 211.06023:20 221.11203:31 223.09393:31 225.10374:41 235.16673:20 265.14273:61 308.29111:31 308.30847:31 335.21381:71 336.30289:31 352.09534:174 353.09738:41 353.11594:41 353.15042:71 353.23267:15357 353.57504:7210 353.72903:56	2896834	1904247	1744738	1703029	2528515	1945014	1053708	11	1497319	1197052	1515762	1054509	1642553	1396230	1448226	1824604	1770468	2141457	1646993	1753889	1230390	80	1576614	1833864	1475885	1642543	1583574	1189167	1456400	1614976	6955	13978	6338	8851	9350	15914	8217	7971
3742	2.333	Thifensulfuron-methyl	[M+H]+	388.038	C12H13N5O6S2	Thiophene carboxylic acids and derivatives	AHTPATJNIAFOLR-UHFFFAOYSA-N	COC(=O)C1=C(C=CS1)S(=O)(=O)N=C(O)N=C1NC(OC)=NC(C)=N1	99.1	388.03931:1916 389.04266:194 390.04602:268	154.97351:10 212.0067:41 388.04153:194	75	1457	0	0	50	83	0	9	37	3	0	30823	845	0	0	5	77	0	0	8	0	0	0	0	42	4	53	0	0	52	0	0	0	0	10	15	0	0
3991	1.107	[4,5-dihydroxy-3,4-bis(hydroxymethyl)-4a,8,8-trimethyl-5,6,7,8a-tetrahydro-1H-naphthalen-1-yl] hexanoate	[M+H]+	407.24	C21H36O6	Fatty acid esters	PBKUOHTZGOWWBK-UHFFFAOYSA-N	O=C(OC1C=C(CO)C(O)(CO)C2(C)C(O)CCC(C)(C)C12)CCCCC	99.1	407.2417:1063 408.24505:0 409.24841:8501		11453	6792	7830	4670	5787	11147	7117	39	6947	9222	7028	2206	13285	10319	9854	2535	4790	13274	5	1683	5382	114	11530	10994	6213	9664	8862	11289	6584	6177	5252	3997	3989	2702	6108	3169	1816	1159
4088	7.723	2,3,3,3-Tetrafluoro-2-(nonafluorobutoxy)propanoic acid	[M-H]-	378.965	C7HF13O3	PFSA	FVFNWXWHNHZNFS-UHFFFAOYSA-N	O=C(O)C(F)(OC(F)(F)C(F)(F)C(F)(F)C(F)(F)F)C(F)(F)F	99.1	378.9632:1235 379.96655:544 380.96991:160		57	0	102	35	134	12	19	15	38	43	32	19	62	61	68	0	31	31	30	42	20	49	36	36	97	24	20	48	49	19	12502	8272	11304	9602	15303	11236	17281	14832
4967	5.26	Ulipristal	[M+H]+	476.28	C30H37NO4	Steroid esters	OOLLAFOLCSJHRE-ONBAZCQBSA-N	O=C(OC1(C(=O)C)CCC2C3C(=C4C(=CC(=O)CC4)CC3)C(C5=CC=C(C=C5)N(C)C)CC21C)C	99.1	476.27869:1757 477.28204:948 478.2854:2391	120.97462:102 137.13762:10 164.01584:51 176.9911:20 191.18964:10 195.00322:143 197.67172:10 204.09846:31 250.07883:10 272.10754:21 292.99863:10 313.27896:699 335.2659:51 353.27286:82 374.83026:10 408.02399:10 415.23322:543 431.8219:22 432.97559:23 433.23706:2033 433.74557:20 458.28372:61 475.03192:10 476.25424:44 476.28506:747	88	197	202	134	0	24	152	6	16	0	0	92	208	292	340	15	187	160	35	342	152	0	379	0	81	0	135	81	294	170	307	0	0	56	482	84	440	398
773	2.523	Chrysanthemyl Alcohol	[M+H]+	193.099	C10H18O	Monocyclic monoterpenoids	HIPIENNKVJCMAP-DTWKUNHWSA-N	OCC1C(C=C(C)C)C1(C)C	99.1	193.0976:1799 194.10095:184 195.10431:79	106.06737:61 117.07191:20 134.06352:133 149.07683:41 193.10568:214	0	168	464	43	816	406	3	1163	129	60	117	59	505	80	20	157	13	69	61	337	27	856	8	50	45	503	217	543	103	82	163	1	3	515	85	233	390	241
760	1.633	4-ACETOXYPHENOL	[M+H]+	191.011	C8H8O3	Phenol esters	HBMCQTHGYMTCOF-UHFFFAOYSA-N	O=C(OC1=CC=C(O)C=C1)C	99.1	191.00914:1450 192.01249:90 193.01585:70	114.8925:10 114.89553:10 116.90169:10 122.39255:10 130.05885:10 131.07675:10 159.07353:10 173.08105:10 187.04575:10 191.13014:10	1174	5202	2720	2646	296	2082	120	8	97	326	52	407	90	245	556	137	67	1347	350	46	308	1	66	349	622	2207	92	1247	162	364	456	466	668	736	222	255	214	380
5111	1.279	Estrone-3-(beta-D-glucuronide) - CASMI2016 Category 1 - Challenge 15	[M-H]-	445.187	C24H30O8	Steroid glucuronide conjugates	FJAZVHYPASAQKM-JBAURARKSA-N	O=C(O)C1OC(OC2=CC=C3C(=C2)CCC4C3CCC5(C(=O)CCC45)C)C(O)C(O)C1O	99.1	445.18832:2257 446.19167:185 447.19503:557		8093	0	23	4371	333	11382	6668	0	15	9300	1174	964	6877	2538	419	59	3586	3963	891	11534	223	14	1170	191	156	383	1893	7511	7389	7083	1706	304	16294	224	17979	11570	8380	1250
6439	1.472	PFCA-ether	[M-H]-	528.955	C10HF19O3	PFSA	ZBFKFORIBRGANM-UHFFFAOYSA-N	O=C(O)C(F)(OC(F)(F)C(F)(F)C(F)(F)C(F)(F)C(F)(F)C(F)(F)C(F)(F)F)C(F)(F)F	99.1	528.95361:1210 529.95696:762 530.96032:2792		12077	26	1080	2075	1196	5207	14486	5	15	5525	9898	642	13445	10465	1293	391	941	2505	1047	12700	2476	51	1316	433	1054	945	1499	4361	17347	9311	7117	12000	4886	2652	781	5628	2572	11435
3206	4.979	Alterperylenol	[M+H]+	351.217	C20H14O6	Perylenequinones	MTOHOIPTYJIUCH-KPOBHBOGSA-N	O=C1C=CC2(O)C=3C(=CC=C(O)C13)C=4C=CC(O)=C5C(=O)CC(O)C2C45	99.1	351.21835:1042 352.2217:366 353.22506:733		21	367	327	1250	74	622	2671	366	2180	0	22	1766	1452	2915	2090	1275	2437	344	2082	15	3248	77	135	268	416	598	1928	1816	0	576	13395	6375	2494	6286	674	4824	2794	4344
4569	4.939	7-[3,4-dihydroxy-5-(hydroxymethyl)oxolan-2-yl]oxy-2-(4-hydroxyphenyl)-3,4-dihydro-2H-chromene-3,5-diol	[M-H]-	405.119	C20H22O9		XWFQRXGYJJOFCO-UHFFFAOYSA-N	OC1=CC=C(C=C1)C2OC3=CC(OC4OC(CO)C(O)C4O)=CC(O)=C3CC2O	99.1	405.12051:1573 406.12386:558 407.12722:0		21934	0	15054	14447	17799	652	2926	0	42	22858	18842	8602	10014	50519	6897	15567	9246	197	2166	18710	278	0	7697	578	13620	16762	1035	25008	64910	26268	8304	6344	12159	11381	13109	15424	15868	8514
2367	1.077	3-[(2,6-dihydroxy-3,4-dimethylphenyl)methyl]-2,4-dihydroxy-6-methylbenzaldehyde	[M+H]+	303.123	C17H18O5		CTJPDNXMUMTMJX-UHFFFAOYSA-N	O=CC1=C(O)C(=C(O)C=C1C)CC2=C(O)C=C(C(=C2O)C)C	99.1	303.12451:1147 304.12786:600 305.13122:1000		2871	1700	467	1036	348	788	976	696	598	3074	6191	507	1030	749	1006	4238	442	822	3387	4416	881	567	1140	3408	2668	1479	4090	1791	905	1068	2687	410	1021	874	1294	397	5172	1100
9491	1.615	PS(16:0/11,12-EET)	[M-H]-	798.493	C42H74NO11P		IRZRWFRLFFLLBH-VEYJYJBBNA-N	CCCCCCCCCCCCCCCC(=O)OCC(COP(O)(=O)OCC(N)C(O)=O)OC(=O)CCC\C=C/C\C=C/CC1OC1C\C=C/CCCCC	99.1	798.49481:12759 799.49816:1260 800.50152:10616	92.93208:20 94.92863:31 150.88454:20 208.84904:10 210.83305:41 266.79953:71 268.79593:102 269.69022:10 270.79279:122 272.79239:71 274.78528:31 324.77057:20 326.75583:41 328.74203:82 330.74451:41 377.98004:10 386.69888:20 388.70343:20 442.63727:20 442.70856:10 444.65964:61 444.96637:10 446.66272:71 448.64938:41 450.65845:20 498.64447:20 502.61566:51 504.60242:51 504.62146:61 506.59311:71 506.62805…	418717	0	0	22042	292	34516	329043	14	0	48806	317860	0	325183	272129	3968	1086	29194	7818	12504	201533	545	0	4934	728	3206	1886	14553	26190	98750	12869	9387	1333	59701	1457	63603	57449	52789	69295
8794	1.306	C16 Galactosyl(?) Ceramide (d18:1/16:0)	[M+H]+	884.607	C40H77NO8	Glycosyl-N-acylsphingosines	VJLLLMIZEJJZTE-KAQXTUTFSA-N	OC(=NC(COC1OC(CO)C(O)C(O)C1O)C(O)C=CCCCCCCCCCCCCC)CCCCCCCCCCCCCCC	99.1	884.60931:1319 885.61266:1108 886.61602:221	354.30414:10 359.03391:31 453.45911:10 493.05005:20 494.28906:300 614.23901:92 704.32208:31 718.32855:31 722.55737:20 772.51636:71 883.61462:31 884.31982:31 884.39954:147 884.43317:421 884.6095:2747 884.77325:66	3393	268	15862	1353	13501	1949	3119	0	455	4974	395	14124	1855	1657	8043	15286	7019	4952	12553	1703	1504	0	11732	17388	7875	8290	13474	11522	868	1453	12990	4985	9162	14741	2099	5768	6897	9841
7297	1.009	7-benzyl-11,14,20-trimethyl-16-(2-methylpropyl)-10,13-di(propan-2-yl)-17-oxa-1,5,8,11,14-pentazabicyclo[17.3.0]docosane-2,6,9,12,15,18-hexone	[M+H]+	687.444	C36H55N5O7	Cyclic depsipeptides	UCLZXGHPVJMYSQ-UHFFFAOYSA-N	O=C1OC(C(=O)N(C)C(C(=O)N(C)C(C(O)=NC(C(O)=NCCC(=O)N2CCC(C)C12)CC=3C=CC=CC3)C(C)C)C(C)C)CC(C)C	99.1	687.44531:1463 688.44866:405 689.45202:0		14028	15488	8264	10649	11159	8698	16705	226	10802	7848	11080	11674	11519	14540	9541	13839	8402	12238	13159	11879	3949	179	11568	10418	11918	14713	9326	7548	6540	11168	7960	12079	7524	6742	12951	12970	9905	8279
5551	5.431	7-hydroxy-2-(4-hydroxy-3,5-dimethoxyphenyl)-5-[(2S,3R,4S,5S,6R)-3,4,5-trihydroxy-6-(hydroxymethyl)oxan-2-yl]oxychromen-4-one	[M+H]+	515.115	C23H24O12		FLSOTPIEFVBPBU-LDBVRRDLSA-N	O=C1C=C(OC2=CC(O)=CC(OC3OC(CO)C(O)C(O)C3O)=C12)C=4C=C(OC)C(O)=C(OC)C4	99	515.11322:1498 516.11657:1506 517.11993:0		368	750	415	17	4	1465	0	2	708	0	0	329	135	2365	0	169	363	0	11	675	1614	0	0	403	797	0	1434	1190	588	260	2911	3646	5211	7390	649	5034	2255	6586
2880	1.244	(2S,3R,4S,5S,6R)-2-[[(1S,4aR,7aS)-7-(hydroxymethyl)-1,4a,5,7a-tetrahydrocyclopenta[c]pyran-1-yl]oxy]-6-(hydroxymethyl)oxane-3,4,5-triol	[M+H]+	331.139	C15H22O8	Iridoid O-glycosides	FCHJZJFIDNMNBS-CLBXSRGTSA-N	OCC1=CCC2C=COC(OC3OC(CO)C(O)C(O)C3O)C12	99	331.14014:3545 332.14349:413 333.14685:663	161.02748:10 251.04103:10 304.17963:10 313.27795:20 331.1366:568 331.18283:90 331.20596:121 331.34985:246	210	65	333	374	600	528	226	72	585	191	694	715	419	0	636	344	877	807	496	518	915	42	203	833	5359	352	253	677	513	122	104	520	353	308	576	426	120	210
4707	1.109	methyl 2-[[4-hydroxy-3-(3-methylbut-2-enyl)phenyl]methyl]-3-(4-hydroxyphenyl)-4-methoxy-5-oxofuran-2-carboxylate	[M+H]+	456.2	C25H26O7		FCSKUNOKIVAIKK-UHFFFAOYSA-N	O=C1OC(C(=O)OC)(C(C=2C=CC(O)=CC2)=C1OC)CC3=CC=C(O)C(=C3)CC=C(C)C	99	456.1987:1840 457.20205:1213 458.20541:2679773		778	1813	506	2293	2044	3204	2868	0	1747	528	903	481	3430	2008	1422	4158	1049	926	1599	1427	826	0	2977	2446	3139	1503	4008	1330	425	1987	3521	2192	1305	2345	1550	2063	2474	1924
5077	1.229	Perfluorooctyl phosphate	[M-H]-	442.972	C8H6F13O4P	Monoalkyl phosphates	FZTRDYSPWWJCOF-UHFFFAOYSA-N	OP(O)(=O)OCCC(F)(F)C(F)(F)C(F)(F)C(F)(F)C(F)(F)C(F)(F)F	99	442.97372:1238 443.97707:0 444.98043:559		4833	254	6032	7429	2664	3095	3022	108	795	4695	8561	6203	3268	10771	317	8522	2534	4763	2471	11423	3069	251	2197	5585	5314	3930	1553	6367	10011	4925	4799	4672	1622	1393	4818	9418	7495	6324
327	4.88	Coumaric acid (isomer of 192, 194)	[M+H]+	147.045	C9H8O3	Coumaric acid and derivatives	NGSWKAQJJWESNS-UHFFFAOYSA-N	O=C(O)C=CC1=CC=C(O)C=C1	99	147.04611:1116 148.04946:236 149.05282:765		4941	4595	12585	6998	1225	6224	2387	108	3774	0	5385	6840	1899	1168	6910	4319	1514	5528	5223	3408	5238	156	7895	1643	7541	5945	3933	4580	5918	5219	2874	4261	2917	3669	4618	3555	1602	236
1044	5.281	D-(+)-GALACTURONIC ACID	[M-H]-	211.045	C6H10O7	Glucuronic acid derivatives	IAJILQKETJEXLJ-RSJOWCBRSA-N	O=CC(O)C(O)C(O)C(O)C(=O)O	99	211.04645:2635 212.0498:615 213.05316:4631	68.05724:10 74.03142:163 82.8812:10 114.05788:333 115.06135:20 181.03259:10	16448	0	10658	10546	7970	19598	11995	255	79	12810	16634	8836	17918	11303	15217	12216	11891	18246	9331	10752	6302	90	7788	9404	9793	11965	13801	11019	19107	11868	17945	12787	20801	13224	25047	20310	15241	17958
4960	1.181	3,7,21-trihydroxy-17,17-dimethyl-14-(3-methylbut-2-en-1-yl)-10,12,16-trioxapentacyclo[11.8.0.0?,??.0?,?.0??,??]henicosa-1(13),4(9),5,7,14,18,20-heptaen-2-one	[M-H]-	435.145	C25H24O7	8-prenylated isoflavanones	DQNIDSLDXGTEPL-UHFFFAOYSA-N	O=C1C2=C(O)C=3C=CC(OC3C(=C2OC4OC5=CC(O)=CC=C5C14O)CC=C(C)C)(C)C	99	435.14636:20724 436.14971:13797 437.15307:14569	95.08652:10 96.95992:82 328.28696:10 354.99615:21 367.15256:383 435.13867:31 435.22116:41	135310	0	3348	92395	3403	218681	45371	13	0	151537	85695	2772	148889	71170	47966	10614	72133	119653	105580	81577	45412	0	89468	5321	79907	77202	86197	162502	144498	187081	23156	10450	84655	1710	24617	55148	67204	23494
6272	5.414	Secopenitrem D_120253	[M+H]+	570.357	C37H47NO4	Naphthopyrans	YZQRMJFPWMHAJV-DTOWOETDSA-N	OC1C=C2C(OC1C(=C)C)CCC3(C)C2(O)CCC4CC=5C=6C(=CC=C7C6C8C(C(=C)C7)CC8C(O)(C)C)NC5C43C	99	570.35864:8951 571.36199:6327 572.36535:7406	104.11156:975 105.11509:61 121.1043:10 125.0052:123 143.08534:10 146.98032:31 166.06781:51 182.3965:23 184.07626:2013 185.08321:82 186.08134:61 258.11078:41 365.29584:20 387.28937:20 467.25192:31 483.25818:10 511.25116:83 511.28308:345 538.31128:10 552.34845:460 570.35974:2116	66237	156692	24204	78365	51707	75952	92692	13	98482	0	80381	83038	103271	120198	85928	120335	108635	75511	107937	94351	80268	44	86416	54982	69401	63389	106346	81205	78745	86441	61859	81410	44856	45496	47110	45666	63719	60534
2882	1.28	Haematommone	[M-H]-	313.033	C16H10O7	Hydroxyanthraquinones	OVWIVSWXKVYPAG-UHFFFAOYSA-N	O=C1C=2C=C(O)C=C(O)C2C(=O)C3=C(O)C(=C(O)C=C13)C(=O)C	99	313.03439:74133 314.03774:12234 315.0411:3298	71.0181:82 80.96794:10 87.01385:71 88.74647:155 88.97673:50 89.02868:23329 89.20062:6814 89.43548:41 89.48222:41 89.5076:41 89.57307:31 89.62386:31 89.65192:71 89.70808:31 89.76158:31 89.79369:41 89.90746:41 90.22101:31 90.3592:31 90.84572:20 91.00055:20 111.00832:31 127.8988:10 129.01741:51 185.00006:10 200.38084:82 201.02095:71 201.03696:8028 201.29329:133 201.65605:31 202.3524:31 202.45284:31	436943	1	419200	488402	471976	676659	609870	0	31	522050	309405	465744	704121	418106	707919	592635	630235	642030	522933	682809	720970	12	554789	604596	507405	432331	695818	400544	493718	829218	800986	611862	450549	729592	751409	480898	841813	877473
2026	1.077	1,4-Androstadiene-3,17-dione	[M+H]+	285.186	C19H24O2	Androgens and derivatives	LUJVUUWNAPIQQI-QAGGRKNESA-N	O=C1C=CC2(C(=C1)CCC3C2CCC4(C(=O)CCC34)C)C	98.9	285.1875:2566 286.19085:2199 287.19421:1800		2068	4681	2697	2517	1637	11696	11446	295	1866	4197	2663	239	5749	5907	4508	4666	3518	1839	12	4487	3482	88	1073	2588	2765	2186	1970	2143	2215	2443	18188	6537	4970	2532	6270	11771	5071	5346
2730	1.3	Isocycloheximide	[M+H]+	319.976	C15H23NO4	Piperidinediones	YPHMISFOHDHNIV-UHFFFAOYSA-N	O=C1N=C(O)CC(C1)CC(O)C2C(=O)C(C)CC(C)C2	98.9	319.97784:1626 320.98119:824 321.98455:253		7	437	379	130	539	152	0	4	78	184	362	263	78	109	127	15	2257	391	80	2952	1090	3	86	137	147	13	437	25	6897	0	90	972	45	188	33	100	1126	104
6658	1.055	[(2R,3R,4R,5R,6S)-4,5-dihydroxy-6-methyl-2-[[(2R,3S,4S,5R,6S)-3,4,5-trihydroxy-6-[(E)-3-phenylprop-2-enoyl]oxyoxan-2-yl]methoxy]oxan-3-yl] (E)-3-phenylprop-2-enoate	[M+H]+	609.194	C30H34O12	O-cinnamoyl glycosides	OWWJIYCJJLVSON-DQLSKFBESA-N	O=C(OC1OC(COC2OC(C)C(O)C(O)C2OC(=O)C=CC=3C=CC=CC3)C(O)C(O)C1O)C=CC=4C=CC=CC4	98.9	609.19275:3278 610.1961:6363 611.19946:2245		181	228	529	662	342	1981	179	5	987	362	1387	135	495	419	480	0	481	278	352	181	21	0	1082	149	88	7	55	131	221	0	2128	13034	18	1783	1	157	18	11
5940	4.765	(1S,4aS,7aS)-7-[[(E)-3-phenylprop-2-enoyl]oxymethyl]-1-[(2S,3R,4S,5S,6R)-3,4,5-trihydroxy-6-(hydroxymethyl)oxan-2-yl]oxy-1,4a,5,7a-tetrahydrocyclopenta[c]pyran-4-carboxylic acid	[M+H]+	543.126	C25H28O11	Iridoid O-glycosides	VTQUQEWGIJRVHB-VHPPWYILSA-N	O=C(O)C1=COC(OC2OC(CO)C(O)C(O)C2O)C3C(=CCC13)COC(=O)C=CC=4C=CC=CC4	98.9	543.12469:2761 544.12804:1812 545.1314:358	117.99438:31 231.06236:10 248.26628:31 248.78929:27 249.06549:6060 473.72684:21 475.14441:941 497.12158:41 526.3786:10 543.12555:678 543.24731:31	17010	4866	28575	8660	2841	18598	2328	35	15947	0	5303	19538	1746	2195	3531	2862	9822	6815	3030	8662	6409	15	22030	15544	9546	5586	11991	4931	5624	10271	6579	3179	11072	2568	8421	8017	9205	8591
4320	1.448	Chlorovirensic acid	[M-H]-	391.024	C18H13ClO8		NLEQXKZDZFGBFP-UHFFFAOYSA-N	O=CC1=C(O)C(Cl)=C(C=2C(=O)OC3=C(OC12)C(=C(C(=O)O)C(O)=C3C)C)C	98.9	391.02545:4812 392.0288:2283 393.03216:1269	83.01276:10 87.01443:31 111.01057:387 191.01451:41 217.01337:245 390.99911:52 391.01868:420	20476	82	26772	42700	20386	14626	20791	24	37	24855	16376	19740	23080	33074	12590	46020	32432	27464	16482	26273	15379	85	14662	19225	27427	31152	42434	35504	20673	52884	2297	466	1636	669	2481	1403	13057	683
1542	1.612	Penciclovir	[M+H]+	254.125	C10H15N5O3	Hypoxanthines	JNTOCHDNEULJHD-UHFFFAOYSA-N	N=C1N=C(O)C=2N=CN(C2N1)CCC(CO)CO	98.8	254.1263:7537 255.12965:1040 256.13301:109	133.07614:10 135.09175:112 209.06369:31 210.07738:41 238.09694:10 254.13188:61	17	221	537	265	536	111	50	169	67	392	354	303	39	81	124	469	44	934	443	81	405	151	42	80	329	409	109	2	2	27	19	265	27	36	64186	20	68	12
1496	6.815	Glu-Thr	[M+H]+	249.108	C9H16N2O6	Dipeptides	JSIQVRIXMINMTA-UHFFFAOYNA-N	O=C(O)CCC(N)C(O)=NC(C(=O)O)C(O)C	98.8	249.10654:2122 250.10989:324 251.11325:162	116.07856:20 132.07228:5 160.06104:10 191.08081:5 221.13806:3 249.11357:13	825	462	438	1904	554	682	1003	482	3138	0	1656	513	700	687	480	553	516	346	525	462	346	379	444	958	1029	589	2348	548	1397	3379	38891	41162	49086	55641	63882	55118	57827	66840
966	1.483	Miglitol	[M+H]+	208.118	C8H17NO5	Piperidines	IBAQFPQHRJAVAV-UHFFFAOYNA-N	OCCN1CC(O)C(O)C(O)C1CO	98.8	208.11639:5625 209.11974:660 210.1231:0	208.12268:31	356	483	27	99	280	306	215	122	538	488	289	132	164	79	817	533	514	1338	796	578	119	155	591	301	555	222	387	261	352	558	88	34	44	45	20	224	46	311
2120	4.87	testosterone	[M+H]+	289.22	C19H28O2	Androgens and derivatives	MUMGGOZAMZWBJJ-DYKIIFRCSA-N	O=C1C=C2CCC3C(CCC4(C)C(O)CCC34)C2(C)CC1	98.8	289.22153:1060 290.22488:181 291.22824:181		627	9723	298	4423	197	2385	15619	134	501	0	1454	230	479	553	313	6266	26	2268	4245	2373	3539	4	143	141	9309	2450	7929	1448	16041	1079	0	3221	1837	1833	617	1184	1955	2178
1721	3.27	3a-hydroxy-3,5a,9-trimethyl-3,4,5,6,7,9b-hexahydrobenzo[g][1]benzofuran-2,8-dione	[M+H]+	265.09	C15H20O4	Eudesmanolides, secoeudesmanolides, and derivatives	KLPWVMFJDOIILT-UHFFFAOYSA-N	O=C1C(=C2C3OC(=O)C(C)C3(O)CCC2(C)CC1)C	98.8	265.09106:3852 266.09441:163 267.09777:293	112.89967:41 216.00055:10 235.02565:10 265.09167:338	91431	80753	54678	69198	6074	79938	155647	56	132847	449	1882	47668	80741	8998	20186	17922	45778	13088	18794	17504	8248	57	91837	15480	19682	47583	18845	8081	19019	53430	94	282	34	44	158	125	69	50
5655	1.39	Benzyl alcohol + Hex-Hex	[M-H]-	477.16	C19H28O11	Alkyl benzyl hexosides	WKXRKKUZTXIFJY-UHFFFAOYNA-N	OCC3OC(OCC1=CC=CC=C1)C(OC2OC(CO)C(O)C(O)C2(O))C(O)C3(O)	98.8	477.15805:8936 478.1614:2880 479.16476:1183	87.01061:10 89.02938:1098 167.01956:20 192.93042:31 379.19138:41 477.14426:41	7957	0	14187	14662	77703	105641	12322	0	0	21270	4499	5187	30038	2818	31019	7769	20743	30864	22562	14263	27221	0	19837	14982	31584	19028	13469	20352	10519	66108	90	0	1772	0	427	5067	8065	2275
2288	1.051	methyl 3-(3,4-dihydroxy-5-phenyloxolan-2-yl)-3-hydroxypropanoate	[M+H]+	300.144	C14H18O6	Phenolic glycosides	YCKKAXDZPAQYOF-UHFFFAOYSA-N	O=C(OC)CC(O)C1OC(C=2C=CC=CC2)C(O)C1O	98.8	300.14264:5449 301.14599:5789 302.14935:943		44148	9548	22976	5581	17516	28579	36377	53	53462	14155	28370	16670	14227	7686	10221	43816	12259	19265	33214	16919	19331	201	11774	24672	9945	18799	8201	12927	18962	19956	27907	39822	26349	19060	50346	21177	10815	20434
5045	5.426	Soyasapogenol B	[M+H]+	481.36	C30H50O3	Triterpenoids	YOQAQNKGFOLRGT-UXXABWCISA-N	OCC1(C)C(O)CCC2(C)C3CC=C4C5CC(C)(C)CC(O)C5(C)CCC4(C)C3(C)CCC12	98.8	481.35846:1963 482.36181:1107 483.36517:0		29688	12055	30394	24841	39282	36246	20196	2	35078	0	33771	30337	28556	10824	32653	45673	37415	38189	45250	26227	33604	35	23642	24825	29812	25050	33162	32202	23784	38124	41099	23299	10548	21809	17162	28608	18081	21502
3184	2.488	2-(2,6-dihydroxy-4-methoxycarbonylbenzoyl)-3-hydroxybenzoic acid	[M+H]+	350.087	C16H12O8	Benzophenones	QPQRGIHXJVTGCW-UHFFFAOYSA-N	O=C(O)C=1C=CC=C(O)C1C(=O)C2=C(O)C=C(C=C2O)C(=O)OC	98.7	350.08545:4109 351.0888:1159 352.09216:128	174.04645:31 174.05576:207 181.01718:10 199.02489:20 236.99911:31 291.93054:10 350.09222:225	0	96154	0	139	18	159	0	0	0	35	69	26364	2947	5	22	0	42	10	13	139	1	9	47	46	71	17	68	20	22	3	32	425	25	264	5	43	9	77
3419	6.84	1,1,2,2,3,3,4,4,4-nonafluoro-N-(2-hydroxyethyl)-1-Butanesulfonamide	[M-H]-	341.985	C6H6F9NO3S	PFSA	ASJXVGSUYQIIBC-UHFFFAOYSA-N	O=S(=O)(NCCO)C(F)(F)C(F)(F)C(F)(F)C(F)(F)F	98.7	341.98358:49437 342.98693:7090 343.99029:954697	67.0341:10 105.94468:20 110.99861:31 119.96273:31 135.99672:31 138.95177:31 139.95886:123 140.9696:102 151.96552:51 152.97148:41 154.98108:51 154.98987:163 155.95995:31 164.96997:31 165.9671:61 166.98183:82 166.9873:163 167.99416:31 170.98303:102 178.97829:20 180.98619:71 182.94415:286 183.95007:153 195.00981:31 197.99254:51 198.97522:258 202.19876:21 208.01428:21 210.00658:52 210.02704:651 210.9…	272	0	407	273	23	180	66	24	10	111	24	98	188	38	89	645	87	34	119	207	22	81	78	33	73	123	299	59	37	231	926372	799811	833913	703606	711102	678720	234828	668324
4670	4.806	gamma-sitosterol	[M+H]+	453.349	C29H50O	Stigmastanes and derivatives	KZJWDPNRJALLNS-VJSFXXLFSA-N	OC1CC2=CCC3C(CCC4(C)C(CCC34)C(C)CCC(CC)C(C)C)C2(C)CC1	98.7	453.34766:2518 454.35101:2365 455.35437:241		0	6	64	0	0	1	0	59	0	0	0	343	1	0	178	10	86	0	133	0	15	104	355	28117	1801	72	63	14	0	0	798	0	3	23	0	1	3	31
526	2.718	Paeonol	[M+H]+	167.07	C9H10O3	Organic acids	UILPJVPSNHJFIK-UHFFFAOYSA-N	COC1=CC=C(C(C)=O)C(O)=C1	98.7	167.07185:1907 168.0752:35 169.07856:347		1352	121	271	622	381	1032	658	221	221	137	57	888	1477	194	106	1183	13	941	212	426	23	63	538	220	24	124	359	655	219	197	5067	915	4177	155	16342	4820	1620	2126
7518	5.246	Myxochromid S1	[M+H]+	723.408	C38H54N6O8	Cyclic depsipeptides	BHYCLFCOZPICKT-CNDSVILGSA-N	O=C(C=CC=CC=CC=CC=CC=CC=CC)N(C)C1C(O)=NC(C(O)=NC(C(O)=NC(C(O)=NC(C(=O)OC1C)CCC(=N)O)C)C)CC(C)C	98.7	723.40643:1732 724.40978:1800 725.41314:375		250	20775	35	398	182	128	1601	0	505	0	634	112	631	650	210	247	184	173	235	229	1382	0	212	220	105	145	739	801	588	433	247	4211	151	120	200	189	344	186
4945	1.275	1-[2,4-dihydroxy-3-[(2S,3R,4R,5S,6R)-3,4,5-trihydroxy-6-(hydroxymethyl)oxan-2-yl]phenyl]-2-hydroxy-3-(4-hydroxyphenyl)propan-1-one	[M+H]+	474.953	C21H24O10	2'-Hydroxy-dihydrochalcones	CSATWRZOLKGPRW-KXIDKYMXSA-N	O=C(C1=CC=C(O)C(=C1O)C2OC(CO)C(O)C(O)C2O)C(O)CC3=CC=C(O)C=C3	98.7	474.95096:1346 475.95431:459 476.95767:1987		229	2693	469	786	169	238	38	173	1544	438	371	879	3574	1231	233	465	365	298	272	361	2792	58	613	185	790	244	402	1664	2648	725	532	1156	745	496	218	602	523	758
10173	4.714	PFCA-Cl	[M-H]-	878.908	C17HClF32O2	PFSA	MDTUNLAVMRZGDV-UHFFFAOYSA-N	O=C(O)C(F)(F)C(F)(F)C(F)(F)C(F)(F)C(F)(F)C(F)(F)C(F)(F)C(F)(F)C(F)(F)C(F)(F)C(F)(F)C(F)(F)C(F)(F)C(F)(F)C(F)(F)C(F)(F)Cl	98.7	878.90649:1396 879.90984:553 880.9132:474		2600	736	10752	4207	10427	488	6880	1081	946	3296	2387	10300	2298	4043	5431	4520	4168	47	941	3669	3	1992	4401	817	3222	2932	961	475	1622	706	3553	2400	16548	3205	11235	14050	4804	2883
1218	1.307	3,5-dihydroxydecanoic acid	[M+H]+	227.125	C10H20O4	Medium-chain hydroxy acids and derivatives	WQZRAWSNEARGPQ-UHFFFAOYSA-N	O=C(O)CC(O)CC(O)CCCCC	98.7	227.12372:1194 228.12707:51 229.13043:0		10057	3859	19287	1694	2277	2678	864	493	808	1084	1967	4081	8945	1880	5441	2218	3198	1528	3621	2456	8592	440	10452	3279	1682	1642	3993	486	2718	1918	9914	4658	1837	1041	799	1879	2491	3296
3333	1.077	2-(2-hydroxybut-3-en-2-yl)-3a,6,6,9a-tetramethyl-2,4,5,5a,7,8,9,9b-octahydro-1H-benzo[e][1]benzofuran-4,5-diol	[M-H]-	337.223	C20H34O4	Naphthofurans	UNORIIWPFZFSEC-UHFFFAOYSA-N	OC1C(O)C2(OC(CC2C3(C)CCCC(C)(C)C13)C(O)(C=C)C)C	98.7	337.2244:45572 338.22775:32135 339.23111:5254	55.06971:10 57.04118:82 59.01911:10 83.05272:31 97.06998:41 99.08632:194 109.06861:20 111.08623:61 125.09012:20 125.09644:41 127.11485:276 135.20717:10 139.11455:41 151.07866:61 165.1236:61 167.14549:245 179.1042:20 181.16219:143 183.16313:20 183.17461:327 193.15999:163 194.5341:21 195.17467:354 209.18594:184 210.19188:31 223.19743:31 237.18011:51 249.21924:71 250.41988:194 251.10629:48 251.13315…	35384	0	1897	6692	4915	4202	10286	16	10	2643	7867	3696	3500	7091	3246	3359	3674	2755	4608	5223	12244	6	5180	7430	3602	6738	9940	4502	5562	1772	3034	2932	10544	10767	6925	5849	6396	5389
6795	1.154	[(2R,3S,4S,5R,6R)-6-[1,7-bis(4-hydroxyphenyl)-5-oxoheptan-3-yl]oxy-3,4,5-trihydroxyoxan-2-yl]methyl (E)-3-(4-hydroxyphenyl)prop-2-enoate	[M+H]+	623.249	C34H38O11	Curcuminoids	MHWAHKIDOYBXCN-FHVVLDLYSA-N	O=C(OCC1OC(OC(CC(=O)CCC2=CC=C(O)C=C2)CCC3=CC=C(O)C=C3)C(O)C(O)C1O)C=CC4=CC=C(O)C=C4	98.7	623.24701:1927 624.25036:2225 625.25372:808		9267	4287	4578	891	4278	4364	14011	4	5715	3902	5492	5566	2676	3346	3881	6544	2320	5733	5511	4884	7998	0	1429	4165	2654	3508	8139	2183	7290	4131	8881	19171	11059	2972	17626	4678	3104	5367
2521	3.534	Gestodene	[M+H]+	311.201	C21H26O2	Estrogens and derivatives	SIGSPDASOTUPFS-MFHSYZQISA-N	O=C1C=C2CCC3C4C=CC(O)(C#C)C4(CC)CCC3C2CC1	98.7	311.20261:1545 312.20596:679 313.20932:170		15145	835	4346	6054	157	10298	32037	37	8839	112	21820	15460	5704	131	8419	5653	5250	3457	6765	12287	1631	41	4276	2734	25872	2836	4931	4606	25043	2038	8599	10917	14958	946	1694	663	3247	2642
1728	1.098	9-hydroxyparthenolide	[M+H]+	265.14	C15H20O4	Germacranolides and derivatives	RZUCCKARTVHQBW-CVZYAWEWSA-N	O=C1OC2C3OC3(C)CCC=C(C)C(O)CC2C1=C	98.7	265.1384:1456 266.14175:404 267.14511:1618		10156	19484	10893	6801	7313	8658	5192	602	6947	5850	6968	10714	7653	6275	7141	9417	13179	7331	8860	9263	6330	251	5393	10951	12775	12909	11020	6091	9609	8184	3370	5290	3652	825	1068	3012	3302	1546
4832	4.872	Villol	[M+H]+	465.116	C23H22O9	Rotenones	CDZUQIFWCXAIFB-UHFFFAOYSA-N	O=C1C2=C(O)C=C3OC(C(=C)C)CC3=C2OC4C(O)OC5=CC(OC)=C(OC)C=C5C14O	98.7	465.11719:1416 466.12054:522 467.1239:87	124.93417:10 161.14029:21 176.07111:249 194.0316:41 210.05585:606 226.04456:31 328.9668:31 329.14606:112 397.12354:92 397.13196:174 465.1109:71	1571	16995	3001	7425	9	8400	11855	0	10617	0	8280	1513	4915	1186	2470	10084	1972	2058	8972	3912	4147	72	2246	453	2840	3598	11046	2650	11247	8052	661	2024	1222	589	2189	1185	2849	1847
8398	4.727	(2R,3R,4R,6aR,6bS,8aS,11R,12R,12aS,14bR)-2,3,12-trihydroxy-4,6a,6b,11,12,14b-hexamethyl-8a-[(2S,3R,4S,5S,6R)-3,4,5-trihydroxy-6-(hydroxymethyl)oxan-2-yl]oxycarbonyl-1,2,3,4a,5,6,7,8,9,10,11,12a,14,14a-tetradecahydropicene-4-carboxylic acid	[M-H]-	679.37	C36H56O12	Triterpene saponins	YXSQSVWHKZZWDD-GDSLHKPESA-N	O=C(O)C1(C)C(O)C(O)CC2(C)C1CCC3(C)C2CC=C4C5C(O)(C)C(C)CCC5(C(=O)OC6OC(CO)C(O)C(O)C6O)CCC43C	98.7	679.37152:1439 680.37487:1435 681.37823:1985		148	0	5865	986	331	1199	168	26	58	862	1489	2051	19	222	13900	369	1636	7795	11448	502	15630	11	2537	11879	709	509	272	67	0	62	556	453	64	377	0	0	0	280
480	5.184	Cysteic Acid	[M-H]-	167.997	C3H7NO5S	Alpha amino acids	XVOYSCVBGLVSOL-UHFFFAOYNA-N	O=C(O)C(N)CS(=O)(=O)O	98.7	167.99886:2344 169.00221:906 170.00557:193		10559	0	11021	11713	23930	16858	8852	109	79	12321	11199	12795	10032	22334	9027	9555	12494	18366	16629	23105	3925	101	14734	13153	21635	15587	22424	12829	15245	28679	11465	15191	28775	21727	18120	16163	25060	17822
2588	1.155	Nialamide	[M-H]-	297.136	C16H18N4O2	Pyridinecarboxylic acids and derivatives	NOIIUHRQUVNIDD-UHFFFAOYSA-N	O=C(NNCCC(O)=NCC=1C=CC=CC1)C=2C=CN=CC2	98.7	297.1373:8553 298.14065:5560 299.14401:1331	59.01564:41 59.0189:61 73.03901:10 79.96171:153 80.96735:61 103.04392:102 119.04475:20 119.05399:153 125.03242:10 132.0498:112 168.23851:10 170.0031:51 171.02823:31 182.42607:42 183.01201:2130 184.01813:184 197.02731:92 198.03542:71 212.00143:382 226.05037:20 229.06638:51 233.18347:31 239.07408:20 253.13602:31 279.22363:10 296.97552:31 297.14832:2134	71116	43	26626	41171	3228	24392	16284	28	10	23726	11788	7105	6971	80668	80056	18654	14670	13117	17094	87427	36092	13	14439	5531	113608	5967	19266	47439	32366	19573	14195	6207	8920	28799	38171	3350	39124	14596
2888	3.655	6-(1,1-DIMETHYLALLYL)-2-(1-HYDROXY-1-METHYLETHYL)-2,3-DIHYDRO-7H-FURO[3,2-G]CHROMEN-7-ONE	[M+H]+	332.186	C19H22O4	Psoralens	JCDLLLXYAICSQV-INIZCTEOSA-N	O=C1OC=2C=C3OC(CC3=CC2C=C1C(C=C)(C)C)C(O)(C)C	98.7	332.18399:4839 333.18734:1040 334.1907:886	107.01255:41 110.25549:10 257.11234:20 273.116:194 289.47787:10 332.22168:51	12043	2314	45501	68542	105	14615	15779	13	7326	0	24292	9675	28185	9	8857	55135	3087	14849	18293	3600	454	8	9491	473	20819	37462	13856	51662	7344	14464	5509	1173	6103	269	9331	240	26542	7441
898	1.41	3-METHOXY-4-HYDROXYMANDELATE	[M-H]-	197.045	C9H10O5	Methoxyphenols	CGQCWMIAEPEHNQ-UHFFFAOYSA-N	O=C(O)C(O)C1=CC=C(O)C(OC)=C1	98.7	197.04335:3508 198.0467:269 199.05006:67	111.0474:20 129.05782:82 151.06459:10 154.0502:133 167.02301:10 169.07298:31 197.06474:82	9725	1859	15720	1050	3917	20633	6086	1266	1423	1664	4727	11096	4510	1001	595	1058	5063	5817	20646	11141	304	1867	3749	17223	2626	7578	3492	3266	1922	2290	324	9976	1281	70	1585	2367	16	21
2989	4.361	Erucamide	[M+H]+	338.342	C22H43NO	Fatty amides	UAUDZVJPLUQNMU-UHFFFAOYSA-N	N=C(O)CCCCCCCCCCCC=CCCCCCCCC	98.7	338.34338:4134 339.34673:1388 340.35009:409	107.08543:20 109.10654:31 112.07273:10 118.70514:10 121.10586:31 127.1133:20 128.142:10 135.12233:31 149.13965:20 156.13499:20 200.11356:10 296.33908:20 303.30576:51 321.3093:20 321.32196:41 338.34491:153	27193	89181	122876	117280	18355	115581	23834	40244	23386	4692	22337	135439	113215	12364	35704	107357	26796	124048	73512	113155	21759	14562	125969	24884	119073	35200	29670	28352	23640	27253	168112	143659	142416	156975	117543	28933	117318	136537
1314	6.933	(2R)-5-methoxy-2-methyl-2,3,8,9-tetrahydrofuro[2,3-h]chromen-4-one	[M+H]+	235.096	C13H14O4	Chromones	BCRRDBKZXSRMHL-SSDOTTSWSA-N	O=C1C2=C(OC)C=C3OCCC3=C2OC(C)C1	98.6	235.09816:30184 236.10151:3234 237.10487:261	101.04863:41 102.05872:1234 104.07237:31 111.46053:10 114.06145:153 130.08591:21 132.06746:696 134.04602:31 136.08704:10 143.0851:71 160.0611:523 171.07874:51 188.47873:21 189.08975:278 197.5294:10 213.12122:10 217.08623:153 221.84831:10 235.09409:235	110	60	62	122	43	71	20	52	124	0	36	31	17	34	58	33	14	64	47	43	34	132	51	48	52	84	14	51	156	54	370314	205189	369483	901829	231624	215379	254943	252512
2211	1.469	Asp-Phe	[M-H]-	279.099	C13H16N2O5	Dipeptides	YZQCXOFQZKCETR-UHFFFAOYNA-N	O=C(O)CC(N)C(O)=NC(C(=O)O)CC=1C=CC=CC1	98.6	279.10031:10871 280.10366:2437 281.10702:266	52.90591:10 58.01377:31 59.02365:194 69.04104:41 71.02132:163 73.03562:449 75.0145:41 83.04132:31 85.03199:82 87.06469:31 89.02811:204 96.02131:31 98.06453:153 101.02843:112 108.04633:31 114.05848:163 115.0256:31 116.06676:52 116.07436:366 124.01712:276 126.06013:41 128.07509:122 135.05461:10 137.07379:133 140.07385:31 141.0699:31 144.06737:770 155.08084:20 156.06531:20 158.08083:41 165.00208:10 …	1290	90	241	67	244	1180	2013	71	16	8	0	0	0	21	185	27	0	75	58	7	71	16	164	188	1424	23	153	0	0	0	114	45	279	1618	0	941	234	289
2848	5.131	4-(3,4-dihydroxyphenyl)-6,7-dihydroxynaphthalene-2-carboxylic acid	[M-H]-	311.056	C17H12O6	Naphthalenecarboxylic acids	ZSKDVJYWOHBGNI-UHFFFAOYSA-N	O=C(O)C1=CC=2C=C(O)C(O)=CC2C(=C1)C=3C=CC(O)=C(O)C3	98.6	311.0578:1451 312.06115:741 313.06451:464		763	0	654	5375	1849	3986	903	96	8	1619	2076	461	2116	974	1532	3940	3486	1207	608	3020	687	102	2607	1004	2201	3039	1530	813	4958	3403	5302	4110	6921	5703	9293	7716	17402	7720
8898	4.704	FT-PFCA	[M-H]-	726.963	C15H3F27O2	PFSA	HPGZJVHJJKWFCQ-UHFFFAOYSA-N	O=C(O)CC(F)(F)C(F)(F)C(F)(F)C(F)(F)C(F)(F)C(F)(F)C(F)(F)C(F)(F)C(F)(F)C(F)(F)C(F)(F)C(F)(F)C(F)(F)F	98.6	726.96118:1371 727.96453:998 728.96789:998		8527	3	5507	7051	6455	409	795	78	128	4533	2478	5456	5504	4125	3339	3706	3969	44	1555	637	124	196	500	263	452	340	2150	618	1025	709	10151	5101	2150	11809	1126	843	2758	4232
4897	1.121	Guan-fu base Y	[M-H]-	432.203	C22H29NO5	Alkaloids	XGTNTUKODZZCGL-UHFFFAOYNA-N	CC(=O)OC1CC2(C)CN3C4CC56CC(=C)C7C(O)C5C(C1)(C24)C3C6(O)C7O	98.6	432.20111:1745 433.20446:1440 434.20782:1168068		787	0	2023	2548	3562	2605	4406	73	0	1981	1612	2608	2759	2851	1078	2010	2949	2031	2162	1351	1268	423	2231	2964	2854	3296	2613	3274	2953	2817	1832	1647	2023	3762	2347	2186	3289	2364
2922	3.56	Sodium Tetradecyl Sulfate	[M+H]+	334.202	C14H29NaO4S	Sulfuric acid monoesters	UPUIQOIQVMNQAP-UHFFFAOYSA-M	[Na+].O=S(=O)([O-])OCCCCCCCCCCCCCC	98.6	334.20053:1039 335.20388:651 336.20724:30029		4905	506	6647	3876	8	5967	3741	24	2151	692	6320	1855	4509	16	1794	3609	941	4258	3016	2354	57	10	2551	240	14927	8267	3220	6021	8258	2326	560	529	1041	251	855	27	1576	1165
3907	4.876	[4-acetyloxy-2,5-dihydroxy-6-(hydroxymethyl)oxan-3-yl] (E)-3-(4-hydroxyphenyl)prop-2-enoate	[M-H]-	367.057	C17H20O9	Coumaric acid esters	QXRDTLAXUJONPD-QPJJXVBHSA-N	O=C(OC1C(O)OC(CO)C(O)C1OC(=O)C)C=CC2=CC=C(O)C=C2	98.6	367.05875:1855 368.0621:950 369.06546:1775		4487	0	6298	2460	6558	1035	3550	0	0	2048	5149	1876	999	2774	1777	773	1533	558	3321	2335	79	16	5191	665	4148	2670	3021	3038	490	1910	8498	7463	9393	13603	312	3322	7447	6341
5743	1.48	[(1R)-1-[(2S,4aR,4bS,7S,8aS)-7-hydroxy-2,4b,8,8-tetramethyl-4,4a,5,6,7,8a,9,10-octahydro-3H-phenanthren-2-yl]-2-[(2R,3R,4S,5R,6R)-3,4,5-trihydroxy-6-(hydroxymethyl)oxan-2-yl]oxyethyl] acetate	[M+H]+	527.321	C28H46O9		ARNXUXYPWUWNPP-RXENORMESA-N	O=C(OC(COC1OC(CO)C(O)C(O)C1O)C2(C=C3CCC4C(C)(C)C(O)CCC4(C)C3CC2)C)C	98.6	527.31976:2412 528.32311:1304 529.32647:544		18428	70	7327	9996	37396	32060	3989	0	1318	13400	14651	6877	13903	13361	5878	3882	16545	5651	4273	13300	24399	1	1854	12860	7539	14442	8293	20496	37899	27647	546	7	343	419	380	18	46	138
5480	1.037	Quillaic acid	[M+H]+	509.32	C30H46O5	Triterpenoids	MQUFAARYGOUYEV-UAWZMHPWSA-N	O=CC1(C)C(O)CCC2(C)C1CCC3(C)C2CC=C4C5CC(C)(C)CCC5(C(=O)O)C(O)CC43C	98.6	509.32172:1252 510.32507:1447 511.32843:6589		7436	4055	2916	4697	1082	1671	5271	13	1458	4308	7555	6688	1482	1273	6978	1503	3726	825	4588	4384	6545	1	3310	1786	981	3423	4007	870	2026	3844	2657	8294	10476	4111	9049	3505	5985	4319
4962	4.612	LPE 18:3	[M+H]+	476.276	C23H42NO7P	Lipids	QYXNIRQICOBIAE-CSLWLMPESA-N	O=C(OC(CO)COP(=O)(O)OCCN)CCCCC=CCC=CCC=CCCCCC	98.5	476.27386:2177 477.27721:405 478.28057:808	115.05017:10 120.97098:41 164.00603:20 195.01413:41 204.10556:21 313.27744:297 353.25784:31 353.26581:41 415.22824:225 430.29852:21 432.10434:21 433.23782:745 459.01913:10 476.28265:321	6251	4607	6	760	1677	567	1006	0	44563	0	18900	16	8200	50579	199	85	2029	146	90	5655	26434	5	85	287	4	37	1156	1653	44125	2490	411	28522	1092	51	6384	6786	8096	874
4190	1.953	5-[1,2,4a-trimethyl-5-(3-methylbutanoyloxymethyl)-2,3,4,7,8,8a-hexahydronaphthalen-1-yl]-3-methylpentanoic acid	[M+H]+	424.342	C25H42O4	Colensane and clerodane diterpenoids	FISIJWVRKFHLSM-UHFFFAOYSA-N	O=C(O)CC(C)CCC1(C)C(C)CCC2(C(=CCCC21)COC(=O)CC(C)C)C	98.5	424.34384:3292 425.34719:1292 426.35055:3417	109.10384:20 111.12001:10 142.52731:10 175.15285:10 245.24158:20 269.18976:10 358.25146:10 365.27573:21 424.3436:644	24772	26432	0	4962	34	26259	26372	36	29687	45423	24227	60	42409	14259	16	165	5369	182	95	173735	20008	13	113	46	347	7	3799	57156	9613	31376	278	6231	1091	0	6052	15765	4185	1041
3079	4.194	4,5-dihydroxy-4,5,6-trimethyl-2,8-dioxa-13-azatricyclo[8.5.1.0??,??]hexadec-10-ene-3,7-dione	[M+H]+	343.186	C16H23NO6	Pyrrolizines	WOPYGCANEAIOEM-UHFFFAOYSA-N	O=C1OCC2=CCN3CCC(OC(=O)C(O)(C)C(O)(C)C1C)C23	98.5	343.1846:1147 344.18795:260 345.19131:24	157.02153:5 210.94218:5 216.92607:36 217.06123:15 220.08969:10 254.14555:5 256.1254:51 277.15204:15 281.15479:56 297.16541:15 307.16272:10 325.17688:31 342.07834:15 343.19156:556	332	101	286	286	105	161	162	165	58	0	542	772	178	52	479	358	74	610	430	195	387	79	152	115	941	275	262	394	405	420	175	94	1256	15094	80	1622	107	1224
4777	1.213	lamalbid	[M-H]-	421.135	C17H26O12		HHDWDLBSGSYIQQ-GNDDPXJISA-N	O=C(OC)C1=COC(OC2OC(CO)C(O)C(O)C2O)C3C1C(O)C(O)C3(O)C	98.5	421.13693:1465 422.14028:2063 423.14364:0		1172	0	912	1713	840	758	73	0	16	1721	387	662	1493	45	554	821	1657	76	1092	1493	940	2	542	634	429	511	2621	192	114	3818	598	343	1014	943	1008	1015	942	819
336	5.066	Mevalonic Acid Lactone	[M+H]+	148.097	C6H10O3	Delta valerolactones	JYVXNLLUYHCIIH-UHFFFAOYSA-N	O=C1OCCC(O)(C)C1	98.5	148.09508:1076 149.09843:202 150.10179:0	102.0219:31 102.05898:217 113.0808:11 130.04916:82 131.08965:51 148.06577:20	3847	10891	3069	4473	273	5136	5406	297	5856	0	6350	676	3388	1967	2735	2717	1927	3719	2719	5900	2001	24	5241	1518	1631	5764	5615	1756	5663	3854	5376	7979	4644	8930	3416	6188	9224	7013
2289	1.584	Dehydroabietamide	[M+H]+	300.199	C20H29NO	Diterpenoids	AKKQGFKWEDCWJK-UHFFFAOYSA-N	N=C(O)C1(C)CCCC2(C3=CC=C(C=C3CCC12)C(C)C)C	98.5	300.20117:1153 301.20452:74 302.20788:148	107.08925:10 133.08307:20 135.08395:10 154.97752:10 212.00319:10 225.10852:20 241.13002:20	962	119	2569	3676	2464	2734	891	2359	624	1228	1032	1693	1619	2140	2397	3552	850	2085	2969	1305	679	1226	852	6338	3854	6390	5286	15054	1361	845	2010	1060	279	2548	1596	610	1811	3072
549	1.422	PFAP-FT_PAP	[M-H]-	176.993	C3H6F3O3P	PFSA	IEMJMAZDNMXECD-UHFFFAOYSA-N	O=P(O)(O)CCC(F)(F)F	98.5	176.99515:1524 177.9985:447 179.00186:447		1477	223	3140	5311	3116	6915	2931	166	337	6569	447	3120	4673	2956	4418	2477	4145	3542	4571	5531	1688	155	3747	1432	10246	2819	6082	3659	2736	5885	8178	3149	9674	8257	14079	12993	7736	8439
3734	1.231	(4R,6S,8S,9Z,11E)-16-chloro-17,19-dihydroxy-4-methyl-3,7-dioxatricyclo[13.4.0.0?,?]nonadeca-1(15),9,11,16,18-pentaene-2,13-dione	[M+H]+	387.061	C18H17ClO6	Hydroxybenzoic acid derivatives	WYZWZEOGROVVHK-RPJJWQTDSA-N	O=C1OC(C)CC2OC2C=CC=CC(=O)CC=3C(Cl)=C(O)C=C(O)C13	98.5	387.06232:18226 388.06567:7464 389.06903:1319	104.99787:102 126.97962:22 135.0058:1239 147.00771:10 148.55054:48 149.02237:3259 156.98634:41 163.03813:133 165.09595:10 217.03024:10 259.99454:10 261.03815:308 267.15906:10 275.05276:512 387.06732:343 387.21732:51	16542	15938	22196	8105	38082	4654	149460	55	27610	6748	12324	7792	7651	62187	3857	5527	9151	8563	5069	9939	38518	20	8541	10460	19328	6061	7647	7490	17761	35651	13719	50773	13513	8921	5471	9992	38667	109480
7629	1.198	[(E,6R)-6-hydroxy-6-[(2S,8S,9R,10R,13R,14S,16R)-16-hydroxy-4,4,9,13,14-pentamethyl-3,11-dioxo-2-[(2S,3R,4S,5S,6R)-3,4,5-trihydroxy-6-(hydroxymethyl)oxan-2-yl]oxy-2,7,8,10,12,15,16,17-octahydro-1H-cyclopenta[a]phenanthren-17-yl]-2-methyl-5-oxohept-3-en-2-yl] acetate	[M+H]+	738.11	C38H56O13	Cucurbitacin glycosides	PQOVWWZVVIGRPP-DPXQNDTBSA-N	O=C(OC(C=CC(=O)C(O)(C)C1C(O)CC2(C)C3CC=C4C(CC(OC5OC(CO)C(O)C(O)C5O)C(=O)C4(C)C)C3(C(=O)CC12C)C)(C)C)C	98.4	738.1123:1828 739.11565:1224 740.11901:0	120.97073:10 135.00908:41 163.03633:10 164.92368:31 247.01485:20 249.90323:10 272.10593:10 276.93842:51 289.04965:51 290.02734:20 327.03299:10 351.12744:10 359.03619:61 360.0293:51 385.03134:10 401.04526:41 401.06503:71 402.05518:51 402.06934:61 429.10135:20 513.06934:61 514.0675:92 541.13214:20 554.0954:10 575.50311:10 595.17938:10 626.04657:20 626.09955:20 653.151:61 659.79926:10 668.01648:20 6…	131	412	670	655	882	0	10763	0	729	2136	201	0	265	459	58	169	86	227	147	654	864	0	356	326	95	113	129	217	369	763	1024	1395	1137	140	725	1123	407	7786
6949	5.552	Cycloaspeptide A_130056	[M+H]+	642.332	C36H43N5O6	Oligopeptides	UPNQAUFZWGKHGZ-IAURBROLSA-N	O=C1NC(C(=O)N(C)C(C(=O)NC(C(=O)N(C)C(C(=O)NC=2C=CC=CC12)CC3=CC=C(O)C=C3)CC(C)C)CC=4C=CC=CC4)C	98.4	642.33374:1234 643.33709:404 644.34045:607		0	269	67	497	478	5	383	0	638	0	104	0	472	68	705	387	0	5	554	0	42	1	5	71	497	0	0	0	5	0	5845	9280	3153	4734	8423	4934	13377	10905
715	5.105	2,3-dihydro-1H-carbazol-4(9H)-one	[M+H]+	186.11	C12H11NO	Carbazoles	DSXKDTZEIWTHRO-UHFFFAOYSA-N	O=C1C=2C=3C=CC=CC3NC2CCC1	98.4	186.10823:1471 187.11158:809 188.11494:0	112.08186:10 126.09051:20 126.09526:51 168.09914:20 186.1183:92	434	6481	2047	4482	784	647	3587	1213	1670	0	2491	1351	466	986	638	1507	1340	3180	1132	2155	589	1020	4688	643	1563	1158	261	3702	1606	271	1081	2637	4049	1096	1027	1129	4449	2391
2801	5.667	Dolasetron	[M+H]+	325.155	C19H20N2O3	Indolecarboxylic acids and derivatives	UKTAZPQNNNJVKR-UHFFFAOYNA-N	O=C(OC1CC2N3CC(=O)C(C2)CC3C1)C4=CNC=5C=CC=CC54	98.4	325.15286:3789 326.15621:1400 327.15957:861	138.08072:10 166.0843:31 167.00253:10 182.04604:45 182.06128:734 214.91638:20 325.15472:31	2371	8122	4687	436	671	6104	986	14	3177	0	782	3117	0	2218	585	1757	2239	1890	1529	4686	2929	1	897	5704	632	2054	1311	10	270	1352	23270	11060	1069	6451	1248	26251	26841	5275
469	1.916	Salicyclic acid	[M+H]+	161.02	C7H6O3	Salicylic acids	YGSDEFSMJLZEOE-UHFFFAOYSA-N	O=C(O)C=1C=CC=CC1O	98.4	161.01819:1234 162.02154:108 163.0249:20	115.05877:10 120.07468:10	3409	2610	6401	3837	6847	2825	4557	30	3205	3133	4767	10403	2318	5172	5270	6018	1900	3959	5669	4094	3053	75	2982	13002	6082	13922	3739	6778	3983	4231	7199	1668	3043	10658	1527	2432	1800	8158
2828	1.505	[3,4,5-trihydroxy-6-(hydroxymethyl)oxan-2-yl] 9-(hydroxymethyl)-2,2,6a,6b,9,12a-hexamethyl-10-[3,4,5-trihydroxy-6-[(3,4,5-trihydroxy-6-methyloxan-2-yl)oxymethyl]oxan-2-yl]oxy-1,3,4,5,6,6a,7,8,8a,10,11,12,13,14b-tetradecahydropicene-4a-carboxylate	[M-H]-	310.093	C14H17NO7	Phenolic glycosides	HVSMXONXCJBJIF-RKQHYHRCSA-N	N#CCC1=CC=C(O)C=C1OC2OC(CO)C(O)C(O)C2O	98.4	310.095:5982 311.09835:5199 312.10171:1099		4187	0	708	1688	1344	15798	9019	29	4	11618	6609	1982	3886	1878	4929	3867	13582	24237	19641	7046	427	78	6527	583	2320	1947	13763	7957	561	1641	8921	1872	70943	3018	4902	34105	7824	11760
2253	5.351	2',4',6'-Trihydroxydihydrochalcone	[M+H]+	297.083	C15H14O4	2'-Hydroxy-dihydrochalcones	QWQGMMRHTWIOGH-UHFFFAOYSA-N	O=C(C=1C(O)=CC(O)=CC1O)CCC=2C=CC=CC2	98.4	297.08133:5349 298.08468:3365 299.08804:792	150.04025:10 160.03571:1838 161.03918:20 281.0741:10 297.08493:41	83407	1560	26518	63578	5246	54235	23751	69	33590	0	62619	21792	51721	4972	53609	39290	31793	40929	45178	36366	43340	315	44882	8415	45227	28882	34740	36223	47024	57713	7334	2988	12397	12150	5234	3546	4981	2590
2993	1.559	Flavanone base + 6O	[M-H]-	319.046	C15H12O8	Flavanone O-glycosides	KJXSIXMJHKAJOD-UHFFFAOYNA-N	O=C2C3=C(O)C=C(O)C=C3(OC(C1=CC(O)=C(O)C(O)=C1)C2(O))	98.4	319.0477:6267 320.05105:4486 321.05441:946	88.02567:10 96.02605:31 124.01315:102 135.01112:10 155.1187:10 165.46405:21 167.02057:825 189.00192:20 216.07588:10	588	220	2957	14448	8543	30354	13692	176	151	15925	11609	4302	7875	3841	25048	6392	9294	44024	46074	7520	3341	118	34893	3642	26767	4283	23681	7171	674	7464	29711	54109	42290	7805	1726	55808	55828	46812
3621	4.825	Isoflavone base + 2O + 1MeO + 1Prenyl	[M-H]-	351.122	C21H20O5	Prenylated isoflavones	JQNSUDIGIIGIOL-UHFFFAOYSA-N	O=C1C(=COC=2C=C(O)C(=C(O)C1=2)CC=C(C)C)C3=CC=C(OC)C=C3	98.4	351.12357:15935 352.12692:11329 353.13028:1612	72.01248:102 84.08326:20 92.49357:10 103.0545:174 129.67296:42 129.97702:35 130.08812:5152 131.09012:51 136.22371:21 137.30362:10 146.05714:21 147.04512:1004 155.68661:10 163.54756:43 164.07164:2031 176.34174:10 190.04176:10 197.42107:21 198.07433:767 199.0831:31 207.12573:10 266.24033:10 283.15802:912 351.12238:204	144306	0	131905	80928	87206	18073	142493	6	6	77199	134568	141174	59668	57342	100897	59621	82700	2574	166730	82947	7504	4	126087	11663	67811	69069	70341	80991	41262	53057	58186	122330	63429	78469	59392	71512	56652	56194
2882	1.087	2,3-dihydroxypropyl palmitate	[M+H]+	331.29	C19H38O4	1-monoacylglycerols	QHZLMUACJMDIAE-SFHVURJKSA-N	O=C(OCC(O)CO)CCCCCCCCCCCCCCC	98.3	331.28815:1351 332.2915:937 333.29486:208		8081	4780	5165	9113	11426	13209	6538	6	7896	9566	8458	10115	9028	11753	3808	8306	11922	14872	10	12052	5114	106	11359	14137	12488	13140	11322	5995	14565	11257	9967	12904	7615	13942	12329	13715	13334	8954
7154	5.901	(1S,2R,4aS,6aR,6bR,10S,12aR,14bS)-1,2,6b,9,9,12a-hexamethyl-10-[(2R,3R,4S,5S,6R)-3,4,5-trihydroxy-6-methyloxan-2-yl]oxy-2,3,4,5,6,6a,7,8,8a,10,11,12,13,14b-tetradecahydro-1H-picene-4a,6a-dicarboxylic acid	[M+2H]2+	671.356	C36H56O9	Triterpene saponins	PUOQHFWXBKTHST-MPLMROMBSA-N	O=C(O)C12C(=CCC3C4(C)CCC(OC5OC(C)C(O)C(O)C5O)C(C)(C)C4CCC31C)C6C(C)C(C)CCC6(C(=O)O)CC2	98.3	671.35742:3822 672.36077:2903 673.36413:855		0	10	23	4	0	8	0	1	0	0	1	5	43	21	118	12	55	24	71	119	22	2	52	41	0	0	52	13	0	34	35	26	4	34	0	0	43	0
3786	1.006	(9Z,12Z)-N-Benzyloctadeca-9,12-dienamide	[M+H]+	392.29	C25H39NO	N-acyl amines	YJWLCIANOBCQGW-HZJYTTRNSA-N	O=C(NCC=1C=CC=CC1)CCCCCCCC=CCC=CCCCCC	98.3	392.28815:23294 393.2915:12145 394.29486:2226		455116	375730	413106	498183	389540	334948	257210	332	280339	324612	389286	424942	375023	240391	342997	508541	343029	398546	86	405735	385517	447	335561	421360	197698	290089	282973	248170	225484	384535	8700	2837	1750	3942	1788	2174	1841	2087
3454	4.854	2-[1-hydroxy-1-(4-methoxyphenyl)propan-2-yl]oxy-6-(hydroxymethyl)oxane-3,4,5-triol	[M-H]-	343.14	C16H24O8	O-glycosyl compounds	JYWSARFDLXXOHT-UHFFFAOYSA-N	OCC1OC(OC(C)C(O)C2=CC=C(OC)C=C2)C(O)C(O)C1O	98.3	343.14166:13444 344.14501:7624 345.14837:4122	100.04491:71 119.04173:21 147.56335:21 148.04572:1095 194.0925:20 194.10234:51	986	0	204	197	196	627	1393	0	0	766	238	169	48	1333	0	236	266	530	590	448	216	63	534	263	217	363	717	626	300	491	2	123	49	831	173	515	6	108
2020	5.075	3,9-Dimethoxypterocarpan	[M+H]+	285.101	C17H16O4	Pterocarpans	VPGIGLKLCFOWDN-UHFFFAOYSA-N	O(C1=CC=C2C(OCC3C4=CC=C(OC)C=C4OC23)=C1)C	98.3	285.09894:1484 286.10229:202 287.10565:404		476	5812	518	4336	365	161	3192	164	3720	0	1564	226	2389	178	523	922	750	139	608	1356	1716	40	1051	122	3400	3624	1131	562	4478	712	2404	16051	6479	5446	6558	2624	11289	17373
5068	1.388	11-(hydroxymethyl)-2,6,6,14,19-pentamethyl-7,16,18-trioxapentacyclo[12.6.1.0?,??.0?,??.0??,??]henicosa-5(10),11-diene-3,8,15,20-tetrone	[M+H]+	483.142	C24H28O8	Furopyrans	JIEVZPUBUDASNE-UHFFFAOYSA-N	O=C1OC(C2=C(C(=C3CC4(C(=O)OC5OC(C(=O)C(C54)C3(C(=O)C2)C)C)C)CO)C1)(C)C	98.3	483.14343:1092 484.14678:476 485.15014:411		672	78	6205	447	4340	890	921	7	889	1035	243	2417	459	525	5474	5160	948	7737	5464	731	1011	0	898	12409	10694	13876	1911	1137	2177	746	617	157	448	1886	367	441	35	155
4804	4.925	Rimonabant (SR141716)	[M+H]+	463.085	C22H21Cl3N4O	Phenylpyrazoles	JZCPYUJPEARBJL-UHFFFAOYSA-N	O=C(NN1CCCCC1)C2=NN(C3=CC=C(Cl)C=C3Cl)C(C=4C=CC(Cl)=CC4)=C2C	98.3	463.08313:1027 464.08648:131 465.08984:131		581	2972	1693	2381	101	2517	6083	0	3393	41	4165	412	2634	392	2652	8544	890	2755	6091	820	1391	9	1475	256	3634	2782	3040	580	5292	5239	5319	7877	10690	11259	10618	4364	12671	4481
1348	1.106	dehydrocostus lactone	[M-H]-	229.123	C15H18O2	Guaianolides and derivatives	NETSQGRTUNRXEO-XUXIUFHCSA-N	O=C1OC2C(C1=C)CCC(=C)C3CCC(=C)C23	98.3	229.12152:1155 230.12487:466 231.12823:317		7095	21	5986	12912	6753	4270	10526	34	0	5956	8606	4745	13978	4436	5988	8567	5371	5598	6743	9424	5831	0	7638	5913	7750	5503	3279	9586	8649	4322	1041	1132	9609	4053	1882	5938	2586	7210
3115	4.821	[(3aS,6Z,10Z,11aR)-6-(hydroxymethyl)-3-methylidene-2-oxo-3a,4,5,8,9,11a-hexahydrocyclodeca[b]furan-10-yl]methyl acetate	[M+H]+	345.122	C17H22O5	Germacranolides and derivatives	XGODCDTVQAHYAH-DZPPMGJRSA-N	O=C1OC2C=C(COC(=O)C)CCC=C(CO)CCC2C1=C	98.3	345.12021:2812 346.12356:1259 347.12692:458	125.02377:122 174.9167:10 176.06499:153 184.09517:133 187.26733:10 192.04413:936 209.02121:41 345.11932:41 345.20062:31	4478	462	5157	9418	2808	7477	1909	67	6374	0	3824	6398	1379	8997	4651	10294	6436	7070	10216	3323	5745	31	9650	4392	12902	12292	10701	2168	3379	4037	1658	7151	6609	25418	2191	29004	6217	3592
973	1.146	3,4-Dichlorophenylurea	[M-H]-	202.978	C7H6Cl2N2O	Dichlorobenzenes	CYESCLHCWJKRKM-UHFFFAOYSA-N	C1=CC(=C(C=C1NC(=N)O)Cl)Cl	98.3	202.97658:25871 203.97993:7663 204.98329:6131	57.03815:41 67.06003:51 77.045:31 79.96104:1116 80.02797:51 80.96922:143 95.05194:71 97.78317:10 100.90454:10 102.92577:41 105.03794:112 105.92253:31 108.02251:349 113.24241:10 116.05136:31 121.02886:41 122.03909:1319 122.64818:71 123.04568:9076 123.33875:31 124.20586:20 125.01286:20 125.89532:20 129.09344:31 132.08165:82 157.11902:20 185.11295:71 202.9994:768	125500	205	105702	13837	89263	157171	7467	299	40	91301	86439	62107	176242	14056	79168	10286	121969	260428	93408	109885	50708	410	38640	71783	69598	54840	81771	5315	86708	6635	10212	69878	18205	192392	91676	57672	111055	44303
5020	4.846	LPE 18:1	[M+H]+	480.31	C23H46NO7P	Lipids	PYVRVRFVLRNJLY-UHFFFAOYNA-N	O=C(OCC(O)COP(=O)(O)OCCN)CCCCCCCC=CCCCCCCCC	98.3	480.30783:14699 481.31118:6343 482.31454:6229		5055	6178	82973	45695	10668	23232	6210	300	11279	0	14771	77746	25754	2570	168435	20370	56309	61385	140453	25937	8846	438	111076	84300	22467	18752	11556	32528	16285	13871	7542	380	13333	18752	2270	3303	3875	3088
4764	1.402	7-[2,6-dimethyl-8-(2-methylbutanoyloxy)-1,2,6,7,8,8a-hexahydronaphthalen-1-yl]-3,5-dihydroxyheptanoic acid	[M+H]+	461.23	C24H38O6	Medium-chain hydroxy acids and derivatives	QLJODMDSTUBWDW-UHFFFAOYSA-N	O=C(O)CC(O)CC(O)CCC1C(C=CC2=CC(C)CC(OC(=O)C(C)CC)C21)C	98.2	461.22806:1594 462.23141:645 463.23477:184	110.06685:10 178.06741:20 180.08315:41 190.06337:31 190.0692:41 192.0831:31 205.07814:51 206.08821:72 207.09465:582 209.13533:51 219.18141:10 227.14449:92 237.05461:31 247.11865:10 256.96399:51 291.05432:51 400.20819:31 418.21295:51 433.21631:41 461.23788:184 461.31671:31	125	43	164	115	91	334	178	2	112	16	126	41	302	81	14	33	137	62	26	69	7	0	29	26	219	123	11	108	202	58	51345	7	73	143	138	202	88	71
5075	1.247	Perfluoro-3,5,7,9,11-pentaoxadodecanoic acid	[M-H]-	442.944	C7HF13O7	PFSA	FVHYBZSZYQKTPP-UHFFFAOYSA-N	O=C(O)C(F)(F)OC(F)(F)OC(F)(F)OC(F)(F)OC(F)(F)OC(F)(F)F	98.2	442.94611:1123 443.94946:106 444.95282:0		1661	130	933	873	422	753	395	170	23	5	683	1725	374	7674	70	972	661	973	219	615	563	110	224	876	943	254	343	645	275	0	1228	1446	180	234	493	511	369	1101
4982	4.639	LPE 18:2	[M+H]+	478.294	C23H44NO7P	Lipids	DBHKHNGBVGWQJE-UHFFFAOYNA-N	O=C(OCC(O)COP(=O)(O)OCCN)CCCCCCCC=CCC=CCCCCC	98.2	478.29639:1999 479.29974:639 480.3031:703	107.08691:20 263.24625:41 277.94965:10 306.28281:51 324.28677:10 337.27817:400 417.25009:20 435.23233:20 460.28424:71 478.29355:71	7832	12493	1037	2526	30422	2517	3107	28	19088	0	27912	1086	33835	33418	1708	157	10441	1344	397	16068	11577	10	2422	10967	686	475	808	9402	8854	6797	539	9981	3169	113	24760	6895	38177	1706
4006	1.093	Diffractaic acid	[M-H]-	373.124	C20H22O7		MIJKZXWOOXIEEU-UHFFFAOYSA-N	O=C(O)C1=C(O)C(=C(OC(=O)C2=C(OC)C(=C(OC)C=C2C)C)C=C1C)C	98.2	373.12207:2028 374.12542:1955 375.12878:20072		819	0	1463	477	550	1926	1552	1	10	171	1539	1438	1011	2451	2757	789	1420	2030	482	1188	556	2	314	932	645	2479	883	524	2219	688	289	0	7406	898	693	1045	383	299
1903	4.967	PFSM-perfluoroalkyl_sulfonamide_Me	[M-H]-	261.978	C4H4F7NO2S	PFSA	BVYZEFGWAUUMDL-UHFFFAOYSA-N	O=S(=O)(NC)C(F)(F)C(F)(F)C(F)(F)F	98.2	261.97974:3523 262.98309:1328 263.98645:330	102.95391:31 126.9406:31 172.00784:163 215.98891:71	1708	0	1711	1039	2603	1326	1740	6	39	634	1824	956	177	329	650	1783	2235	117	1092	1614	1213	13	7472	7083	5005	2666	3375	782	2103	4967	20062	18141	17182	21659	12018	7090	10065	11300
9140	1.885	PE(16:0/11,12-EpETE)	[M-H]-	752.487	C41H72NO9P		JVKAADADRITYBM-KUBNLKIONA-N	CCCCCCCCCCCCCCCC(=O)OCC(COP(O)(=O)OCCN)OC(=O)CCC\C=C/C\C=C/CC1OC1C\C=C/C\C=C/CC	98.2	752.49005:1795 753.4934:360 754.49676:1797	92.93238:51 94.93303:31 119.94614:10 150.88011:20 152.88994:31 208.85069:20 210.84492:51 226.80174:10 266.7955:41 268.79648:92 270.80026:61 272.79752:31 324.7547:20 326.75009:41 328.73108:31 382.73108:10 384.70587:20 388.71527:20 408.71719:10 442.64877:20 444.65921:41 500.6217:20 502.6203:41 504.61337:31 516.63855:10 518.58844:41 520.58392:31 558.80493:10 560.54187:41 560.5686:31 562.55945:31 566…	2460	0	0	1125	0	2295	9726	1	0	4745	5369	18	19040	47031	704	99	3127	1925	2279	10418	337	0	1765	140	919	517	4333	9414	27810	6042	7323	4041	41932	2267	61547	47238	43900	29304
7252	5.371	[(2S,3R,4S,5S,6R)-3,4,5-trihydroxy-6-(hydroxymethyl)oxan-2-yl] (1S,4aR,6aS,6bR,10R,11R,12aR)-1,10,11-trihydroxy-9,9-bis(hydroxymethyl)-2,2,6a,6b,12a-pentamethyl-1,3,4,5,6,6a,7,8,8a,10,11,12,13,14b-tetradecahydropicene-4a-carboxylate	[M+H]+	683.4	C36H58O12	Triterpenoids	FSLDBYNJYAUPDI-FIWXFAFXSA-N	O=C(OC1OC(CO)C(O)C(O)C1O)C23CCC(C)(C)C(O)C3C4=CCC5C6(C)CC(O)C(O)C(CO)(CO)C6CCC5(C)C4(C)CC2	98.2	683.40271:3585 684.40606:4336 685.40942:1544	104.11149:303 146.98207:102 203.01376:20 341.29877:51 341.30661:122 341.8728:10 343.09811:41 399.11734:31 460.97879:21 465.20767:42 465.24423:450 466.23746:31 486.26511:21 487.2836:981 488.27823:31 500.43176:41 544.57715:31 545.35162:21 546.3609:1703 547.36121:51 554.32587:31 568.32336:41 580.22156:31 624.43121:61 673.98615:10 683.31274:31 683.40131:718 683.52313:89	16504	12866	2348	8891	0	9179	28223	0	34990	0	34558	397	19699	6640	1221	3756	4100	7809	2600	11511	11387	14	4719	1149	3109	2595	7414	6639	23920	15225	7767	9728	7131	1909	9129	7682	9625	3098
2518	5.651	2-decyl-3-hydroxypentanedioic acid	[M+H]+	311.183	C15H28O5	Long-chain fatty acids	KOLGVIJQEZBWIQ-UHFFFAOYSA-N	O=C(O)CC(O)C(C(=O)O)CCCCCCCCCC	98.2	311.181:1296 312.18435:210 313.18771:210		7146	22371	8367	1394	4454	14730	1538	66	6785	0	8025	8896	1465	6565	784	7247	5194	5308	4067	5893	3478	260	2937	13636	1735	7844	3205	1917	483	5883	23275	9486	1054	5455	645	22856	21112	4558
3824	1.107	AM 404	[M+H]+	396.29	C26H37NO2	Anilides	IJBZOOZRAXHERC-UHFFFAOYSA-N	O=C(NC1=CC=C(O)C=C1)CCCC=CCC=CCC=CCC=CCCCCC	98.2	396.28778:1102 397.29113:830 398.29449:332		7973	5938	9686	10988	8483	6849	10306	44	7958	12446	11259	7105	7961	7666	4583	6208	8775	8954	5048	8533	5589	9	7789	9271	12826	8073	9244	8167	9464	7501	3856	6365	3705	4575	5476	2863	5126	3040
3205	1.078	(2R,3R,4S,5S,6R)-2-[(2E)-4-hydroxy-3,7-dimethylocta-2,6-dienoxy]-6-(hydroxymethyl)oxane-3,4,5-triol	[M-H]-	331.176	C16H28O7	Terpene glycosides	PBPYEEMQIFDGSQ-MIYBPCGNSA-N	OCC1OC(OCC=C(C)C(O)CC=C(C)C)C(O)C(O)C1O	98.2	331.1781:2151 332.18145:1240 333.18481:755		1904	5	608	1291	402	2492	5823	0	7	1327	23845	3105	14987	1871	1037	935	1339	1711	5871	1712	1757	1	1082	567	3193	2937	2690	2266	3828	1575	2344	987	2104	2740	1418	1988	2976	2030
6923	1.274	Flavone base + 3O, 2MeO, O-Hex-dHex	[M+H]+	639.191	C29H34O16	Flavone O-glycosides	AIBMPOJXBGZIPQ-UHFFFAOYNA-N	O=C3C=C(OC4=CC(OC2OC(CO)C(O)C(O)C2(OC1OC(C)C(O)C(O)C1(O)))=CC(O)=C34)C=5C=C(OC)C(O)=C(OC)C=5	98.2	639.18884:2172 640.19219:1867 641.19555:906	135.00568:318 164.91624:53 164.92351:251 205.98711:41 247.01457:20 249.08012:10 254.95181:51 254.97209:10 264.63113:10 276.93811:571 279.08014:41 289.05173:20 301.99356:10 303.07397:41 325.0596:41 354.01111:10 359.03311:61 415.09229:51 437.07431:133 527.09906:71 527.11206:61 527.16388:206 527.26764:41 549.09143:61 601.21075:31 621.38483:31 639.1264:52 639.18353:515 639.29059:21 639.3656:43 639.40…	13266	1119	1321	6887	8637	12521	1044	0	3796	11553	859	1286	9410	4807	17532	8145	19247	18129	11217	8120	2803	0	11823	6664	20867	33779	24116	15558	5239	9819	5911	1641	12373	3216	1620	12238	9318	3602
2178	1.324	(3aR,4R,6E,10Z,11aR)-4-hydroxy-10-(hydroxymethyl)-3-methylidene-2-oxo-3a,4,5,8,9,11a-hexahydrocyclodeca[b]furan-6-carbaldehyde	[M-H]-	277.043	C15H18O5	Germacranolides and derivatives	CVISOHZWXIVDFN-GSWZGBFJSA-N	O=CC1=CCCC(=CC2OC(=O)C(=C)C2C(O)C1)CO	98.2	277.04123:1193 278.04458:188 279.04794:282		10985	2006	13242	612	2152	20981	2725	194	339	16275	8893	4299	15669	4637	5509	3377	5910	3575	12670	18402	2016	1515	13717	16055	3993	4117	4427	9448	9798	1798	1091	2439	2189	551	5758	1744	2454	2415
3222	4.038	Hymenamide B	[M+H]+	352.899	C42H54N8O10			O=C(O)CCC1NC(=O)C(NC(=O)C(NC(=O)C(NC(=O)C2N(C(=O)C3N(C(=O)C(NC1=O)Cc4ccccc4)CCC3)CCC2)CC(=O)N)Cc5ccccc5)C(C)C	98.2	352.89709:1831 353.90044:70 354.9038:827		16163	10180	15506	16930	12296	36468	8861	1932	61148	41	56955	16806	14543	6516	17972	33384	85053	33882	18639	14973	45109	4271	17610	78760	20260	18586	18424	32138	6444	6879	5149	8956	8814	12732	10507	13101	8235	12366
2408	2.089	Aleuretic Acid	[M+H]+	305.163	C16H32O5	Long-chain fatty acids	MEHUJCGAYMDLEL-LSDHHAIUSA-N	O=C(O)CCCCCCCC(O)C(O)CCCCCCO	98.1	305.16058:2735 306.16393:590 307.16729:95		1175	272	211	216	1599	341	62	618	960	1385	528	128	198	1209	610	178	331	431	198	600	1102	969	1281	847	117	879	1133	1431	630	1484	314	84	222	232	402	368	250	103
2913	5.207	methyl 2-{7-hydroxy-11-methyl-2,9-dioxo-12,15-dioxatetracyclo[8.4.1.0?,??.0?,?]pentadeca-3,5,7-trien-13-yl}acetate	[M+H]+	333.066	C17H16O7	Naphthopyranones	IHXLRPOTFALLKF-UHFFFAOYSA-N	O=C(OC)CC1OC(C)C23OC3(C(=O)C=4C=CC=C(O)C4C2=O)C1	98.1	333.0636:1289 334.06695:0 335.07031:212		4742	3027	1704	4141	664	1744	1739	17	4072	0	2866	2885	1837	863	628	3297	1501	3159	2686	4767	1070	0	3520	593	3007	5121	1714	3297	3879	4785	2381	4537	13516	5376	3063	3205	3989	4583
3490	1.237	(2-acetyloxy-3,6-diphenylcyclohexyl) acetate	[M+H]+	369.999	C22H24O4	Benzene and substituted derivatives	FUSHLLXGTXLRMJ-UHFFFAOYSA-N	O=C(OC1C(OC(=O)C)C(C=2C=CC=CC2)CCC1C=3C=CC=CC3)C	98.1	369.99683:1076 371.00018:317 372.00354:424		2229	280	3952	1705	5874	756	0	4	0	2847	326	7046	2422	0	4144	1172	3013	5500	2817	443	16	1	1310	5764	4252	4942	2765	13	231	13	3962	2	0	10051	746	671	1521	1711
2091	1.192	2',6'-dihydroxy-4'-methoxydihydrochalcone	[M-H]-	271.098	C16H16O4	2'-Hydroxy-dihydrochalcones	MDMCODCJMHTFIZ-UHFFFAOYSA-N	O=C(C=1C(O)=CC(OC)=CC1O)CCC=2C=CC=CC2	98.1	271.09561:5127 272.09896:2088 273.10232:305		6096	35	5902	5944	7474	3146	6548	25	4	2762	4038	3921	754	6752	1860	4776	5790	6888	4591	1230	3937	38	7026	4408	8114	8465	7400	6016	8481	1600	3910	1373	5210	3260	4787	3714	13285	2657
276	4.847	Phosphonoacetic acid	[M+H]+	140.995	C2H5O5P	Organic phosphonic acids	XUYJLQHKOGNDPB-UHFFFAOYSA-N	O=C(O)CP(=O)(O)O	98.1	140.99275:1577 141.9961:108 142.99946:163		2233	626	9522	5298	533	5199	769	168	2330	0	1112	2735	1395	1161	7100	7123	259	5881	7117	3330	2291	330	5719	2577	7108	6696	7068	4174	1062	2553	2532	2865	5997	10342	787	3089	362	1009
6463	4.809	(4S,5Z,6S)-5-[2-[(E)-3-(4-hydroxyphenyl)prop-2-enoyl]oxyethylidene]-4-(2-methoxy-2-oxoethyl)-6-[(2S,3R,4S,5S,6R)-3,4,5-trihydroxy-6-(hydroxymethyl)oxan-2-yl]oxy-4H-pyran-3-carboxylic acid	[M+H]+	589.204	C26H30O14	Terpene glycosides	MGEVYVDQMTWJNV-HOPHSATRSA-N	O=C(O)C1=COC(OC2OC(CO)C(O)C(O)C2O)C(=CCOC(=O)C=CC3=CC=C(O)C=C3)C1CC(=O)OC	98.1	589.20239:2201 590.20574:2120 591.2091:495		13967	349	18899	10385	1469	13278	3226	24	3846	0	6256	8619	1820	2823	9324	10053	10760	10050	9518	5208	2069	0	21841	4133	12112	11609	9758	3665	2839	6845	28	2062	237	662	21	349	11	0
5586	1.047	24-epimakisterone A	[M+H]+	517.31	C28H46O7	Hydroxy bile acids, alcohols and derivatives	IJRBORPEVKCEQD-JMQWOFAPSA-N	O=C1C=C2C(CCC3(C)C(CCC23O)C(O)(C)C(O)CC(C)C(O)(C)C)C4(C)CC(O)C(O)CC14	98	517.31201:2369 518.31536:1929 519.31872:2411		5859	9793	1277	13757	8654	9971	7300	11	1045	5076	9624	2714	2376	7175	4625	4736	10030	7359	2	1197	5175	98	3153	1563	1571	8065	2575	10750	6741	1497	1338	7433	12204	2744	21123	12214	2147	7679
1464	6.854	(3Z)-3-butylidene-6,7-dihydroxy-4,5,6,7-tetrahydro-2-benzofuran-1-one	[M+H]+	247.09	C12H16O4	Isobenzofurans	DQNGMIQSXNGHOA-WTKPLQERSA-N	O=C1OC(=CCCC)C2=C1C(O)C(O)CC2	98	247.092:8993 248.09535:1036 249.09871:1497	102.05893:41 102.4215:10 111.05717:10 114.0571:61 125.08556:10 132.0708:153 146.06416:10 160.06108:102 188.08342:51	11	70	58	17	18	24	23	65	27	0	41	34	42	41	39	23	43	49	31	19	50	14	42	21	30	65	72	26	126	19	83766	52824	108069	97739	158262	51063	70478	185259
1769	2.488	Anagrelide	[M-H]-	253.989	C10H7Cl2N3O	Quinazolines	OTBXOEAOVRKTNQ-UHFFFAOYSA-N	ClC=1C=CC=2N=C3N=C(O)CN3CC2C1Cl	98	253.98734:1069 254.99069:112 255.99405:63		0	24	83	193	238	250	0	224	45	164	7	21	236	8	644	396	244	0	455	0	79	137	279	41	22	668	236	39	469	298	4842	1526	2389	1240	6778	7403	4875	768
3011	1.213	PFSM-sulfonic_acid	[M-H]-	319.969	C5H8F5NO5S2	PFSA	RNRXXRAIQNUKCT-UHFFFAOYSA-N	O=S(=O)(O)CCCNS(=O)(=O)C(F)(F)C(F)(F)F	98	319.9671:1020 320.97045:250 321.97381:0		746	62	4718	856	20	1810	276	151	169	1430	2151	926	156	203	23	892	1494	1096	1840	6	2063	188	1009	68	1	610	819	948	2	942	1489	365	1057	2027	204	976	84	538
2800	1.234	(2S,3S,4S)-3,4-dihydroxy-6-methoxy-3-methyl-7-methylidene-2-pentyl-2,4-dihydropyrano[2,3-c]pyrrol-5-one	[M+H]+	325.078	C15H23NO5	Pyrrolines	PQXBZFLVJGBOAD-VZJVUDMVSA-N	O=C1C2=C(OC(CCCCC)C(O)(C)C2O)C(=C)N1OC	98	325.07639:2147 326.07974:989 327.0831:110		3652	6003	1850	10157	3187	2257	11237	1	8374	2187	4982	4742	911	3739	3401	2687	3140	3615	2883	2142	7110	2	5270	1034	2197	5734	700	2560	5910	365	4698	5996	9745	3947	3689	3478	8096	13288
4991	1.129	6:2:1 Fluorotelomer thioether acetic acid	[M-H]-	436.989	C10H7F13O2S	PFSA	BSZHCWIIUVTLCY-UHFFFAOYSA-N	O=C(O)CSCCC(F)(F)C(F)(F)C(F)(F)C(F)(F)C(F)(F)C(F)(F)F	98	436.99066:1762 437.99401:1496 438.99737:5161		1231	157	3731	2625	2186	5629	2337	724	651	367	2308	4299	2369	921	5862	3615	501	3551	4245	2029	3826	925	3324	3254	1602	4703	2458	224	5479	4164	2122	1626	221	2398	2662	953	4039	2356
817	1.434	FT-sulfonic_acid	[M-H]-	192.979	C3H5F3O4S	PFSA	MPGYTFGUGSYMIT-UHFFFAOYSA-N	O=S(=O)(O)C(O)CC(F)(F)F	98	192.97679:1439 193.98014:1776 194.9835:1776		12767	23	1431	19189	4465	10556	17948	76	98	11735	15282	2626	11180	16541	4104	3878	17033	16881	7644	13600	14562	544	13307	4306	5170	4203	13342	9279	12989	18421	1764	430	1989	32	258	674	235	1311
1798	4.966	5,7-Dihydroxyflavanone	[M-H]-	255.111	C15H12O4	Flavanones	URFCJEUYXNAHFI-UHFFFAOYSA-N	O=C1C=2C(O)=CC(O)=CC2OC(C=3C=CC=CC3)C1	98	255.10927:65829 256.11262:20413 257.11598:2217	68.06037:31 70.06918:51 72.0185:20 78.29031:10 114.06014:31 115.70212:93 116.06082:44 116.07452:10783 116.26778:61 117.03943:31 117.69258:20 165.05301:10 187.11119:10 253.10147:21 255.12717:538	529667	0	586704	595227	939908	71156	610812	29	149	636551	773102	532707	301633	658386	388145	625846	508872	37591	530124	843698	13088	205	665596	524923	764049	777107	112308	479114	443243	341645	52412	678687	499910	629601	462877	387919	392460	46913
5452	1.084	Mexicanolide	[M+H]+	507.178	C27H32O7	Limonoids	DNFJSIPZGYBGON-UHFFFAOYSA-N	O=C(OC)CC1C(C(=O)C2C(=O)C1(C)C3C(=C4CC(=O)OC(C5=COC=C5)C4(C)CC3)C2)(C)C	97.9	507.18008:31780 508.18343:32176 509.18679:5260	253.11093:10 264.2475:34 265.08578:3962 505.53821:41 507.1329:37 507.17743:6113 507.2601:31 507.28552:65 507.35867:58	0	15360	85	2430	482	0	1000	4	0	988	57794	7347	2605	1447	1494	114	0	5	2	0	640	0	385	0	0	2728	0	551	0	3053	1762	1087	283	255	0	5015	373	0
4305	5.242	1',2'-dihydro-2',6-dihydroxyrotenone	[M+H]+	429.154	C23H24O8	Rotenones	NSFCLBVWJYYZMR-DNVFCKCGSA-N	O=C1C2=CC=C3OC(CC3=C2OC4COC5=CC(OC)=C(OC)C=C5C14O)C(O)(C)C	97.9	429.15646:5172 430.15981:1708 431.16317:1165	103.04948:10 104.10839:41 107.09102:20 109.11218:10 111.51719:51 116.07101:20 117.05257:208 118.92339:41 132.07236:10 136.92992:20 155.05875:10 159.07317:194 160.03433:20 162.9406:21 162.94781:216 164.95065:20 170.0426:20 182.95734:10 184.07613:41 198.94069:10 211.10631:41 216.91991:20 222.02502:92 234.63763:31 239.14626:82 243.6427:41 253.13393:174 256.26788:20 258.07907:31 262.25293:20 264.2709…	82	292	0	163	0	129	808	6	924	0	544	49	194	0	0	175	70	56	134	399	115	27	20	0	8	462	342	111	434	306	175	1430	92	302	55858	603	1354	221
4398	1.227	2-methoxy-3,5-dimethyl-6-[(4Z)-4-[(E)-2-methyl-3-(4-nitrophenyl)prop-2-enylidene]oxolan-2-yl]pyran-4-one	[M-H]-	396.145	C22H23NO6		GQKXCBCSVYJUMI-RCGCBBHSSA-N	O=C1C(=C(OC(=C1C)C2OCC(=CC(=CC3=CC=C(C=C3)N(=O)=O)C)C2)OC)C	97.9	396.14316:1552 397.14651:522 398.14987:0		7166	0	23113	5845	1931	2808	623	13	5	1329	2789	6822	2928	2456	9189	3824	342	2321	3622	6224	6082	14	2553	862	10375	2910	527	8510	870	3016	1773	1289	342	3780	6530	913	1122	2120
2478	1.199	PFSA-H	[M-H]-	292.952	C5H2F8O3S	PFSA	FVTWEZSMWJNXDP-OWOJBTEDSA-N	O=S(=O)(O)C(F)(F)C(F)C(F)=C(F)C(F)(F)F	97.9	292.95035:3044 293.9537:440 294.95706:439	57.9847:61 95.03091:10 99.0153:10 132.05002:20 135.04741:31 163.04333:20 181.05557:82 198.9823:10 211.99309:51 212.00337:71 221.14984:20	7834	203	8565	2001	4316	14006	2365	247	292	7461	2093	7053	14650	1849	4603	3334	19059	4636	15399	8008	9027	215	3107	10065	3269	8568	12711	1506	8997	1693	4043	5955	5249	33936	8801	10129	5936	7058
8169	4.947	(2E,6E)-3,7,11,15,19,23,27,31,35-nonamethylhexatriaconta-2,6,34-triene-1,10,11,15,19,23,27,31-octol	[M+H]+	793.591	C45H86O8	Polyprenols	MFQDKOXWQXOOAO-YAHSWYSTSA-N	OCC=C(C)CCC=C(C)CCC(O)C(O)(C)CCCC(O)(C)CCCC(O)(C)CCCC(O)(C)CCCC(O)(C)CCCC(O)(C)CCC=C(C)C	97.9	793.58734:1777 794.59069:2062 795.59405:2061	125.00039:10 181.0264:10 184.0706:92 185.07753:20 213.08647:10 441.11349:10 462.30719:10 476.32941:20 478.34042:92 479.33514:20 487.28033:20 500.3179:20 502.33459:92 506.34515:20 526.33276:20 542.47711:20 542.50012:41 547.36761:20 550.31116:31 550.3244:71 563.13196:10 575.52789:31 587.54883:20 598.49487:20 610.47998:41 622.46765:20 623.51416:51 660.11249:20 666.46796:20 674.21313:20 704.15338:31 …	21931	45513	60459	56409	21155	65344	64106	20	25182	0	43704	47662	60546	19794	49723	80252	24368	94685	68689	36027	105327	0	45697	48078	49428	65199	48427	44044	19658	51204	52126	36236	33680	33935	23330	46004	18282	39166
7020	5.326	(2S,3S,4S,5R,6R)-6-[[(3S,6aR,6bS,8aS,14bR)-8a-carboxy-4,4,6a,6b,11,11,14b-heptamethyl-1,2,3,4a,5,6,7,8,9,10,12,12a,14,14a-tetradecahydropicen-3-yl]oxy]-3,4,5-trihydroxyoxane-2-carboxylic acid	[M+H]+	655.382	C36H56O9	Triterpene saponins	IUCHKMAZAWJNBJ-DKAZIEIMSA-N	O=C(O)C1OC(OC2CCC3(C)C4CC=C5C6CC(C)(C)CCC6(C(=O)O)CCC5(C)C4(C)CCC3C2(C)C)C(O)C(O)C1O	97.8	655.37891:2930 656.38226:4195 657.38562:711	104.11186:317 124.93772:10 146.98764:61 203.01227:41 258.01422:10 262.08472:61 313.2832:133 343.09354:51 399.12366:31 413.00296:10 415.22369:41 419.42853:10 431.12305:21 437.18262:31 437.20328:377 459.02048:22 459.2504:1084 517.85327:32 518.33209:1495 526.29486:41 540.31006:51 552.25122:20 596.37378:21 655.37415:598	594	34461	111	184	0	387	4728	0	2071	0	170	0	260	140	0	0	0	485	0	31	771	5	0	75	0	265	669	114	944	334	198	1611	268	155	591	0	346	76
312	1.174	2-Oxoglutaric acid	[M-H]-	145.014	C5H6O5	Gamma-keto acids and derivatives	KPGXRSRHYNQIFN-UHFFFAOYSA-N	OC(=O)CCC(=O)C(O)=O	97.8	145.01215:3419 146.0155:0 147.01886:0		3254	163	1561	1842	2081	1242	3257	103	732	1391	857	388	3016	1388	1187	1026	2596	2383	546	401	1584	489	1862	1452	2534	1923	531	1010	1163	1428	1246	1291	2709	1133	2449	1522	2030	1901
4455	1.498	[3-hydroxy-4-[(2S,3R,4S,5S,6R)-3,4,5-trihydroxy-6-(hydroxymethyl)oxan-2-yl]oxyphenyl]methyl 3,4-dihydroxybenzoate	[M+H]+	439.123	C20H22O11	Phenolic glycosides	MFOVLHFTNQGRLH-BFMVXSJESA-N	O=C(OCC1=CC=C(OC2OC(CO)C(O)C(O)C2O)C(O)=C1)C3=CC=C(O)C(O)=C3	97.8	439.12558:2313 440.12893:124 441.13229:621		673	110	310	1500	35	1108	45	0	53	573	132	672	1515	1369	244	999	216	1692	588	1496	87	0	1039	969	248	31298	261	2685	183	5689	57	182	89	74	78	69	0	140
2853	4.726	CPP_329.1415_17.9	[M+H]+	329.142	C19H21ClN2O	NA	SQGNETKFPNXNSE-UHFFFAOYNA-N	CC(N1CCN(CC1)C(C2=CC=CC=C2)C3=CC=C(C=C3)Cl)=O	97.8	329.14362:7675 330.14697:2523 331.15033:263	176.06905:2687 329.14774:102 329.19385:41	7191	3697	11258	12935	79510	5970	1666	141	2271	0	3455	12710	1209	40185	5476	3485	44656	9192	4954	10018	6329	89	13354	36818	16626	13132	7904	4345	3883	2318	66	1713	537	882	163	1495	60	24
4244	5.298	9'-methylprotocetraric acid	[M-H]-	387.068	C19H16O9		IJJZZLYYFYYEHT-UHFFFAOYSA-N	O=CC1=C(O)C=C(C=2C(=O)OC3=C(OC12)C(=C(C(=O)O)C(O)=C3COC)C)C	97.8	387.0701:1900 388.07345:593 389.07681:157	112.98443:20 114.05707:552 158.97108:10 181.46274:20 182.04143:372 251.09706:184	16489	0	13146	15132	16026	20852	11449	0	8	14617	15515	14064	12432	11035	17348	13599	12982	19173	12458	11665	15134	0	19113	11651	15836	12666	15237	11227	12288	12670	9170	9859	11819	13953	6542	8091	3413	3169
6772	6.653	(2E)-6-{13,17-dihydroxy-7,7,12,16-tetramethyl-6-[(3,4,5-trihydroxyoxan-2-yl)oxy]pentacyclo[9.7.0.0?,?.0?,?.0??,??]octadecan-15-yl}-2-methylhept-2-enoic acid	[M+H]+	621.4	C35H56O9	Cucurbitacin glycosides	LIFSGPPJRHEFEY-DJKKODMXSA-N	O=C(O)C(=CCCC(C)C1CC(O)C2(C)C3CCC4C(C)(C)C(OC5OCC(O)C(O)C5O)CCC64CC36CC(O)C12C)C	97.7	621.39752:4009 622.40087:853 623.40423:2585		1	1	12	8	10	8	9	1	16	0	53	9	22	29	4	11	77	40	8	22	30	1	23	8	31	9	8	56	35	4	0	1	0	0	1	0	1	46
5386	7.276	PFCA-diether_Hsubstituted	[M-H]-	461.959	C8H2F15O5	PFSA	ANWJJLIPWJBGQS-UHFFFAOYSA-N	O=C(O)C(F)(F)C(F)OC(F)(F)C(F)(F)C(F)(F)OC(F)(F)FOC(F)(F)F	97.7	461.96115:2373 462.9645:883 463.96786:9135	168.98236:31 184.94379:20 200.96432:10 210.03979:10 212.01913:51 224.96811:10 236.93837:31 256.00952:31 285.94168:10 297.99939:51 299.97696:20 300.00143:71 341.98727:61 343.98508:112 360.46109:10 417.95187:20 461.94412:20	99	0	70	22	10	25	2	6	9	25	6	6	11	30	43	175	10	17	14	14	13	4	12	12	36	21	36	132	14	3	68634	75357	29887	44893	39876	69285	34963	52100
4266	1.346	Cratoxyarborenone E	[M+H]+	428.207	C24H26O6	4-prenylated xanthones	CJBZJZGULKATPY-UHFFFAOYSA-N	O=C1C2=CC(O)=C(OC)C(=C2OC=3C1=C(O)C=C(O)C3CC=C(C)C)CC=C(C)C	97.7	428.20892:21841 429.21227:9033 430.21563:2034	119.07748:10 135.00397:71 143.98665:10 147.052:31 183.06229:31 198.10513:10 204.06465:61 209.07014:112 210.41956:69 211.08768:3701 217.99184:31 225.09604:31 239.3316:20 240.11411:4214 240.83875:23 428.11282:41 428.21799:61 428.34653:133 428.37573:41	32	59	292	65	127	81	0	50	0	33	46	19	79	11	48	31	0	87	35	71	63	11	259	180	64	0	17	135	370	70	70	84	76	29	101	6	24	157
1898	1.208	Ebselen	[M+H]+	275.992	C13H9NOSe	NA	DYEFUKCXAQOFHX-UHFFFAOYSA-N	O=C1C=2C=CC=CC2[Se]N1C=3C=CC=CC3	97.7	275.99008:2441 276.99343:152 277.99679:607	105.9959:10 149.02127:41 150.02596:71 196.03922:794 275.9866:51 276.2869:51	354	29155	563	668	365	505	591	2	195	135	150	2017	16065	43	6	104	38	683	53	135	469	0	272	2803	318	14	1265	617	823	628	517	326	744	33	15	75	33	108
6538	1.069	(1S,3R,4R,5R)-3-[(E)-3-(3,4-dihydroxyphenyl)prop-2-enoyl]oxy-1,5-dihydroxy-4-[(E)-3-(4-hydroxy-3,5-dimethoxyphenyl)prop-2-enoyl]oxycyclohexane-1-carboxylic acid	[M+H]+	599.116	C27H28O13	Quinic acids and derivatives	BEDSGEULUAVXQH-YGCGHWCOSA-N	O=C(OC1CC(O)(C(=O)O)CC(O)C1OC(=O)C=CC=2C=C(OC)C(O)=C(OC)C2)C=CC3=CC=C(O)C(O)=C3	97.7	599.11829:6227 600.12164:8394 601.125:2863		842	483	0	1732	0	0	45	0	523	0	446	11	0	0	13	351	523	537	131	271	43	0	0	1	88	44	484	487	0	0	0	574	0	7	0	0	12	0
1315	1.12	"2,8-Dimethyl-5,7-dimethoxychromone"	[M+H]+	235.102	C13H14O4		MJHNYZONVLZSNB-UHFFFAOYSA-N	O=C1C=C(OC=2C1=C(OC)C=C(OC)C2C)C	97.7	235.09987:3264 236.10322:606 237.10658:1415	127.05384:10 147.04309:20 151.05367:20 152.06169:41 153.06958:31 163.0538:20 180.08301:41 188.06:10 190.06519:71 192.06342:20 205.08411:41 206.08406:20 207.08847:20 235.1067:20	7490	9932	2418	13768	3047	9374	2149	104	4871	8650	2723	3556	8320	8695	5684	9317	9909	1700	5892	7846	7981	295	2732	11302	6922	3474	5050	9593	7963	9645	2919	1029	1317	1771	26	1753	7	1239
9281	4.683	[6-[2-(3,4-dihydroxyphenyl)ethoxy]-2-(hydroxymethyl)-4-(3,4,5-trihydroxy-6-methyloxan-2-yl)oxy-5-(3,4,5-trihydroxyoxan-2-yl)oxyoxan-3-yl] (E)-3-(4-hydroxy-3-methoxyphenyl)prop-2-enoate	[M-H]-	769.153	C35H46O19	Oligosaccharides	DVKADJHCAQTKAS-VMPITWQZSA-N	O=C(OC1C(OC(OCCC2=CC=C(O)C(O)=C2)C(OC3OCC(O)C(O)C3O)C1OC4OC(C)C(O)C(O)C4O)CO)C=CC5=CC=C(O)C(OC)=C5	97.7	769.15082:1060 770.15417:1137 771.15753:0		7325	0	9068	3962	5692	11741	3367	47	17	1881	3672	5645	2109	3085	5086	550	3027	8554	10121	5552	581	0	5348	7963	3467	13	3583	2550	1180	1435	2524	1295	2030	494	2589	2943	3296	953
1305	1.12	FT-PFSA	[M-H]-	226.981	C4H5F5O3S	PFSA	POGJNMOVQNQIGY-UHFFFAOYSA-N	O=S(=O)(O)CCC(F)(F)C(F)(F)F	97.7	226.97855:2047 227.9819:9095 228.98526:34121		9805	483	4971	3654	3412	22537	2506	950	283	5285	4323	4429	11615	3925	9515	6583	7958	7157	12911	9157	9475	1065	6795	14083	3775	12032	10777	3711	19772	3487	7396	3140	2592	19029	5524	3134	7285	6755
2563	6.79	3',5'-Cyclic dAMP	[M+H]+	314.065	C10H12N5O5P	6-aminopurines	MKMZAENVDZADSW-UHFFFAOYNA-N	O=P1(O)OCC2OC(N3C=NC=4C(=NC=NC43)N)CC2O1	97.6	314.06268:2710 315.06603:67883 316.06939:62882		11	2	21	7	2	4	0	4	10	0	6	6	4	10	3	1	4	5	1	19	9	4	1	0	6	0	2	5	27	9	10545	56776	53782	8529	35766	53822	76286	76022
5084	1.038	2-((4R)-4-((3R,5S,7R,8R,9S,12S,14S,17R)-3,7,12-trihydroxy-10,13-dimethylhexadecahydro-1H-cyclopenta[a]phenanthren-17-yl)pentanamido)acetic acid hydrate	[M+H]+	484.32	C26H45NO7	Glycinated bile acids and derivatives	WDKPRHOCWKLQPK-SSBNMPHASA-N	O=C(O)CNC(=O)CCC(C)C1CCC2C3C(O)CC4CC(O)CCC4(C)C3CC(O)C12C.O	97.6	484.31781:1042 485.32116:8904 486.32452:3236		4015	3669	1041	2748	4911	1174	6380	35	4796	3911	3390	5126	3670	6553	3256	2619	4341	2582	5	5887	7659	87	3509	4080	3214	5343	3074	5872	3932	3555	1567	4602	8882	4165	6532	2329	2993	6485
5953	2.436	N-Ethyl-N-(2-(phosphonooxy)ethyl)perfluoropentanesulfonamide	[M-H]-	499.98	C9H11F11NO6PS	PFSA	PSNGOBTXZSFMLP-UHFFFAOYSA-N	O=P(O)(O)OCCN(CC)S(=O)(=O)C(F)(F)C(F)(F)C(F)(F)C(F)(F)C(F)(F)F	97.6	499.97745:1368 500.9808:370 501.98416:2208		111	94	0	7	0	931	226	150	191	0	182	18714	18	78	0	13	556	9	52	0	0	176	38	95	21	0	674	8	29	215	13	0	28	176	1	0	0	0
3551	4.235	2,4-bis(3-methylbut-2-enyl)-5-(2-phenylethyl)benzene-1,3-diol	[M+H]+	373.214	C24H30O2	Stilbenes	PHPXAJCVSGIDFH-UHFFFAOYSA-N	OC=1C=C(C(=C(O)C1CC=C(C)C)CC=C(C)C)CCC=2C=CC=CC2	97.6	373.21597:2522 374.21932:212 375.22268:0		1751	122	1799	942	263	270	293	186	355	0	356	1311	192	281	2371	1641	133	1574	2010	723	778	156	315	465	2618	1108	1534	3557	2032	237	611	2484	1057	3714	4129	547	3503	2794
6539	1.527	(1'S,2'S,3S,3'S,7'R,8'R,9'S,13'R)-8'-(acetyloxy)-2,2,2',9',13'-pentamethyl-6',16'-dimethylidene-6,11',15'-trioxo-10',14',17'-trioxaspiro[oxane-3,5'-pentacyclo[7.6.1.1?,??.0?,??.0?,?]heptadecane]-3'-yl (2E)-2-methylbut-2-enoate	[M+H]+	599.249	C32H38O11		MNLWZCYHJPEFDE-BUDDGWGSSA-N	O=C(OC1CC2(C(=C)C34OC56C(=O)OC(C(=C)C6(C(=O)OC5C)C13C)(C)C4OC(=O)C)CCC(=O)OC2(C)C)C(=CC)C	97.6	599.25085:2014 600.2542:1923 601.25756:6629		6215	5303	9180	8332	9140	11989	30146	0	8363	8374	16643	8829	1961	10564	5165	27572	8562	16874	14787	13383	15496	0	7201	12177	22328	13889	22970	10930	29970	17147	56	233	116	114	57	302	14	41
6375	1.176	(1S,2S,5R,7R,10S,11S,14R,16R,19S,20S,23R,25R)-5,14-diethyl-2,11,20,23-tetramethyl-4,13,22,28,29,30-hexaoxatetracyclo[23.2.1.1?,??.1??,??]triacontane-3,12,21-trione	[M+H]+	581.368	C32H52O9	Macrolides and analogues	MXZXIBZNZUOHER-VHWZNAHMSA-N	O=C1OC(C)CC2OC(CC2)C(C(=O)OC(CC)CC3OC(CC3)C(C(=O)OC(CC)CC4OC(CC4)C1C)C)C	97.6	581.36584:1766 582.36919:138 583.37255:690	135.00803:41 143.02519:10 149.02129:61 164.92438:51 275.04922:51 343.03622:41 379.25131:31 387.06891:41 421.26962:31 495.24802:31 496.2413:112 523.33264:61 563.21698:31 563.3678:82 581.20923:31 581.24329:71 581.37262:2120	36631	12957	7028	5707	20744	18530	21230	16	17380	4835	23587	4737	15436	19680	24330	5530	4610	7086	22011	18607	21523	19	20704	6689	6890	5746	3886	6960	15229	20675	377	572	1796	687	419	977	1001	1140
6871	1.159	(2R,3R,4S,5S,6R)-2-[1,7-bis(4-hydroxyphenyl)heptan-3-yloxy]-6-[[(2S,3R,4R)-3,4-dihydroxy-4-(hydroxymethyl)oxolan-2-yl]oxymethyl]oxane-3,4,5-triol	[M+H]+	633.26	C30H42O12	Linear diarylheptanoids	JLMGCBFIPZDHLZ-JKHMXVTDSA-N	OC1=CC=C(C=C1)CCCCC(OC2OC(COC3OCC(O)(CO)C3O)C(O)C(O)C2O)CCC4=CC=C(O)C=C4	97.6	633.25732:15240 634.26067:20237 635.26403:6880	149.01492:41 163.03217:31 174.09402:51 189.103:31 197.10866:31 205.10028:71 211.12643:51 213.10025:20 225.10645:51 227.08485:31 238.1143:31 239.12401:31 240.09207:31 240.12489:41 241.09718:31 243.1115:41 244.07657:20 253.14696:31 255.11842:122 257.12018:20 267.12396:31 269.13049:31 270.11569:41 271.10965:71 271.14221:41 273.12405:41 275.06165:41 281.12372:31 282.11639:41 283.11078:92 284.12598:31…	53902	23156	20065	30492	30589	122051	85319	0	82012	23628	89373	13035	41048	39172	22087	107258	20705	26259	79679	45627	69733	0	22179	14309	17901	19188	47119	28317	59699	114038	17465	78458	29928	10983	31316	36525	29701	23762
4778	1.555	Losartan	[M-H]-	421.155	C22H23ClN6O	Biphenyls and derivatives	PSIFNNKUMBGKDQ-UHFFFAOYSA-N	CCCCC1=NC(=C(CO)N1CC2=CC=C(C=C2)C3=CC=CC=C3C4=NNN=N4)Cl	97.5	421.15717:1005 422.16052:307 423.16388:76		0	1	18	0	0	14	0	0	0	2084	0	68	0	0	0	627	9	0	11	0	4	1	0	74	0	74	5	0	0	591	183	66	347	0	28	77	0	0
826	1.117	5-(4-methyl-5-oxo-2H-furan-3-yl)pentanoic acid	[M+H]+	199.096	C10H14O4	Medium-chain fatty acids	CGUVFWCRUYAIOJ-UHFFFAOYSA-N	O=C1OCC(=C1C)CCCCC(=O)O	97.5	199.09424:1758 200.09759:0 201.10095:1415		530	779	349	3936	2579	1570	347	390	736	4538	254	5209	118	1199	952	3495	1466	1527	1869	2562	1827	2227	494	2383	4263	763	3057	1571	549	3738	2977	2127	672	1823	1078	1016	711	701
1406	1.579	Anhydrobrazilic Acid	[M-H]-	233.046	C12H10O5	Chromones	KVQVEJPIQHNLTM-UHFFFAOYSA-N	O=C(O)CC1=COC2=CC(OC)=CC=C2C1=O	97.5	233.04329:2658 234.04664:1346 235.05:7917		1017	33	501	2342	1845	11964	3470	171	291	5568	443	601	1210	74	18408	2138	3473	9160	6862	1295	2608	22	7428	3314	10794	18610	4937	1871	1099	3478	1581	3390	17212	2161	187	19933	1755	2138
3217	4.624	Flurtamone	[M-H]-	332.09	C18H14F3NO2	Trifluoromethylbenzenes	NYRMIJKDBAQCHC-UHFFFAOYNA-N	CNC1=C(C=2C=CC=C(C2)C(F)(F)F)C(C(C3=CC=CC=C3)O1)=O	97.5	332.08817:4136 333.09152:814 334.09488:129	107.03265:20 125.06014:10 128.03511:21 134.04584:903 137.02603:143 153.05542:31 155.03395:31 192.05034:10 197.04271:82 332.09512:122	51742	0	26486	13455	19487	2138	51752	0	64	41325	46583	24028	48896	54846	23456	15169	31453	144	28508	33327	679	71	25503	16368	17431	13785	1337	86203	66532	32618	0	0	0	0	0	0	1	0
194	2.087	CITRACONIC ACID	[M+H]+	131.034	C5H6O4	Methyl-branched fatty acids	HNEGQIOMVPPMNR-IHWYPQMZSA-N	C\C(=C\C(O)=O)C(O)=O	97.4	131.03619:1651 132.03954:60 133.0429:424	131.0407:71	0	0	0	0	0	0	0	13	0	0	0	0	0	0	0	0	0	152	0	3	0	23	0	0	197	54	0	0	0	0	0	0	0	0	40636	0	2	0
5175	4.986	1-Butanesulfonamide, N-ethyl-1,1,2,2,3,3,4,4,4-nonafluoro-N-[2-(phosphonooxy)ethyl]-	[M-H]-	449.983	C8H11F9NO6PS	PFSA	QYPFYWKDTABJCJ-UHFFFAOYSA-N	O=P(O)(O)OCCN(CC)S(=O)(=O)C(F)(F)C(F)(F)C(F)(F)C(F)(F)F	97.4	449.98511:1190 450.98846:939 451.99182:118	118.05534:31 131.08511:20 170.04205:10 173.10101:20 186.03299:20 246.05334:20 314.14874:20	527	0	78	266	500	61	825	7	0	550	498	261	634	468	964	720	1000	110	299	1373	123	15	182	970	819	220	315	1218	1631	2207	4371	1820	2699	2603	13168	4984	5160	988
5565	1.172	3-Deoxy-3Beta-Hydroxyangolensic Acid Methyl Ester	[M-H]-	471.239	C27H36O7	Delta valerolactones	QFRUZVNPYYYLAN-JQFPPNBKSA-N	O=C(OC)CC1C(C)(C)C(O)CC2OC34C(=C)C(CCC4(C)C(OC(=O)C3)C5=COC=C5)C21C	97.4	471.24109:3090 472.24444:1776 473.2478:762	96.96212:102 178.99173:31 192.05769:10 194.01352:82 195.01389:82 345.11029:20 386.15073:31 403.30365:10 471.22482:485	6262	0	158	2525	355	2724	3468	1	0	8545	2067	195	6937	3316	1269	1168	4501	7197	1636	15825	23317	0	2063	563	4190	1195	11764	883	1733	2486	11579	4102	30524	1120	31185	7544	6700	17841
2112	1.503	13-methoxy-1,6-diazatetracyclo[7.6.1.0?,??.0??,??]hexadeca-3,5,7,9(16),10,12,14-heptaen-2-one	[M+H]+	289.037	C15H10N2O2	Indolonaphthyridine alkaloids	OWCRARVHWCCRAG-UHFFFAOYSA-N	O=C1C=CC2=NC=CC=3C4=CC=C(OC)C=C4N1C23	97.4	289.03967:4211 290.04302:596 291.04638:431	199.01099:61 211.01463:41 223.01332:31 227.0072:10 229.02597:143 231.45299:10 241.01497:31 271.03409:21 289.02878:95 289.04315:517 289.12479:61	3307	495	984	1309	1175	2141	945	13	1281	1503	607	4382	804	1598	1673	1943	2808	1157	1747	3502	1903	36	1852	2875	4171	4191	3322	1199	1854	2903	32978	10364	37774	37217	25292	43628	36049	46496
6029	5.342	[(2R,3S,4S,5R,6R)-6-[(2S,3S,4S,5R)-3,4-dihydroxy-2,5-bis(hydroxymethyl)oxolan-2-yl]oxy-3,4,5-trihydroxyoxan-2-yl]methyl (E)-3-(4-hydroxy-3,5-dimethoxyphenyl)prop-2-enoate	[M+H]+	549.181	C23H32O15	Coumaric acids and derivatives	DJBWDHVUJCXYBH-IBVGEFGBSA-N	O=C(OCC1OC(OC2(OC(CO)C(O)C2O)CO)C(O)C(O)C1O)C=CC3=CC(OC)=C(O)C(OC)=C3	97.4	549.1839:1748 550.18725:2159 551.19061:1178	104.11061:56 105.1098:20 124.99954:10 139.61855:5 146.98628:61 147.98926:15 148.98875:20 184.07935:194 185.08055:46 265.10654:15 321.0177:10 341.30591:15 342.31339:36 343.31973:36 344.3197:36 488.29034:20 489.28912:56 490.29205:143 506.37677:15 531.3811:15 548.36884:56 548.87476:10 549.37762:316	19891	5848	6520	14977	1785	8929	8574	3	12626	0	15215	2910	12117	2496	13322	6846	3744	14174	9304	5959	12404	0	11584	1809	7370	6955	6588	10037	17589	14436	4879	1806	11403	13828	3296	9568	5211	4587
5739	1.323	Ferrichrome A [M-H2+Fe]	[M+H]+	527.165	C41H61N9O20		DKSPATNIHZSGOP-UHFFFAOYSA-N	O=C(O)CC(=CC(=O)N(O)CCCC1NC(=O)CNC(=O)C(NC(=O)C(NC(=O)C(NC(=O)C(NC1=O)CCCN(O)C(=O)C=C(C)CC(=O)O)CCCN(O)C(=O)C=C(C)CC(=O)O)CO)CO)C	97.4	527.16742:6975 528.17077:3908 529.17413:1738	116.99947:10 135.00426:559 142.94194:112 158.02646:10 164.92377:820 166.91861:51 254.95444:71 283.17551:10 289.04495:31 302.07986:20 303.05722:102 351.2916:41 414.02359:10 415.05548:31 415.15616:102 442.07706:20 527.07709:41 527.16461:553 527.26837:163	18112	314	11036	15931	13992	30408	2646	0	3438	7434	3434	3105	19306	4228	32538	19420	30400	36654	30695	15233	2246	0	21083	40494	39099	68163	40477	26616	12059	16442	9600	1446	8864	12581	1015	6153	6824	8884
633	1.55	Carbamimidothioic acid	[M-H]-	182.99	C3H8N2O3S2	Organosulfonic acids	LTHWZZOUNJCHES-UHFFFAOYSA-N	O=S(=O)(O)CCSC(=N)N	97.4	182.9877:97177 183.99105:8960 184.99441:1146	68.00706:61 68.79647:41 69.01447:904 75.1422:10 78.92035:41 80.921:41 81.78571:10 84.0265:41 85.00913:31 95.73028:22 96.02476:1096 96.69836:31 96.92621:22 97.00824:1560 99.0099:51 111.00834:31 112.01776:133 113.00472:417 115.03859:20 121.99956:31 139.0092:31 139.02751:245 140.01317:888 141.02411:42 182.819:51 183.0157:1166	157309	1587	37244	201115	438215	298668	209650	3065	2312	239588	175789	62308	223748	171579	391987	66864	212258	281476	293821	191061	151339	1016	400976	95682	410457	81735	285090	222142	181088	207925	1137494	1264017	812885	1167358	176613	915841	764875	836688
4800	6.965	(9R,10R)-10-hydroxy-8,8-dimethyl-9-[(2S,3R,4S,5S,6R)-3,4,5-trihydroxy-6-(hydroxymethyl)oxan-2-yl]oxy-9,10-dihydropyrano[2,3-f]chromen-2-one	[M+H]+	463.053	C20H24O10	Angular pyranocoumarins	QAUDHOGPLBDVAX-GZFODPQLSA-N	O=C1OC2=C(C=C1)C=CC=3OC(C)(C)C(OC4OC(CO)C(O)C(O)C4O)C(O)C32	97.3	463.05032:1451 464.05367:1538 465.05703:5581		0	0	1	1	1	0	4	1	2	0	0	0	1	1	1	4	3	0	1	5	1	0	0	4	1	2	3	1	1	0	1491	10	166	67	63	454	0	0
4309	1.374	Irbesartan (Avapro)	[M+H]+	429.24	C25H28N6O	Biphenyls and derivatives	YOSHYTLCDANDAN-UHFFFAOYSA-N	O=C1N(C(=NC12CCCC2)CCCC)CC3=CC=C(C=C3)C4=CC=CC=C4C=5N=NNN5	97.3	429.24234:14506 430.24569:5651 431.24905:891	133.10136:41 165.09598:41 166.74533:10 169.12547:41 171.00703:41 187.01483:20 189.01253:31 189.02029:61 197.12732:10 205.02031:31 213.14449:10 218.97339:82 232.98909:143 301.12726:20 301.14688:143 310.10812:10 316.17871:41 317.1409:153 317.1937:51 426.8317:10 429.20038:51 429.215:63 429.26764:1189 429.38174:47	285	30	485	300	1089	797	940	342	490	858	1181	223	208	476	114	231	1701	373	7	548	431	115	205	204	236	526	60	244	1608	425	44736	255	330	49	212	73	472	695
6481	1.86	"12b-O-[deca-2Z,4E-dienoyl]-13_-isobutyroyloxy-4b-deoxyphorbol "	[M+H]+	591.327	C34H48O7	Tigliane and ingenane diterpenoids	MXLZHQOOQIUQGO-FGQBBZSKSA-N	O=C(OC1C(C)C2(O)C3C=C(C(=O)C3CC(=CC2C4C1(OC(=O)C(C)C)C4(C)C)CO)C)C=CC=CCCCCC	97.3	591.32428:1954 592.32763:1058 593.33099:461	164.08183:10 211.13332:31 213.48036:10 225.13898:31 342.08936:22 343.1712:1550 344.17358:31 394.21078:20 464.72949:10 466.23108:133 467.24976:102 545.37433:10 591.3222:874	137	3026	2	479	111	147	33697	0	1671	406	25057	163	301	19	290	6	430	38	128	610	4565	0	0	104	162	16	1234	0	2966	80	143	268	560	491	366	244	22	10
6203	5.445	7,15-bis(3,4-dimethoxyphenyl)-19-oxa-4,18-diazahexacyclo[10.6.1.0?,?.0?,?.0??,??.0??,??]nonadec-8-en-12-ol	[M+H]+	564.307	C32H38N2O6	Linear diarylheptanoids	FOAPBJMMOXYHAN-UHFFFAOYSA-N	OC12OC34C(=CC5(C6=CC=C(OC)C(OC)=C6)CCNC5C3)C(C1)C7(C8=CC=C(OC)C(OC)=C8)CCN4C7C2	97.3	564.30914:2046 565.31249:796 566.31585:19600		4017	24521	5946	4317	9452	10090	25093	12	4655	0	4368	8510	12153	19528	6793	2593	4486	8354	3709	9798	12599	13	2510	5740	7308	16193	10176	11711	11399	11551	24496	27567	20442	11147	6363	18259	31110	7888
3823	1.147	6:2 Fluorotelomer alcohol	[M-H]-	363.006	C8H5F13O	PFSA	GRJRKPMIRMSBNK-UHFFFAOYSA-N	FC(F)(F)C(F)(F)C(F)(F)C(F)(F)C(F)(F)C(F)(F)CCO	97.3	363.00369:54130 364.00704:29379 365.0104:13939	77.78152:10 79.96459:51 82.00774:41 95.01559:10 107.0509:31 110.00295:122 122.00202:31 135.01392:51 137.99809:82 139.05667:133 148.98814:10 153.02031:92 154.03851:10 156.05331:31 163.00259:174 165.97601:32 165.99055:426 167.04915:51 171.04373:41 172.99001:41 183.0374:31 184.05315:225 187.00716:102 189.62871:10 190.98633:31 195.03893:102 196.05379:92 196.66318:10 198.02782:41 211.04054:184 212.046…	3421	165	5429	2854	1329	2918	1845	540	74	2478	2672	2061	2812	1955	2518	3409	847	2830	8199	1449	2193	364	3593	2042	4064	2907	4375	30891	5431	2300	2773	6942	1510	2730	1861	5123	4425	2155
4089	1.215	3-oxo-3-[[(2R,3S,4S,5R,6S)-3,4,5-trihydroxy-6-(4-hydroxy-5-methyl-2-propan-2-ylphenoxy)oxan-2-yl]methoxy]propanoic acid	[M+H]+	415.16	C19H26O10	Terpene glycosides	VJVGTGQETNCOEX-LQDZTQBFSA-N	O=C(O)CC(=O)OCC1OC(OC2=CC(=C(O)C=C2C(C)C)C)C(O)C(O)C1O	97.3	415.1575:13168 416.16085:6399 417.16421:2275	104.9965:20 114.96222:10 119.08855:409 135.00432:31 142.94371:983 144.94064:61 149.0105:24 149.02257:1223 157.04848:10 163.03836:677 171.00168:20 221.08414:31 275.05331:245 289.06464:194 323.17224:10 329.1254:20 415.09665:184 415.15417:248 415.24048:41 415.27213:71	121934	8793	8377	25001	12135	111741	75364	0	109626	98727	51474	2173	147604	160071	18001	11099	99740	36629	17875	103090	82082	4	19294	23677	46572	64265	166259	148130	176339	86495	6599	32711	140576	6752	24002	115804	145721	39679
7459	7.254	Scopularide C	[M+H]+	714	C39H63N5O7		PTRNIKCPQNPOSZ-UHFFFAOYSA-N	O=C1OC(CC(=O)NCC(=O)NC(C(=O)NC(C(=O)NC(C(=O)NC1CC=2C=CC=CC2)C)CC(C)C)C(C)C)C(C)CC(C)CCCCCC	97.2	713.99762:3493 715.00097:630 716.00433:350		0	1	0	1	0	1	0	3	0	0	1	1	1	1	1	0	0	0	0	1	0	0	1	1	1	1	0	2	0	1	60721	39468	32761	13916	24646	21793	9139	22646
1738	1.272	(2R)-7-hydroxy-8-(2-hydroxyethyl)-5-methoxy-2-methyl-2,3-dihydrochromen-4-one	[M-H]-	251.088	C13H16O5	Chromones	MFMBOHMTFYYVAI-SSDOTTSWSA-N	O=C1C=2C(OC)=CC(O)=C(C2OC(C)C1)CCO	97.2	251.08582:31890 252.08917:5113 253.09253:3117	89.02618:82 97.05566:540 97.06958:33 119.97767:10 123.06726:41 139.00279:20 157.05449:153	62	5	230	1411	1724	903	275	132	98	45	138	1863	46	185	980	188	200	279	8	838	584	154	30	140	390	170	722	1341	13	0	975	22	162	13	944492	7	247	2
7947	1.124	Acarbose	[M-H]-	644.241	C25H43NO18	Aminocyclitol glycosides	XUFXOAAUWZOOIT-UHFFFAOYNA-N	OCC1=CC(NC2C(O)C(O)C(OC2C)OC3C(O)C(O)C(OC3CO)OC4C(O)C(O)C(O)OC4CO)C(O)C(O)C1O	97.2	644.2431:3052 645.24645:6017 646.24981:3371		170	0	73	61	132	429	601	0	10	1479	97	2	147	82	10	301	50	169	45	0	177	0	174	196	252	185	258	693	94	0	43	0	56	27	116	1148	144	127
1312	6.857	Pyrenochaetic acid A_120094	[M+H]+	235.096	C13H14O4	M-methoxybenzoic acids and derivatives	OVZSCDODFBUOPL-SNAWJCMRSA-N	O=C(O)C1=CC(OC)=C(C(=O)C=CC)C(=C1)C	97.2	235.0936:29746 236.09695:1618 237.10031:607	101.05228:31 102.0581:1109 104.07605:61 114.05169:20 114.05923:204 128.42229:10 132.06984:726 135.99228:10 143.08752:71 155.58727:10 160.06537:230 171.0831:61 189.0923:239 217.08466:143 235.09886:184	50	37	45	103	44	43	37	34	103	0	68	36	52	46	89	8	86	45	51	90	62	100	63	101	79	166	95	40	14	145	377963	511498	824459	393771	919350	869612	1084732	983731
6335	5.546	Furostane base -2H + O-Hex	[M+H]+	577.377	C33H54O9	Steroidal saponins	DFVRTHJUFCVHTR-UHFFFAOYNA-N	OCC6OC(OCC(C)CCC4(O)(OC3CC2C5CC=C1CC(O)CCC1(C)C5(CCC2(C)C3C4(C))))C(O)C(O)C6(O)	97.2	577.37421:1109 578.37756:1820 579.38092:202		0	0	0	20	32	134	19	25	5	0	604	871	0	134	58	479	15	0	271	1519	10	13	556	47	44	0	470	135	60	478	79	478	42	66	838	4	694	0
4882	1.114	8-[2-(3,4-dihydroxy-2,5-dimethoxyoxolan-3-yl)ethyl]-4a,7,8-trimethylspiro[2,3,5,6,7,8a-hexahydro-1H-naphthalene-4,2'-oxirane]-2,3-diol	[M-H]-	429.299	C22H38O8	O-glycosyl compounds	RLYPFWBODVDUHT-UHFFFAOYSA-N	OC1CC2C(C)(CCC3(O)C(OC)OC(OC)C3O)C(C)CCC2(C)C4(OC4)C1O	97.2	429.29703:1465 430.30038:1436 431.30374:3289	62.06143:10 98.95367:20 159.05464:10 170.9395:10 172.99103:51 212.00705:20 223.26039:10 232.21776:10 293.17096:20 349.20248:20 369.14685:31 369.16315:82 369.51047:10 411.2782:61 429.1207:41 429.18213:271 429.20261:304 429.28159:125	1781	0	3270	4688	4895	6058	5288	0	1	2324	1647	4823	2245	5387	2850	8944	7040	4082	5732	5866	3180	0	4696	3097	4668	4943	3792	4705	5118	12137	4675	4396	9092	8429	3592	8959	7138	5956
6912	1.15	methyl (4S,5E,6S)-5-ethylidene-4-[2-oxo-2-[(2S,3R,4S,5S,6R)-3,4,5-trihydroxy-6-(hydroxymethyl)oxan-2-yl]oxyethyl]-6-[(2S,3R,4S,5S,6R)-3,4,5-trihydroxy-6-(hydroxymethyl)oxan-2-yl]oxy-4H-pyran-3-carboxylate	[M-H]-	565.177	C23H34O16	Terpene glycosides	QYTFUUGRKFACBM-MHESFOKOSA-N	O=C(OC)C1=COC(OC2OC(CO)C(O)C(O)C2O)C(=CC)C1CC(=O)OC3OC(CO)C(O)C(O)C3O	97.2	565.17474:2112 566.17809:3195 567.18145:462	117.05718:10 144.99777:10 169.92694:10 172.97749:20 172.99236:122 183.03622:20 194.99461:10 257.96384:10 369.1662:92 370.15707:20 371.16562:41 425.10974:31 428.93494:20 429.20401:10 470.26404:10 497.19836:51 565.00281:21 565.13373:176 565.19415:41 565.23444:31 565.27808:20	1441	0	168	6266	916	7674	7136	0	0	11494	3991	249	5452	20592	547	477	2202	17190	7409	801	2651	17	4753	711	10714	2140	8319	4050	6420	2574	2932	5278	2959	56	1361	2496	11656	2543
3117	1.245	SB 205607	[M+H]+	345.196	C23H24N2O			Oc1cccc(c1)C23Cc4nc5ccccc5cc4CC3CN(C)CC2	97.1	345.19357:1181 346.19692:88 347.20028:176		1514	1202	1266	1194	1480	18680	1636	200	1792	7102	1668	1188	1286	693	1445	1713	660	1509	12	1416	2800	167	369	4601	4500	2284	631	3593	2580	1348	2212	3081	7523	720	1489	748	2097	941
1974	1.026	Dodemorph	[M+H]+	282.279	C18H35NO	Morpholines	JMXKCYUTURMERF-UHFFFAOYNA-N	CC1CN(CC(C)O1)C2CCCCCCCCCCC2	97.1	282.27673:4672 283.28008:364 284.28344:0	109.10621:20 120.08849:20 224.07634:10 240.16669:10 249.98331:31 250.00786:20 252.27643:71 255.76848:10 264.26385:41 277.99637:10 282.18063:21 282.27786:267 282.31821:92	15573	19908	4431	5325	25879	22656	8501	1083	7039	4069	19612	7383	14630	19590	6567	6740	12589	7403	42	32676	7684	430	4874	17844	16628	3885	8338	7231	16270	18640	44012	29573	54826	39670	43755	65067	74917	64587
2262	1.088	(5S)-5-hydroxy-1,7-diphenylheptan-3-one	[M-H]-	281.155	C19H22O2	Linear diarylheptanoids	CCNKTMMNRPJQHV-SFHVURJKSA-N	O=C(CCC=1C=CC=CC1)CC(O)CCC=2C=CC=CC2	97.1	281.1571:4107 282.16045:3481 283.16381:2919		2123	5	2126	2795	1691	2481	8266	1	16	2326	2741	1324	1530	7842	2289	1164	2531	2493	3417	3052	2261	5	1822	1704	3238	2939	1568	5087	2638	2014	1848	2240	5601	1776	3179	3337	1766	4285
347	1.326	Trifluoromethanesulfonic acid	[M-H]-	148.953	CHF3O3S	PFSA	ITMCEJHCFYSIIV-UHFFFAOYSA-N	O=S(=O)(O)C(F)(F)F	97.1	148.95013:1389 149.95348:360 150.95684:0		6891	478	5863	8325	8582	5207	7872	509	1001	7228	8759	6877	9966	8520	7223	7184	10541	6239	7230	8679	8277	544	5390	5803	6742	6531	6375	8683	6832	17164	5930	11068	7834	10009	6036	12820	14451	10650
8431	1.94	2,3,4,5-tetrabromo-6-(3,5-dibromo-2-methoxyphenoxy)phenol	[M-H]-	682.534	C13H6Br6O3	Bromodiphenyl ethers	PIKRCPZZFYHEJP-UHFFFAOYSA-N	BrC=1C=C(Br)C(OC)=C(OC=2C(Br)=C(Br)C(Br)=C(Br)C2O)C1	97.1	682.53729:4068 683.54064:1158 684.544:3667	92.93147:102 93.11124:10 94.92801:82 98.49228:10 150.88321:41 152.88086:20 152.88609:51 154.87935:31 208.83063:20 208.84695:41 210.84119:61 212.83667:71 214.83742:31 250.90567:10 266.80124:122 268.79764:122 270.79681:214 272.78708:102 274.78461:41 324.75415:31 326.75464:61 328.72546:20 328.7485:71 330.72787:20 330.74329:71 332.74152:31 382.72845:20 386.70538:20 388.69601:31 440.65561:41 440.67636…	33567	0	99275	113783	114755	38213	41676	15	0	36998	86217	99527	34767	31972	112041	92216	41446	116137	34140	29359	97494	34	113552	104412	106377	106219	125437	82778	37298	24688	15529	22732	7599	72619	1266	3995	4473	6527
2559	1.111	(9Z,12E)-15,16-dihydroxyoctadeca-9,12-dienoic acid	[M+H]+	313.237	C18H32O4	Lineolic acids and derivatives	LKLLJYJTYPVCID-JVVXYUKTSA-N	O=C(O)CCCCCCCC=CCC=CCC(O)C(O)CC	97.1	313.23975:9395 314.2431:5490 315.24646:885	111.10837:10 113.10385:41 115.11407:10 120.09714:10 123.04681:71 123.11729:10 135.12131:20 165.12946:31 171.11494:20 175.11961:10 177.01723:20 181.07669:20 181.0862:82 183.06543:31 195.10756:20 217.16248:10 239.12148:20 241.10561:20 245.00786:20 255.12712:20 267.15594:10 277.21259:31 281.13998:10 295.22598:61 313.17401:92 313.20398:133 313.26895:41	98468	60544	60438	66705	73112	64684	36645	68	51680	49137	58935	43671	73067	54856	62231	60108	71657	73805	61137	72221	67670	102	62918	79476	55190	66055	60906	62442	61714	85882	5852	5182	4482	2964	623	2951	21934	1979
1595	5.627	Isocurcumenol	[M+H]+	257.15	C15H22O2	Guaianes	DEBDFZGNZTYPMF-NZBPQXDJSA-N	OC12OC3(CC1=C(C)C)C(C(=C)C2)CCC3C	97.1	257.14755:203552 258.1509:53591 259.15426:5512	139.62468:242 139.65471:20 140.07043:46312 140.28606:5516 140.55371:42 140.58719:1010 140.75296:605 140.78477:43 140.82666:63 140.85515:2150 140.89536:33 140.93054:38 140.9406:411 141.03113:430 141.1049:31 141.14684:51 141.21225:41 141.23405:20 141.33641:41 141.36494:31 141.41028:41 141.50598:41 141.55133:31 141.59164:41 141.62189:41 141.68909:41 141.72774:31 141.78322:51 141.81851:31 141.88913:3…	547589	344222	637133	589605	120610	570565	763652	177	702106	0	804937	480033	780301	148166	656206	749573	543105	643471	656566	631598	877939	423	896665	209087	678459	493753	798916	644205	831049	664622	906825	1021038	973764	827830	1277588	1181748	1088536	642548
5996	1.069	[7-(hydroxymethyl)-4-methyl-1-[3,4,5-trihydroxy-6-(hydroxymethyl)oxan-2-yl]oxy-1,4a,5,6,7,7a-hexahydrocyclopenta[c]pyran-5-yl] (E)-3-(4-hydroxyphenyl)prop-2-enoate	[M+H]+	547.158	C25H32O11	Iridoid O-glycosides	MJPYNCPSXRTGEE-QPJJXVBHSA-N	O=C(OC1CC(CO)C2C(OC=C(C)C12)OC3OC(CO)C(O)C(O)C3O)C=CC4=CC=C(O)C=C4	97	547.15491:2567 548.15826:2193 549.16162:477	137.81004:10 199.07599:51 201.10689:20 213.05725:31 215.07526:31 227.07237:153 228.07545:61 229.09784:51 231.11729:31 245.08363:31 255.06912:51 255.11423:31 256.07797:174 256.10733:31 257.09784:71 269.08911:31 273.07541:21 274.08414:332 289.19116:31 295.09808:41 295.22903:31 297.12411:41 299.10825:51 309.20245:20 314.10718:41 341.11829:92 423.12747:51 429.19513:31 433.10556:31 436.10162:31 437.12…	785	11	1351	0	57	0	7	0	23	1660	8	10	10	1190	574	97	827	1909	439	1	605	0	171	472	9	2043	17	501	500	1187	482	420	47	1	1	1959	472	362
4951	4.756	(Z)-9-(4-hydroxyphenyl)-2-(2,3,4-trimethoxybenzylidene)-8,9-dihydro-2H-furo[2,3-f]chromene-3,7-dione	[M+H]+	475.14	C27H22O8	Linear diarylheptanoids	TUFBUBIMKZRZLD-MTJSOVHGSA-N	O=C1OC2=CC=C3C(=O)C(OC3=C2C(C4=CC=C(O)C=C4)C1)=CC5=CC=C(OC)C(OC)=C5OC	97	475.13754:1180 476.14089:527 477.14425:53	137.07213:10 210.05144:31 249.06493:133 369.32245:10 430.09976:10 475.12546:41 475.32855:82	9079	1458	16647	1406	1581	10902	972	4	2933	0	1134	12695	651	263	4498	1392	3673	4597	1810	4695	3772	54	13892	8083	5213	5919	4759	2211	965	840	435	5256	1470	559	1669	1911	1952	1695
2064	5.662	4-Androstene-3,17-dione	[M+H]+	287.201	C19H26O2	Androgens and derivatives	AEMFNILZOJDQLW-UHFFFAOYNA-N	CC12CCC(C=C2CCC3C4CCC(C4(C)CCC31)=O)=O	97	287.19809:20062 288.20144:11645 289.2048:1100	102.06142:61 143.64607:61 143.76115:35 144.10498:14830 144.32198:84 144.52217:20 144.58667:20 144.78026:31 145.39923:20 145.45372:31 145.95813:31 146.76427:31 153.03647:31 158.12173:41 204.89011:31 287.19678:122	13939	115078	18929	2916	4305	66609	3048	69	11883	0	19019	26956	717	23924	868	11051	6915	9030	2453	20909	9599	146	1950	28570	1398	6890	2611	1618	299	7863	97436	18511	1046	7914	185	198375	104952	7601
1346	1.445	C11H11NO5	[M+H]+	238.071	C11H11NO5	Formula predicted			97	238.07365:1105 239.077:225 240.08036:100		31791	7020	4641	8061	4547	17412	47269	119	36467	14344	30592	3493	14247	15340	6790	16695	6531	7931	11840	9053	21932	104	4747	3572	7287	5801	12392	9467	41190	19769	1554	1863	1747	2081	1510	715	1264	162
2255	5.208	Feruloyl Lactate	[M-H]-	281.065	C13H14O7	Ferulic acid and derivatives	ZWAYKTOAUPIGML-HWKANZRONA-N	COC1=CC=C(\C=C\C(=O)OCC(O)C(O)=O)C=C1O	97	281.06726:34340 282.07061:7584 283.07397:1614	67.03668:71 72.01357:82 74.02968:112 80.04402:112 81.05018:153 87.01086:71 88.02663:10 92.75009:42 93.04813:706 102.77048:10 104.03828:153 108.05556:51 108.99548:61 109.04855:92 110.07571:174 118.0425:82 136.05162:379 136.60884:21 137.03661:839 145.10056:51 148.9819:31 152.98259:20 153.58919:34 154.06377:5963 176.04439:122 176.97858:41 195.11316:10 234.98244:31 281.08035:194	229798	0	182490	276052	152778	265584	190548	165	121	214256	332189	87483	166962	149782	167536	213975	138702	268393	128087	203825	169196	139	105644	144739	181094	209854	276950	217148	399443	219888	160644	168488	139024	198515	171690	232086	277402	305719
1122	2.291	Ferulic acid ethyl ester	[M+H]+	223.09	C12H14O4	Coumaric acids and derivatives	ATJVZXXHKSYELS-FNORWQNLSA-N	O=C(OCC)C=CC1=CC=C(O)C(OC)=C1	97	223.09247:31816 224.09582:3349 225.09918:433	112.89918:31 207.03613:10 223.09709:122	916677	967238	822874	823850	677558	794700	598626	51734	863897	742150	661026	791549	804006	913158	873454	731956	731065	906747	850773	897584	829217	40709	721725	879092	713849	859057	836211	737414	868078	775136	142742	144809	149035	141537	160288	174136	144955	173093
3023	5.392	Cafestol	[M+H]+	339.194	C20H28O3	Naphthofurans	DNJVYWXIDISQRD-UHFFFAOYSA-N	OCC1(O)CC23CCC4C=5C=COC5CCC4(C)C3CCC1C2	96.9	339.1965:1436 340.19985:1011 341.20321:202	104.10723:82 111.03946:20 111.51601:20 116.08047:10 118.92373:41 124.99426:20 125.00056:61 136.01007:41 136.93529:51 140.5453:10 147.05759:10 148.53529:41 152.00681:20 152.03639:10 154.02205:61 160.04913:20 161.04549:10 162.94833:61 166.06999:20 169.045:20 169.05418:51 182.93503:10 184.07866:51 192.95764:31 206.04869:31 207.01036:71 222.0174:20 236.98631:10 240.10649:82 251.99959:20 259.00616:10 …	60	441	626	37	0	582	375	22	580	0	3057	0	520	633	228	317	0	295	273	295	1017	24	0	261	33	228	112	171	980	1156	2690	22247	11035	1762	11223	5042	11691	1836
3961	1.073	Cholest-4,6-Dien-3-One	[M+H]+	405.313	C27H42O	Cholesterols and derivatives	XIWMRKFKSRYSIJ-GYKMGIIDSA-N	O=C1C=C2C=CC3C(CCC4(C)C3CCC4C(C)CCCC(C)C)C2(C)CC1	96.8	405.31534:2477 406.31869:3236 407.32205:1416		14271	20334	21924	10183	1536	10741	9632	13	14982	10812	26697	17742	9490	12468	14165	26864	9945	23567	7	19333	15515	48	16655	18035	12070	20798	12456	13298	13965	21362	1183	962	4274	2443	3343	2002	2431	1209
1321	6.941	4-methylumbelliferyl acetate	[M+H]+	236.092	C12H10O4	Coumarins and derivatives	HXVZGASCDAGAPS-UHFFFAOYSA-N	O=C1OC=2C=C(OC(=O)C)C=CC2C(=C1)C	96.8	236.09428:2051 237.09763:360 238.10099:0	102.05865:41 103.06517:20	39	61	95	30	38	105	51	45	235	0	50	56	69	129	43	58	68	30	52	78	48	43	86	78	100	68	71	33	97	46	25936	14682	16896	63782	34035	15001	8548	69421
2141	1.694	3,8-dihydroxy-3,8-dimethyl-5-propan-2-ylidene-1,2,3a,4,7,8a-hexahydroazulen-6-one	[M+H]+	290.955	C15H24O3	Guaianes	TXIKNNOOLCGADE-UHFFFAOYSA-N	O=C1C(=C(C)C)CC2C(CCC2(O)C)C(O)(C)C1	96.8	290.95251:1418 291.95586:28 292.95922:1571		6344	2487	366	8193	915	10788	6348	70	5656	9120	3486	254	5461	6869	1114	788	7691	5800	988	5133	4039	142	5867	491	1730	1621	12031	10372	4618	11687	7470	3939	12546	1786	10756	14015	13634	7004
4884	1.473	Rimsulfuron	[M-H]-	430.05	C14H17N5O7S2	Pyridinesulfonamides	MEFOUWRMVYJCQC-UHFFFAOYSA-N	CCS(=O)(=O)C1=C(N=CC=C1)S(=O)(=O)NC(O)=NC1=NC(OC)=CC(OC)=N1	96.8	430.04709:11194 431.05044:3857 432.0538:468	61.99534:194 89.02954:31 96.96323:10 101.98602:41 116.05648:10 129.05698:10 130.9696:71 157.01123:20 159.04355:10 167.06432:31 169.05399:10 179.05992:51 181.08727:31 183.03433:10 194.03937:10 195.0536:82 196.06061:102 197.07614:31 202.53864:10 208.0636:41 210.05408:31 212.07254:102 223.04709:31 224.0583:31 225.06758:31 228.06209:41 236.06104:31 238.05453:31 240.06079:41 242.06668:10 252.0554:20 2…	414	0	164	3875	1950	2405	628	0	5	148	53	1681	0	908	1430	451	1511	2053	1714	69	147	14	115	1413	79	3168	0	216	49	36	20	398	131934	800	621	271	120	76
3579	4.911	methyl 2-(4a,6,10a-trihydroxy-1-methyl-5,10-dioxo-3,4-dihydro-1H-benzo[g]isochromen-3-yl)acetate	[M-H]-	349.101	C17H18O8	Naphthopyranones	HILBWEPXZDMOAE-UHFFFAOYSA-N	O=C(OC)CC1OC(C)C2(O)C(=O)C=3C=CC=C(O)C3C(=O)C2(O)C1	96.8	349.10306:4692 350.10641:2632 351.10977:17604	62.04148:10 93.28685:10 112.99236:61 116.0779:31 130.0872:51 147.04723:31 156.0535:10 163.04063:71 164.07352:41 172.05363:10 180.06406:133 181.06963:20 211.05505:112 218.01805:20 331.12888:10 349.10754:71	6944	0	14929	7799	15297	315	1128	39	1	4070	11488	948	1113	2778	1560	6442	3986	199	11801	6956	126	14	1752	147	7240	7850	450	2421	663	4741	30947	28462	43010	34623	22618	31940	19476	3601
4686	1.322	Hexose + C13H19O (isomer of 1062)	[M-H]-	415.195	C19H30O7	Terpene glycosides	SZOPSAFLRCYJCX-UHFFFAOYNA-N	O=C2C=C(C)C(C=CC(OC1OC(CO)C(O)C(O)C1(O))C)C(C)(C)C2	96.8	415.19235:1638 416.1957:301 417.19906:100		4226	29	10303	18290	44066	48164	17422	13	0	25260	11517	3430	29136	1354	21769	8823	15232	16828	14913	4598	17387	0	18416	2670	16323	14745	18622	31124	5466	25444	15788	9335	20677	15205	4893	21347	3425	9695
2135	6.891	Flufenacet ESA	[M-H]-	274.055	C11H14FNO4S	Anilides	SZCMHDLOUVZYST-UHFFFAOYSA-N	CC(C)N(C(=O)CS(O)(=O)=O)C1=CC=C(F)C=C1	96.7	274.05289:3084 275.05624:762 276.0596:254		0	0	10	0	6	10	1	3	1	24	20	3	1	0	4	57	27	0	12	12	27	36	11	0	0	1	12	0	24	11	43232	32195	69715	57127	20771	74458	31044	89188
3096	1.075	Bifenox free acid	[M-H]-	325.963	C13H7Cl2NO5	Diphenylethers	IUSYSZLVZMUVDO-UHFFFAOYSA-N	C1=CC(=C(C=C1Cl)Cl)OC=2C=CC(=C(C2)C(=O)O)N(=O)=O	96.7	325.96545:2582 326.9688:2128 327.97216:2656		890	25	116	136	793	363	554	237	63	466	149	288	434	253	229	117	51	576	151	1864	1038	42	466	18	167	221	611	79	575	358	1039	908	71	281	25862	442	359	1600
3598	1.122	(E)-5-[(1S,4aR,8aR)-2-formyl-5,5,8a-trimethyl-1,4,4a,6,7,8-hexahydronaphthalen-1-yl]-3-(acetyloxymethyl)pent-2-enoic acid	[M+H]+	377.232	C22H32O5	Diterpenoids	KLGPVOFVVYHEGO-VBIQWIQDSA-N	O=CC1=CCC2C(C)(C)CCCC2(C)C1CCC(=CC(=O)O)COC(=O)C	96.7	377.23483:1127 378.23818:404 379.24154:2022		22743	10351	9310	13085	9053	15511	6771	18	13209	6814	9891	9374	9687	11890	12118	10433	12304	8478	11275	13283	10255	39	9585	16700	11796	7824	11441	8768	11060	9674	1443	9752	8400	10260	10647	8234	8252	7988
3029	1.17	4,6-dihydroxy-3-(3-hydroxy-2,5-dimethylphenoxy)-5-methoxy-2,5-dimethylcyclohex-2-en-1-one	[M-H]-	321.162	C17H22O6	p-Xylenols	BYGXUUOADNRIED-UHFFFAOYSA-N	O=C1C(=C(OC2=CC(=CC(O)=C2C)C)C(O)C(OC)(C)C1O)C	96.7	321.16452:3984 322.16787:1409 323.17123:871		40784	2	865	11571	556	29359	11109	13	0	16404	19583	968	15222	12498	6377	2722	24687	20463	22301	24957	17234	0	23952	806	25998	1508	16839	21030	18696	24993	128	383	1530	474	1004	1569	1496	1472
5182	1.522	[(2R,3S,4S,5R,6S)-6-(3,4-dihydroxybenzoyl)oxy-3,4,5-trihydroxyoxan-2-yl]methyl 3,4-dihydroxybenzoate	[M+H]+	491.059	C20H20O12	p-Hydroxybenzoic acid alkyl esters	VNQNUULCMPXFER-XDCWJTEKSA-N	O=C(OCC1OC(OC(=O)C2=CC=C(O)C(O)=C2)C(O)C(O)C1O)C3=CC=C(O)C(O)=C3	96.6	491.056:1042 492.05935:336 493.06271:187		612	0	3	0	26	49	3	0	165	13	403	7	23	127	0	11	110	6	7	126	9	0	17	31	143	0	0	1011	0	0	8	126	99	12	106	116	127	31
9671	4.239	PC(16:0e/13-HODE)	[M-H]-	818.592	C42H82NO8P		XKIJMCZIJQEKOL-MFMSQQKGNA-N	CCCCCCCCCCCCCCCCOCC(COP([O-])(=O)OCC[N+](C)(C)C)OC(=O)CCCCCCC\C=C/C=C/C(O)CCCCC	96.6	818.59601:1897 819.59936:1284 820.60272:2924	103.60852:10 255.22702:71 279.23026:163 281.237:71 303.22192:102 305.24136:82 758.53497:31 764.00073:10 766.50049:164 768.52673:381 818.50854:154	27739	1	1565	356	799	42	0	1	0	1641	7098	1181	294	25662	499	603	1999	7	244	5552	75	0	359	1	2432	276	41	387	32167	4270	4	149	1234	111	43366	3904	3403	243
3151	3.313	6-Chloro-perfluorohexanoic acid	[M-H]-	328.943	C6HClF10O2	PFSA	ZDHGZQAAGQRUQT-UHFFFAOYSA-N	O=C(O)C(F)(F)C(F)(F)C(F)(F)C(F)(F)C(F)(F)Cl	96.6	328.94589:1731 329.94924:293 330.9526:542		3593	364	5332	317	3416	186	3299	205	181	1845	919	2983	636	812	2233	3298	1954	373	490	2409	48	207	1530	684	1432	1227	41	3579	3334	1048	2430	13738	16075	7183	2421	34810	71334	4074
1238	1.075	Butalbital	[M-H]-	223.109	C11H16N2O3	Barbituric acid derivatives	UZVHFVZFNXBMQJ-UHFFFAOYSA-N	O=C1N=C(O)C(C(O)=N1)(CC=C)CC(C)C	96.6	223.11145:2044 224.1148:1113 225.11816:0		10196	5	8683	11039	10568	5821	12474	6	34	11326	7989	4808	10181	20557	2892	8248	5715	8300	6578	5669	4456	1	2792	6905	10123	10611	10575	5300	7834	10153	9916	6203	6911	4565	6243	12212	13695	12183
5842	4.903	(5E)-4-[(E)-3-(4-hydroxyphenyl)prop-2-enoyl]oxy-2-methyl-5-[2-[(2R,3R,4S,5S,6R)-3,4,5-trihydroxy-6-(hydroxymethyl)oxan-2-yl]oxyethylidene]cyclopentene-1-carboxylic acid	[M-H]-	491.071	C24H28O11	Coumaric acid esters	CBJNLOVRAFQEQH-VUIINJGZSA-N	O=C(O)C=1C(=CCOC2OC(CO)C(O)C(O)C2O)C(OC(=O)C=CC3=CC=C(O)C=C3)CC1C	96.6	491.07318:1132 492.07653:540 493.07989:0		4502	0	7287	4371	12265	1013	9282	1	13	4300	6898	10339	3919	8661	7952	8902	4431	377	6714	3812	1520	0	5343	8631	8819	9000	1569	5208	8162	3852	4404	4995	3379	5600	4720	3824	2580	3298
3483	1.147	DEHYDROEPIANDROSTERONE SULFATE	[M+H]+	369.185	C19H28O5S	Sulfated steroids	CZWCKYRVOZZJNM-USOAJAOKSA-N	O=C1CCC2C3CC=C4CC(OS(=O)(=O)O)CCC4(C)C3CCC12C	96.6	369.18762:2040 370.19097:606 371.19433:1213	101.16492:10 105.06837:31 107.08652:51 107.76691:10 109.10322:41 119.08653:51 121.10394:51 123.04118:71 123.11792:61 133.10451:41 135.12033:41 145.10507:31 147.12041:92 149.13585:31 158.09001:10 161.13094:41 171.08798:10 173.13638:20 181.08316:31 193.08842:31 195.10243:41 197.07933:31 203.1825:20 209.08057:31 213.98575:10 215.18935:31 223.10133:41 225.14507:31 235.14188:31 237.11163:82 243.21552:…	12109	12566	12019	17108	15022	11628	9975	83	13706	10290	7287	4268	14139	9486	9605	8790	12890	10431	9104	18141	15815	29	13838	15720	12260	12162	13067	14564	11346	11332	14070	18150	12519	15334	19695	14746	14456	10793
9063	1.57	[3,4,5-trihydroxy-6-[[3,4,5-trihydroxy-6-(hydroxymethyl)oxan-2-yl]oxymethyl]oxan-2-yl] 1-hydroxy-2,2,6a,6b,9,9,12a-heptamethyl-10-(3,4,5-trihydroxyoxan-2-yl)oxy-1,3,4,5,6,6a,7,8,8a,10,11,12,13,14b-tetradecahydropicene-4a-carboxylate	[M+H]+	967.466	C47H76O18	Triterpenoids	YLGANLNQTUGMCH-UHFFFAOYSA-N	O=C(OC1OC(COC2OC(CO)C(O)C(O)C2O)C(O)C(O)C1O)C34CCC(C)(C)C(O)C4C5=CCC6C7(C)CCC(OC8OCC(O)C(O)C8O)C(C)(C)C7CCC6(C)C5(C)CC3	96.6	967.46368:1623 968.46703:645 969.47039:86		1692	69	23206	20326	15804	7288	1269	0	1659	5692	2286	16552	3411	2404	16905	23054	15702	3019	21947	3455	2141	0	17629	15220	4080	19642	18633	5381	4085	19807	22	32	2	13	29	0	42	7
5409	5.523	Glycocholic Acid	[M+H]+	504.342	C26H43NO6	Glycinated bile acids and derivatives	RFDAIACWWDREDC-FRVQLJSFSA-N	O=C(O)CN=C(O)CCC(C)C1CCC2C3C(O)CC4CC(O)CCC4(C)C3CC(O)C12C	96.6	504.33887:2517 505.34222:1011 506.34558:1821	104.1144:41 125.00362:10 140.07356:71 197.94861:10 202.03331:20 202.04134:71 251.02055:10 257.13901:41 257.15259:71 259.10092:20 272.98251:10 275.13263:21 304.83197:10 319.12405:247 365.04825:10 370.827:20 385.05673:10 387.11221:133 390.12067:20 445.26529:163 458.04306:20 504.30444:31 504.33615:61	48736	44737	24155	29144	35774	62382	38842	91	50186	0	41604	12237	48611	42661	49185	39581	38046	27062	40918	41040	35161	32	17970	50424	36448	27887	32942	27939	18623	54108	20468	36199	40601	15498	37115	44880	35796	30782
5425	1.56	(1R,2R,4aS,6aS,6bR,9R,10R,11R,12aR)-1,10,11-trihydroxy-9-(hydroxymethyl)-1,2,6a,6b,9,12a-hexamethyl-2,3,4,5,6,6a,7,8,8a,10,11,12,13,14b-tetradecahydropicene-4a-carboxylic acid	[M+H]+	505.191	C30H48O6	Triterpenoids	YCOKATFNRPZIIU-WQKMQOEMSA-N	O=C(O)C12CCC(C)C(O)(C)C2C3=CCC4C5(C)CC(O)C(O)C(C)(CO)C5CCC4(C)C3(C)CC1	96.5	505.1937:1262 506.19705:330 507.20041:33		172	0	484	344	1172	1167	156	0	320	475	74	656	126	409	202	406	334	518	8	165	199	0	686	94	1307	1020	8	798	179	677	22108	20	6	14	9	18	57	51
5384	1.189	[(2S,3R,4S,5S,6R)-3,4,5-trihydroxy-6-[[(E)-3-phenylprop-2-enoyl]oxymethyl]oxan-2-yl] 3,4,5-trihydroxybenzoate	[M-H]-	461.237	C22H22O11	Tannins	REBRERQNUHGTMS-PCGJYRBUSA-N	O=C(OCC1OC(OC(=O)C2=CC(O)=C(O)C(O)=C2)C(O)C(O)C1O)C=CC=3C=CC=CC3	96.5	461.2345:1649 462.23785:1456 463.24121:104		142	0	519	1187	281	1544	133	0	0	55	280	5	891	333	397	1296	810	1399	483	1422	1890	0	416	526	196	831	1340	1025	2059	1004	20606	833	2331	47	1141	512	2354	1060
2778	5.645	dehydroabietic acid	[M+H]+	323.198	C20H28O2	Diterpenoids	NFWKVWVWBFBAOV-IPNZSQQUSA-N	O=C(O)C1(C)CCCC2(C3=CC=C(C=C3CCC12)C(C)C)C	96.5	323.1955:3176 324.19885:1726 325.20221:108	180.10437:41 194.12967:10 208.93781:20 235.18954:10	5731	1559	1461	822	950	2994	3378	144	1872	0	3493	2629	403	2033	713	691	30491	1640	699	757	2862	20	3558	555	1144	958	1168	617	827	3113	5686	13817	259	981	647	6441	2787	1580
3737	1.226	Virensic acid	[M-H]-	357.058	C18H14O8		FOKAHYDSEWGOHN-UHFFFAOYSA-N	O=CC1=C(O)C=C(C=2C(=O)OC3=C(OC12)C(=C(C(=O)O)C(O)=C3C)C)C	96.5	357.05536:2134 358.05871:0 359.06207:708		6388	5	2462	793	1557	643	835	0	0	1461	3998	1489	6334	3727	25880	1348	5427	1009	1321	1700	731	7	180	1205	955	646	1755	1821	4344	1256	153	1293	106	1953	1238	878	1020	898
372	1.229	4-methyl-2-nitrophenol	[M-H]-	153.043	C7H7NO3	Nitrophenols	SYDNSSSQVSOXTN-UHFFFAOYSA-N	CC=1C=CC(=C(C1)N(=O)=O)O	96.5	153.04048:2119 154.04383:447 155.04719:0	65.04701:20 67.03199:10 108.02729:31	20708	46	6749	12198	7314	4218	5300	124	516	14461	16861	5595	12207	5712	8794	12316	8316	9696	3085	4799	3177	57	6740	4991	7092	11227	6747	15781	17168	16698	15827	9511	14937	7381	13165	13861	19812	7237
3532	1.06	Coprostanol	[M+H]+	371.367	C27H48O	Cholesterols and derivatives	QYIXCDOBOSTCEI-WXXXDBQUSA-N	CC(C)CCCC(C)C1CCC2C3CC[C@@H]4C[C@@H](O)CCC4(C)C3CCC12C	96.5	371.36987:3404 372.37322:3034 373.37658:202	104.97387:51 179.00996:10 215.10962:10 217.09778:51 218.10155:31 265.12888:10 282.28168:2672 310.31445:102 326.31985:10 330.2308:133 335.21878:61 354.3291:20 371.18692:185 371.25494:31 371.37192:112	40046	1167	37273	16682	3532	3907	4177	3	1261	2214	1729	22	3119	1917	4191	4259	1347	3177	4219	741	671	19	1759	547	1203	2662	6408	5218	1317	1766	3958	2277	1932	4441	1902	3134	7071	6120
7438	5.432	5-[(3S,8R,10R,13R,14S,17R)-3-[(2R,3R,4R,5S,6R)-3,4-dihydroxy-6-(hydroxymethyl)-5-[(2S,3R,4R,5R,6S)-3,4,5-trihydroxy-6-methyloxan-2-yl]oxyoxan-2-yl]oxy-14-hydroxy-10,13-dimethyl-1,2,3,6,7,8,9,11,12,15,16,17-dodecahydrocyclopenta[a]phenanthren-17-yl]pyran-2-one	[M+H]+	710.375	C36H52O13	Bufanolides and derivatives	KKOLMSSIDZXPLS-YIWDLVGLSA-N	O=C1OC=C(C=C1)C2CCC3(O)C4CCC5=CC(OC6OC(CO)C(OC7OC(C)C(O)C(O)C7O)C(O)C6O)CCC5(C)C4CCC23C	96.5	710.37726:1436 711.38061:1517 712.38397:2907		8463	13840	13430	16646	8893	4353	19802	12	10577	0	12834	7949	12975	2616	14758	5581	11806	7918	7524	8485	15322	5	6681	7978	13652	9535	5933	15169	15121	7355	2942	3935	4282	6620	6383	4285	3919	3987
5909	1.177	18:1(2S-OH) Ceramide	[M+H]+	540.535				n/a	96.5	540.53784:2895 541.54119:4046 542.54455:1214	142.93919:10 256.25165:20 256.26974:163 274.28262:20 284.2951:41 311.29861:174 540.22101:20 540.29974:41 540.54919:442	13436	330	11367	13628	6508	13797	16493	2	12906	16366	9910	8645	15118	9349	11495	12079	22148	10644	11546	13790	14209	0	10612	7584	11198	11688	11165	13108	9311	21622	11685	10874	11997	10646	16628	14733	13875	14119
5429	5.543	madecassic acid	[M+H]+	505.35	C30H48O6	Triterpenoids	PRAUVHZJPXOEIF-PHCWQIJGSA-N	O=C(O)C12CCC(C)C(C)C2C3=CCC4C5(C)CC(O)C(O)C(C)(CO)C5C(O)CC4(C)C3(C)CC1	96.5	505.34735:1272 506.3507:1821 507.35406:3237		12586	7202	11801	18158	12149	19199	12157	155	15894	0	14885	8163	17957	9872	22480	17991	19319	19611	20885	16688	12286	40	21554	20855	10421	9182	14450	12391	12596	14130	12308	14835	12543	10703	9450	21411	13500	11965
6757	5.822	(2S,3R,4S,5R)-2-{[2-hydroxy-22-(2-hydroxypropan-2-yl)-3,8,8,17,19-pentamethyl-23,24-dioxaheptacyclo[19.2.1.0?,??.0?,??.0?,??.0?,??.0??,??]tetracos-4-en-9-yl]oxy}oxane-3,4,5-triol	[M+2H]2+	619.384	C35H54O9	Cycloartanols and derivatives	LTVCFOSNIVVOBK-RSGHPYSYSA-N	OC1COC(OC2CCC34CC54C(=CCC3C2(C)C)C6(C)C(O)C78OC(CC(C)C7C6(C)CC5)C(O8)C(O)(C)C)C(O)C1O	96.4	619.38739:3103 620.39074:4221 621.3941:335	117.09782:31 127.08056:10 131.07741:62 133.08926:390 143.06581:10 145.09077:51 175.09517:20 177.10909:41 177.11473:122 215.13011:31 219.29341:10 221.13908:71 239.15366:20 263.1507:10 265.16757:41 280.186:10 327.20224:31 336.20367:10 415.26318:20 459.28876:31 497.30972:10 591.37335:31 619.34314:500 619.83508:53	147	86	133	17	40	76	0	5	20	0	3	0	7	6	2	0	0	23	0	93	29	3	68	49	0	0	66	0	0	46	0	0	78	0	35	61	0	0
1096	1.606	1-hydroxypyrene	[M+H]+	219.08	C16H10O	Pyrenes	BIJNHUAPTJVVNQ-UHFFFAOYSA-N	C1=CC=2C=CC=3C=CC(=C4C=CC(=C1)C2C34)O	96.4	219.08315:1005 220.0865:92 221.08986:0	107.09093:10 173.09903:10 203.14192:31 219.08112:20 219.17516:41 219.21487:31	679	583	184	137	125	244	183	175	258	337	296	269	115	160	73	376	12306	1099	348	172	30	519	3735	166	31	353	67	217	546	381	396	215	71	316	16474	9117	1605	118
4379	1.054	Latanoprost	[M+H]+	433.295	C26H40O5	Prostaglandins and related compounds	GGXICVAJURFBLW-UHFFFAOYNA-N	O=C(OC(C)C)CCCC=CCC1C(O)CC(O)C1CCC(O)CCC=2C=CC=CC2	96.4	433.29214:2151 434.29549:2431 435.29885:2618		5053	5751	10329	6730	5120	3273	2156	79	5422	5435	7801	5639	5039	8514	11585	6958	7757	8941	7555	12744	9991	8	918	4223	5483	8738	5713	13226	9203	5717	9065	8137	19005	7596	20727	7791	4190	11333
4934	1.056	Corosolic acid	[M+H]+	473.363	C30H48O4	Triterpenoids	HFGSQOYIOKBQOW-ZSDYHTTISA-N	O=C(O)C12CCC(C)C(C)C2C3=CCC4C5(C)CC(O)C(O)C(C)(C)C5CCC4(C)C3(C)CC1	96.4	473.36572:2779 474.36907:1213 475.37243:2021		8230	11876	10189	10690	6549	7717	9403	0	10927	8045	10237	9992	10301	11190	11636	9899	7255	9351	11436	9137	13377	1	7843	4066	10118	10747	12409	31476	18553	9594	12190	8756	32768	11704	13441	8208	9732	9193
3236	1.135	Atazanavir sulfate	[M+H]+	353.203	C38H54N6O11S	Valine and derivatives	DQSGVVGOPRWTKI-QVFAWCHISA-N	O=C(OC)NC(C(=O)NN(CC=1C=CC(=CC1)C2=NC=CC=C2)CC(O)C(NC(=O)C(NC(=O)OC)C(C)(C)C)CC=3C=CC=CC3)C(C)(C)C.O=S(=O)(O)O	96.4	353.20029:2547 354.20364:498 355.207:332		33879	23568	30559	32859	24997	30379	19037	239	20231	27933	28055	22886	26019	28179	26884	25344	27105	28976	25989	17093	28457	44	21526	16399	31646	27160	18627	20462	21813	18548	6777	5792	7548	6473	5817	5357	8829	6551
10545	1.119	Soyasapogenol B base + O-DDMP, O-HexA-HexA	[M-H]-	935.466	C48H72O18	Triterpene saponins	WDQWPGLHLXQCEK-UHFFFAOYNA-N	CC1=C(O)C(=O)CC(OC2CC(C)(C)CC3C4=CCC5C6(C)CCC(OC7OC(C(O)C(O)C7OC7OC(C(O)C(O)C7O)C(O)=O)C(O)=O)C(C)(CO)C6CCC5(C)C4(C)CCC23C)O1	96.3	935.46857:1044 936.47192:2324 937.47528:1112		0	6	0	31	0	0	240	14	0	717	0	2	0	59	0	0	0	149	0	426	0	20	0	50	0	6	0	0	0	151	40	0	0	49	4	35	50	2
1843	9.156	Chlormezanone (Trancopal)	[M+H]+	274.03	C11H12ClNO3S	Chlorobenzenes	WEQAYVWKMWHEJO-UHFFFAOYSA-N	O=C1N(C)C(C2=CC=C(Cl)C=C2)S(=O)(=O)CC1	96.3	274.02725:1106 275.0306:1754 276.03396:1624	102.06434:3 111.09261:8 112.48524:8 119.48743:5 120.99367:5 125.49305:5 126.50565:8 132.99702:5 140.00806:8 141.01212:8 142.02818:5 143.99501:5 147.52478:8 149.01001:5 154.13362:5 164.05069:5 170.92732:15 171.92175:36 173.92857:5 176.54305:5 177.53671:5 183.95541:5 186.04457:10 187.94998:5 189.92735:8 197.93239:5 198.92871:5 200.93886:5 201.04893:13 211.95427:8 212.93785:13 213.9588:5 214.95943:1…	1	5	3	1	2	4	5	4	0	0	7	2	1	3	4	2	8	6	3	1	1	3	1	6	1	1	1	1	8	1	2	3	1	3	2	2	6	1
5042	6.021	Neoandrographolide	[M+H]+	481.28	C26H40O8	Diterpene glycosides	YGCYRQKJYWQXHG-RDNQFMDVSA-N	O=C1OCC=C1CCC2C(=C)CCC3C(C)(COC4OC(CO)C(O)C(O)C4O)CCCC23C	96.3	481.28275:2325 482.2861:1474 483.28946:2944		2	0	8	31	16	19	5	0	26	0	12	6	54	73	45	22	17	3	34	50	13	4	45	9	11	0	6	188	1	42	34	3	10	1	70	88	15	24
5674	1.402	3-Deoxo-3Beta-Hydroxymexicanolide 16-Enol Ether	[M+H]+	523.209	C28H36O7	Naphthopyrans	WJHQHAFOOMOTBJ-MSHADUKESA-N	O=C(OC)CC1C2(C(=O)C(CC3=C4C=C(OC)OC(C5=COC=C5)C4(C)CCC32)C(O)C1(C)C)C	96.3	523.20636:1332 524.20971:738 525.21307:46	207.9796:31 234.98581:41 247.03459:10 347.25717:102 349.13278:61 360.90283:10 380.14627:41 438.09042:10 440.19977:31 455.0408:21 458.2023:302 480.19678:20 521.52002:21 523.20752:616 523.30115:69	120	131	276	124	185	447	242	1	336	147	571	14	338	300	74	141	124	222	83	105	1023	0	61	39	79	586	124	439	92	454	18140	7	20	0	12	89	7	437
1099	4.066	C13H14O3	[M+H]+	219.101	C13H14O3	Formula predicted			96.3	219.10423:22547 220.10758:3995 221.11094:1095		144	100	100	164	180	133	22	142	191	26	99	127	198	95	153	666	268	57	176	108	138	100	88	101	101	68	167	306	197	145	581	194	165	65	149	25	144	72
5036	1.244	[3-(13-methyltetradecyl)-5-sulfooxyphenyl] hydrogen sulfate	[M+H]+	481.192	C21H36O8S2	Phenylsulfates	NGWLEVXPPLCHNC-UHFFFAOYSA-N	O=S(=O)(O)OC=1C=C(OS(=O)(=O)O)C=C(C1)CCCCCCCCCCCCC(C)C	96.3	481.19516:1836 482.19851:433 483.20187:577	142.93988:10 164.92519:20 173.13072:5 207.0948:26 241.95964:5 247.1033:31 369.19421:10 376.11356:5 381.17639:20 424.1731:61 435.19357:5 438.185:61 453.19064:128 481.20279:252 481.25854:26 481.28021:15	89	0	623	477	372	644	158	11	11	377	33	152	162	479	306	382	73	413	353	336	1073	3	231	704	380	220	136	85	361	117	28616	242	1014	534	1039	370	212	633
5036	4.934	FOLIC ACID	[M-H]-	440.183	C19H19N7O6	Glutamic acid and derivatives	OVBPIULPVIDEAO-LBPRGKRZSA-N	O=C(O)CCC(NC(=O)C1=CC=C(C=C1)NCC2=NC=3C(O)=NC(=N)NC3N=C2)C(=O)O	96.3	440.18607:12056 441.18942:12012 442.19278:8151	116.073:333 140.05592:31 156.05185:31 184.04997:41 253.10115:184 255.11559:561 287.08881:10 301.10043:75 301.11758:1013 372.04214:21 372.19196:1099 440.16595:51 440.17191:92	8770	0	8159	5403	16747	2962	7873	0	35	7571	13327	6426	1181	6457	3320	9928	1978	181	3492	8720	400	0	4974	5243	6638	7728	7464	3958	6070	3219	19730	74036	32524	120851	34614	18537	19774	12908
6107	1.289	(1R,2R,4S,16R,17R,20S)-13,20-dimethoxy-4,7,17,22,22-pentamethyl-11-oxo-5,10,21,23-tetraoxahexacyclo[18.2.1.0?,??.0?,??.0?,??.0?,??]tricosa-6(14),7,12-trien-2-yl acetate	[M+H]+	555.199	C28H36O9	Xanthenes	JVCNHGXAVMINTN-QBNAFFQBSA-N	O=C1OCC2=C1C(OC)=C3C(OC4(C)CC(OC(=O)C)C56OC(OC)(OC5(C)C)CCC6(C)C4C3)=C2C	96.3	555.20184:1629 556.20519:772 557.20855:385		6860	101	2848	2764	14783	19385	588	6	344	4642	462	4002	3464	474	6439	4810	4690	5856	6421	3119	634	1	5526	3134	4805	6285	4702	5381	1465	5414	2861	15	1120	5970	922	1433	2789	1289
948	2.01	Citropen	[M+H]+	207.07	C11H10O4	Coumarins and derivatives	NXJCRELRQHZBQA-UHFFFAOYSA-N	O=C1OC2=CC(OC)=CC(OC)=C2C=C1	96.3	207.07275:3507 208.0761:501 209.07946:500		47221	43604	79290	99836	76003	94060	70693	451	57081	69575	50350	81728	107721	36936	55783	51189	143598	72246	55670	80544	80717	150	94431	83166	88867	85850	56941	67588	59758	87803	78	103	79	28	59	57	32	57
2429	6.829	4-Chloronorlichexanthone	[M-H]-	290.997	C14H9ClO5		BKLLYUDFOSSKSW-UHFFFAOYSA-N	O=C1C=2C(O)=CC(O)=C(Cl)C2OC3=CC(O)=CC(=C13)C	96.2	290.99423:1249 291.99758:1565 293.00094:508		278	0	374	332	93	233	494	39	107	131	88	170	1124	495	225	331	583	98	208	302	307	557	464	409	196	807	112	208	147	92	4800	9682	9004	17928	21269	18257	12279	9941
5206	1.146	C28H36N4O4	[M+H]+	493.281	C28H36N4O4	Formula predicted			96.2	493.28369:1170 494.28704:809 495.2904:404		15645	6942	12435	8260	15885	12854	8047	1	9792	8548	8378	11285	15516	10019	4037	6478	10473	9824	6356	8085	6893	67	6791	15324	2383	9008	7986	12778	14260	10647	437	5638	285	3369	2402	2765	985	838
3797	4.779	[(6E,10Z)-6-formyl-10-(hydroxymethyl)-3-methylidene-2-oxo-3a,4,5,8,9,11a-hexahydrocyclodeca[b]furan-4-yl] 3-methylbutanoate	[M-H]-	361.023	C20H26O6	Germacranolides and derivatives	XZPCFZLGAZNCOI-HWPGSNGASA-N	O=CC1=CCCC(=CC2OC(=O)C(=C)C2C(OC(=O)CC(C)C)C1)CO	96.2	361.02542:2758 362.02877:778 363.03213:0		36761	0	19950	19968	15581	27551	12106	57	108	27417	21470	18226	16653	31826	16939	13259	16830	1796	18639	22178	273	45	17808	1004	11037	14200	3517	14462	39772	28218	24402	10169	21102	8807	31790	33910	32869	27800
1343	1.152	Asulam	[M-H]-	229.029	C8H10N2O4S	Aminobenzenesulfonamides	VGPYEHKOIGNJKV-UHFFFAOYSA-N	COC(O)=NS(=O)(=O)C1=CC=C(N)C=C1	96.2	229.02606:7156 230.02941:1729 231.03277:2492	73.03675:31 79.96066:249 99.93073:10 103.0415:92 105.91784:31 132.06352:20 134.04074:225 134.07344:112 147.03836:41 147.08116:61 148.05199:31 148.90707:102 149.06392:61 149.09666:1732 149.75082:20 199.07947:10 214.0309:10 228.81825:41 229.05327:276 229.15372:31	56684	198	77356	10747	7749	23113	15327	407	792	4561	72659	4153	6498	20048	11145	5643	19025	11057	23356	6382	9996	476	4700	36068	3437	11256	18667	5540	19537	5936	8473	6038	7734	10072	8902	7307	17214	20139
2627	5.393	Benzoic acid + 1O, O-Hex	[M-H]-	299.078	C13H16O8	Phenolic glycosides	TZPBMNKOLMSJPF-UHFFFAOYNA-N	O=C(O)C2=CC=CC=C2(OC1OC(CO)C(O)C(O)C1(O))	96.2	299.08038:15487 300.08373:6664 301.08709:852	54.04967:10 68.04147:10 70.03467:82 71.02837:41 72.01349:41 74.5078:10 84.04931:41 86.04413:10 95.02243:31 95.02794:112 101.07841:31 109.04409:133 113.03886:600 114.02277:370 127.05196:404 128.03583:122 130.05359:31 130.62584:41 131.04736:1078 131.08455:31 145.06143:919 167.03912:20 299.09308:112	155038	0	112451	162943	76189	118464	103374	8	7	121610	161336	58393	106126	80469	59846	93198	73778	85932	71128	92432	87451	41	56077	82576	62015	81468	88807	119223	164729	96847	63545	69246	83242	63206	80320	119696	87911	78607
4835	5.981	(1S,3R,17S,19S)-3-hydroxy-9,9,16,16-tetramethyl-8-oxa-14,23,25-triazaheptacyclo[17.5.2.0?,??.0?,??.0?,??.0?,??.0??,??]hexacosa-4,6,10,12,14-pentaene-24,26-dione	[M+H]+	465.25	C26H29N3O4	2,2-dimethyl-1-benzopyrans	PYHKDROAWLAEDE-VKAHWXPLSA-N	O=C1N2CCCC32C(O)=NC14CC5(O)C6=CC=C7OC(C=CC7=C6N=C5C(C)(C)C4C3)(C)C	96.1	465.25244:1618 466.25579:110 467.25915:1650		28	0	25	0	3	2	5	2	0	0	21	30	4	33	7	2	11	0	2	10	7	5	7	4	14	53	21	7	1	0	4	8	3	6	19	9	76	0
4978	6.021	(1R,3E,5R,7S,11R,12R,13S,14S)-1,13-bis(acetyloxy)-3,6,6,14-tetramethyl-10-methylidene-2-oxotricyclo[10.3.0.0?,?]pentadec-3-en-11-yl acetate	[M+H]+	478.28	C26H36O7	Diterpenoids	WFMPZQDIRPRCNA-PNWNLVJFSA-N	O=C(OC1C(=C)CCC2C(C=C(C(=O)C3(OC(=O)C)CC(C)C(OC(=O)C)C13)C)C2(C)C)C	96.1	478.2771:4663 479.28045:9131 480.28381:2357		24	17	11	3	11	40	14	4	9	0	17	0	6	10	11	4	163	13	4	40	12	3	30	7	89	9	10	145	46	23	27	14	43	25	11	47	36	38
4487	1.307	Deflazacort (Calcort)	[M+H]+	442.222	C25H31NO6	Gluco/mineralocorticoids, progestogins and derivatives	FBHSPRKOSMHSIF-XSJWMLFPSA-N	O=C1C=CC2(C(=C1)CCC3C4CC5OC(=NC5(C(=O)COC(=O)C)C4(C)CC(O)C32)C)C	96.1	442.22479:23592 443.22814:12166 444.2315:2015	133.07693:10 135.09253:1164 199.08792:21 200.0372:52 209.0742:772 210.07768:364 210.41544:20 210.78215:24 211.0856:3296 218.04393:20 238.09702:41 253.30432:24 254.11159:40 254.12959:4809 442.21878:51 442.28409:20	163	0	566	58	137	117	27	8	15	259	253	260	370	263	244	0	266	109	8	190	41	73	30	71	373	107	123	251	185	41	701	75	345	58	101	197	0	272
5921	1.175	Perfluorooctanesulfonamide	[M-H]-	497.946	C8H2F17NO2S	Perfluorooctane sulfonic acid and derivatives	RRRXPPIDPYTNJG-UHFFFAOYSA-N	C(C(C(C(C(F)(F)S(N)(=O)=O)(F)F)(F)F)(F)F)(C(C(C(F)(F)F)(F)F)(F)F)(F)F	96.1	497.94336:1978 498.94671:38434 499.95007:4633		196	2	101	1380	122	40	946	12	101	150	58	34	235	761	3147	2048	20	1817	316	45	237	88	936	1325	2	1688	1718	2129	115	2176	3723	1361	3375	323	185	0	0	5835
5524	1.464	1-[3-methoxy-4-[(2S,3R,4S,5S,6R)-3,4,5-trihydroxy-6-[[(2R,3R,4R,5R,6S)-3,4,5-trihydroxy-6-methyloxan-2-yl]oxymethyl]oxan-2-yl]oxyphenyl]ethanone	[M+H]+	513.143	C21H30O12	Phenolic glycosides	ZUXLIBRTWRBKLQ-NUASCYGXSA-N	O=C(C1=CC=C(OC2OC(COC3OC(C)C(O)C(O)C3O)C(O)C(O)C2O)C(OC)=C1)C	96.1	513.14551:1174 514.14886:833 515.15222:154		538	0	40	896	1477	5977	919	1	21	4	733	67	1488	472	330	406	437	73	394	4316	365	14	757	207	15034	346	770	158	68	177	28	30	46	108	297	384	169	511
5900	4.745	methyl 3-[3,4-dihydroxy-5-(3-methylbut-2-enyl)phenyl]-2-[[4-hydroxy-3-(3-methylbut-2-enyl)phenyl]methyl]-4-methoxy-5-oxofuran-2-carboxylate	[M+H]+	540.256	C30H34O8		LARSXHUKWMVHRB-UHFFFAOYSA-N	O=C1OC(C(=O)OC)(C(C=2C=C(O)C(O)=C(C2)CC=C(C)C)=C1OC)CC3=CC=C(O)C(=C3)CC=C(C)C	96.1	540.25287:1082 541.25622:118 542.25958:910		353	180	2078	754	9780	637	736	0	14	0	116	2611	499	1488	3357	866	2279	2833	1005	582	957	0	4345	3770	1525	1230	144	183	230	70	2736	4997	4667	4374	972	3131	1285	1029
1821	5.501	Napropamid	[M+H]+	272.164	C17H21NO2	Naphthalenes	WXZVAROIGSFCFJ-UHFFFAOYNA-N	CCN(CC)C(=O)C(C)OC1=CC=CC2=CC=CC=C12	96.1	272.16168:1348 273.16503:1214 274.16839:2021		7695	18376	9219	7464	398	3095	4592	189	9102	0	9412	4688	10799	3929	4737	6214	5382	5290	5475	7994	7211	398	6345	3654	2400	2403	4317	7767	9921	7287	5346	16046	10599	7597	11852	8218	12314	18518
1146	5.581	4-Nitrophenyl phosphate	[M-H]-	217.986	C6H6NO6P	Phenyl phosphates	XZKIHKMTEMTJQX-UHFFFAOYSA-N	OP(O)(=O)OC1=CC=C(C=C1)N(=O)=O	96.1	217.98318:4932 218.98653:1317 219.98989:752	62.99562:133 76.03297:10 150.02377:265	15371	0	22715	12399	4874	22549	9306	6	23	6625	15642	5512	8888	6937	7663	17712	3616	2188	10169	7699	5358	122	4495	14858	9585	8069	16205	10790	10775	9012	22409	18172	49607	5653	18117	37471	21043	17926
4908	1.077	(E,6S)-7-hydroxy-2-methyl-6-[(10S,13S,14S,17S)-4,4,10,13,14-pentamethyl-3-oxo-1,2,5,6,7,11,12,15,16,17-decahydrocyclopenta[a]phenanthren-17-yl]hept-2-enoic acid	[M+H]+	471.321	C30H46O4	Triterpenoids	RLTDMRMWVUCOAI-BOVQQMIFSA-N	O=C(O)C(=CCCC(CO)C1CCC2(C3=C(CCC12C)C4(C)CCC(=O)C(C)(C)C4CC3)C)C	96.1	471.32349:2086 472.32684:809 473.3302:5869		12498	22980	12148	13849	4403	6047	12380	40	8599	6385	15721	13495	9220	13640	9602	12937	10966	12369	12380	13410	8088	59	8805	12411	11672	9290	13385	9735	8612	7112	1318	5008	4349	2021	5933	4113	4713	3998
9570	1.791	PE(18:0/10-HDoHE)	[M-H]-	806.534	C45H78NO9P		IFLZUGHHYGVYEX-DFYBDFPKNA-N	CCCCCCCCCCCCCCCCCC(=O)OCC(COP(O)(=O)OCCN)OC(=O)CC\C=C/C\C=C/CC(O)\C=C\C=C/C\C=C/C\C=C/CC	96.1	806.5387:1566 807.54205:368 808.54541:1475	92.93182:20 173.00275:10 210.83006:20 254.8725:10 266.80054:31 268.80154:51 270.77753:20 270.79147:71 272.79572:20 326.75418:20 328.74545:31 330.75308:41 386.71072:31 442.66751:31 444.65717:20 446.66324:71 458.65231:10 502.61917:31 504.59006:31 504.64398:31 506.62839:31 558.60107:10 560.58514:51 560.74896:10 562.57941:102 564.56378:51 564.59399:41 570.6087:20 572.6004:20 620.54895:41 622.52374:20…	18312	1	3757	47256	3866	33044	12182	0	1	30958	23177	1163	11136	16427	13180	3650	20703	18076	18420	12256	1162	0	9973	1811	5200	1264	10552	9058	6189	9831	6236	9253	6000	8564	1127	5774	1288	1594
6483	5.442	12-O-[deca-2Z,4E-dienoyl]-13-isobutyroyloxy-4-deoxyphorbol	[M+H]+	591.329	C34H48O7	Tigliane and ingenane diterpenoids	MXLZHQOOQIUQGO-FGQBBZSKSA-N	O=C(OC1C(C)C2(O)C3C=C(C(=O)C3CC(=CC2C4C1(OC(=O)C(C)C)C4(C)C)CO)C)C=CC=CCCCCC	96.1	591.33179:1965 592.33514:7909 593.3385:2796		21044	7579	21430	26325	13106	20406	25515	12	18524	0	20257	21472	26035	15708	15572	27114	18220	24454	24968	15701	7173	0	26737	14847	20226	25977	27364	35943	23024	19649	30332	20585	12437	9074	10838	15775	10083	7841
3827	1.16	Solasodiene (not validated)	[M+H]+	396.327	C27H41NO	Steroidal saponins	OYNIUJOJEWHJPN-UHFFFAOYNA-N	O4C3CC2C6CC=C1C=CCCC1(C)C6(CCC2(C)C3C(C)C45(NCC(C)CC5))	96	396.32996:1253 397.33331:905 398.33667:0	234.03668:10 396.34033:112	1172	1114	910	466	546	259	2538	4	1631	776	1374	3006	719	426	1663	223	272	476	1604	2715	803	54	858	163	1049	330	1524	2441	2020	1349	1665	2062	1810	376	195	766	14813	1574
3453	4.314	Kanakugiol	[M-H]-	343.118	C19H20O6		LETBAZLAGJPEIM-ZHACJKMWSA-N	O=C(C=CC=1C=CC=CC1)C2=C(O)C(OC)=C(OC)C(OC)=C2OC	96	343.11563:1017 344.11898:68 345.12234:153		21298	1	6762	11268	3453	564	16122	9	0	6028	1986	6608	11622	7189	3505	2789	18989	29	7151	5483	111	0	9258	879	6513	5390	414	4529	2622	7287	270	114	359	3	14	78	763	113
7602	1.885	(2R,3S,4R,5R,6R)-5-acetamido-2-(acetoxymethyl)-6-((2-dodecyltetradecyl)oxy)tetrahydro-2H-pyran-3,4-diyl diacetate	[M+H]+	734.52	C40H73NO9	N-acyl-alpha-hexosamines	QVWUTEYXUYBGKO-WKHSNOJSSA-N	O=C(OCC1OC(OCC(CCCCCCCCCCCC)CCCCCCCCCCCC)C(NC(=O)C)C(OC(=O)C)C1OC(=O)C)C	96	734.51581:1522 735.51916:0 736.52252:1274	155.33015:10 196.87186:51 197.42093:10 198.85966:61 199.72261:10 200.85545:41 205.07701:10 233.81075:10 254.82417:71 256.82703:214 258.81955:102 259.50818:10 264.84793:20 264.85944:41 266.83899:20 266.85284:51 284.90097:10 312.78577:31 314.78384:82 316.78079:61 324.80618:20 324.84943:10 370.73492:20 372.73004:71 372.74368:82 374.73874:123 376.73642:31 380.78345:20 382.76123:61 384.76904:41 415.22…	20315	19346	16390	20386	24640	23433	9450	17	3785	38763	11723	18144	10792	9802	29346	8162	27278	30220	20518	37949	9899	5	28408	19359	30399	28560	35801	10587	13481	21003	24159	1037	6833	22002	2593	5151	2165	7538
10707	1.907	Sildenafil - Dark Web Drugs	[M-H]-	969.385	C22H30N6O4S		BNRNXUUZRGQAQC-UHFFFAOYSA-N	O=C1NC(=NC=2C(=NN(C12)C)CCC)C=3C=C(C=CC3OCC)S(=O)(=O)N4CCN(C)CC4	96	969.38788:2311 970.39123:10098 971.39459:3121		8887	0	6089	7465	36335	10315	21541	19	163	2492	10048	33757	10500	7186	38460	45127	14223	39404	38755	6847	37060	48	39202	39792	42905	40538	14763	11152	8032	10884	29147	24395	2707	29813	1777	1509	346	1718
2410	5.071	CIANIDANOL	[M-H]-	289.072	C15H14O6		PFTAWBLQPZVEMU-DZGCQCFKSA-N	OC=1C=C(O)C2=C(OC(C3=CC=C(O)C(O)=C3)C(O)C2)C1	95.9	289.06879:1110 290.07214:631 291.0755:264		14472	24	4022	4795	5170	6712	4024	39	49	9786	14686	1991	3897	7574	3766	2734	2705	4457	3059	6110	4351	119	3203	1483	5151	6017	5657	7550	10856	5077	6484	4469	14012	8657	13554	12982	18184	9598
1029	1.504	Methyl Haematommate	[M-H]-	209.044	C10H10O5		PXFMUVDLJWXOQM-UHFFFAOYSA-N	O=CC1=C(O)C=C(C(C(=O)OC)=C1O)C	95.9	209.04111:40042 210.04446:8525 211.04782:2357	59.02103:92 66.74758:10 71.02206:41 78.04008:10 89.03171:31 101.0309:51 131.04475:10 163.06158:112 189.04738:10	12112	105	9718	43728	11360	48391	18440	178	161	22567	20505	11006	22735	11904	90886	15590	57638	61253	50521	1679	64796	299	50847	79747	88272	82052	47995	33391	15731	29674	406231	845647	21287	620121	10963	160404	166777	323400
3505	1.402	Raclopride	[M-H]-	345.078	C15H20Cl2N2O3	Salicylamides	WAOQONBSWFLFPE-UHFFFAOYNA-N	ClC=1C=C(Cl)C(OC)=C(C(O)=NCC2N(CC)CCC2)C1O	95.8	345.07489:1398 346.07824:1354 347.0816:609		800	31	1599	1008	13380	16978	285	2	0	1629	1180	2590	1534	183	2264	205	963	2351	1210	3175	3788	45	1480	321	3097	1063	1033	377	2388	2305	88	51	23922	28	5	326	739	555
3199	3.193	xylan	[M+H]+	351.03	C10H11N5O6P-	2',3'-cyclic purine nucleotides	KMYWVDDIPVNLME-KQYNXXCUSA-M	O=P1([O-])OC2C(OC(CO)C2O1)N3C=NC=4C(=NC=NC43)N	95.7	351.03296:1496 352.03631:112 353.03967:64	161.02086:289 211.13022:5 231.1468:5 234.98744:56 351.06915:15	245	55	25	50	20	104	250	1	181	378	332	3	148	49	68	140	58	9	89	144	148	4	44	54	81	4	99	235	332	167	7	19	28	17	76	195	14	67
5375	5.813	(2R,3S,4S,5S,6R)-2-[[7-hydroxy-4-[(Z)-5-hydroxy-3-methylpent-3-enyl]-4a,8,8-trimethyl-3-methylidene-2,4,5,6,7,8a-hexahydro-1H-naphthalen-2-yl]oxy]-6-(hydroxymethyl)oxane-3,4,5-triol	[M+H]+	502.337	C26H44O8	Diterpene glycosides	JECOCDKQCZSANH-RFKAOMIISA-N	OCC=C(C)CCC1C(=C)C(OC2OC(CO)C(O)C(O)C2O)CC3C(C)(C)C(O)CCC13C	95.7	502.34042:1820 503.34377:927 504.34713:325	104.11039:329 133.11516:10 163.02274:20 299.1301:10 383.08121:10 399.1481:20 399.23557:20 439.92245:10 441.84033:32 443.26291:1089 444.67883:22 451.98145:10 490.94302:10 502.26541:31 502.33817:705	90	646	206	149	22	293	148	2	50	0	485	22	414	312	418	180	98	492	210	340	191	4	22	258	97	125	333	73	318	172	166	246	322	130	78	329	157	27
3996	2.674	(2R,3R,4S,5S,6R)-2-[6-hydroxy-3-[(E)-3-hydroxybut-1-enyl]-2,4,4-trimethylcyclohexyl]oxy-6-(hydroxymethyl)oxane-3,4,5-triol	[M+H]+	408.259	C19H34O8	Terpene glycosides	FPWYMVMNRFRHQC-BVWWHRDXSA-N	OCC1OC(OC2C(O)CC(C)(C)C(C=CC(O)C)C2C)C(O)C(O)C1O	95.7	408.25623:3029 409.25958:555 410.26294:522	203.93643:51 248.10614:10 291.15924:20 324.08423:10 339.11194:71 339.94955:10	474	700	1703	673	914	9103	9112	12	494	1260	290	5776	967	1925	275	15394	1061	6387	3786	3515	985	19	1146	3089	17136	7192	14456	2345	7916	3976	5047	8897	6182	13599	3934	2229	3072	3097
464	1.16	raspberry ketone	[M-H]-	165.025	C10H14O2	1-hydroxy-2-unsubstituted benzenoids	SFUCGABQOMYVJW-UHFFFAOYSA-N	OC1=CC=C(C=C1)CCC(O)C	95.7	165.02846:3263 166.03181:958 167.03517:133	65.16004:10 74.99514:20 93.03327:20 93.07413:31 106.0455:283 110.43606:10 119.05104:204 120.68656:20 121.06534:258 147.04764:10 165.06125:20	10202	63	8265	8242	16617	9878	11793	70	192	10638	18789	11881	9125	8188	8256	12994	7743	7154	11328	30231	10978	107	10050	9731	19871	10923	6650	9664	9157	7831	10066	12502	7992	11237	17213	15620	18372	10294
7492	4.639	PFSA-pentafluorosulfide	[M-H]-	606.896	C8HF21O3S2	PFSA	PTFLVXXNVSLTOC-UHFFFAOYSA-N	O=S(=O)(O)C(F)(F)C(F)(F)C(F)(F)C(F)(F)C(F)(F)C(F)(F)C(F)(F)C(F)(F)S(F)(F)(F)(F)F	95.7	606.89227:4044 607.89562:667 608.89898:0	112.98657:153 152.99474:10 180.96762:82 182.97322:31 248.95543:174 250.96451:61 312.9321:10 316.94119:112 318.94019:51 334.92319:20 348.24435:10 384.92575:51 386.92841:61 452.90341:31	3245	28	13564	5062	11769	5098	14037	2405	748	1587	7595	20929	6903	17091	9610	2457	1771	8605	15599	6040	1357	3595	10817	20738	9316	2720	11119	6539	13941	10970	99597	79342	82189	92335	68878	88590	81466	98967
1438	1.68	1-[3-hydroxy-2-(2-hydroxypropan-2-yl)-2,3-dihydro-1-benzofuran-5-yl]ethanone	[M-H]-	235.039	C13H16O4	Acetophenones	XFIALOBGPJCAMB-UHFFFAOYSA-N	O=C(C1=CC=C2OC(C(O)C2=C1)C(O)(C)C)C	95.7	235.03592:15687 236.03927:2964 237.04263:228	67.02854:10 69.0175:51 94.0491:10 96.02016:51 103.90147:10 106.04536:20 111.01091:41 124.01616:245 126.8308:10 139.02386:31 148.98358:61 163.00519:10 165.04317:112 166.01686:73 167.0208:995 190.99335:10 192.05244:61 217.1572:10 235.05383:41	3201	100226	139644	42265	88647	14111	38979	103402	32509	46920	8133	192501	9293	6061	90566	89557	39188	62507	71229	5412	188961	29438	86110	116116	99272	110348	65430	9518	4891	54733	29427	157950	18897	144951	5457	9418	8541	12553
2645	6.967	PFAP-N_PFOSE	[M-H]-	299.992	C5H11F3NO6PS	PFSA	RPCTVXXEOIWPCM-UHFFFAOYSA-N	O=P(O)(O)OCCN(CC)S(=O)(=O)C(F)(F)F	95.6	299.98941:3976 300.99276:546 301.99612:0	96.96659:10 130.21271:10 142.9687:20 153.96576:10 155.01701:41 168.98131:51 199.03093:10 200.96385:20 212.0271:31 215.9619:10 227.97908:20 256.01694:31 282.02643:10 299.99329:31 300.02017:31	36	0	16	139	185	14	35	6	6	17	28	33	138	26	80	4	1	56	8	103	135	32	23	19	87	86	18	12	35	129	56175	87679	22435	79631	15488	19816	14798	11760
391	1.152	4,5-dihydroxy-3-propylcyclopent-2-en-1-one	[M-H]-	155.055	C8H12O3	1,2-diols	LFRFNLMDZHTVHB-UHFFFAOYSA-N	O=C1C=C(CCC)C(O)C1O	95.6	155.05251:1470 156.05586:561 157.05922:1276		5241	6	8468	8062	8997	3888	5461	64	28	6159	5644	3878	3284	8510	2200	8847	4588	6539	3761	998	9784	0	9200	6471	5238	10827	4825	5176	8678	4798	5588	14713	6323	6416	8853	5269	10810	3532
1460	1.15	(2S,6R,8aS)-6-(2-hydroxypropan-2-yl)-8a-methyl-4-methylidene-1,2,3,4a,5,6,7,8-octahydronaphthalen-2-ol	[M-H]-	236.954	C15H26O2	Eudesmane, isoeudesmane or cycloeudesmane sesquiterpenoids	XZXBGGYJQALVAW-VSUHMYSYSA-N	OC1CC(=C)C2CC(CCC2(C)C1)C(O)(C)C	95.6	236.95731:18079 237.96066:5654 238.96402:3082		54771	3194	194500	3239	3803	3749	787	1603	2313	12532	5783	11089	3151	516	5455	3026	533	4315	4471	10912	147928	4252	2187	3990	3872	3146	3214	965	1068	5150	5998	5446	885	26582	4503	3713	5733	2670
1133	6.88	Diuron-desmethyl	[M-H]-	216.994	C8H8Cl2N2O	N-phenylureas	IDQHRQQSSQDLTR-UHFFFAOYSA-N	CN=C(O)NC1=CC(Cl)=C(Cl)C=C1	95.5	216.99107:31632 217.99442:2916 218.99778:911	57.04195:10 67.02148:360 78.95638:10 83.0133:51 85.03235:204 108.13556:10 111.01026:1435 112.00776:31 129.01993:204 155.00119:71 217.01729:214	741	0	65	374	282	564	129	12	36	578	528	371	229	321	250	852	162	389	312	161	135	291	420	225	393	127	86	435	770	133	618299	377578	520210	433139	161943	435109	127998	412367
8352	1.147	DGMG 18:3	[M-H]-	675.359	C33H56O14	Lipids	MPSGDHOYFIUPSO-UHFFFAOYNA-N	O=C(OCC(O)COC2OC(COC1OC(CO)C(O)C(O)C1(O))C(O)C(O)C2(O))CCCCCCCC=CCC=CCC=CCC	95.5	675.36194:1101 676.36529:1988 677.36865:692		1944	4	374	784	171	34	193	1	13	414	301	35	297	709	10892	14	172	433	327	1392	602	0	117	192	2796	504	1213	404	639	21	209	426	104	57	530	192	1105	298
6513	1.199	methyl 8,11,15,20,22-pentahydroxy-24-methyl-13,18,27-trioxo-6-oxaheptacyclo[15.10.2.0?,??.0?,??.0?,??.0?,??.0??,??]nonacosa-3,5(14),11,15,19,21(26),22,24,28-nonaene-7-carboxylate	[M+H]+	595.093	C31H24O11	Xanthones	KIWTVJVARRPBPR-UHFFFAOYSA-N	O=C1C=2C(O)=C3C(=CC2OC4(C(=O)OC)C1=C(O)CCC4O)CC56C=CC3C(=O)C6=C(O)C=7C(O)=CC(=CC7C5=O)C	95.5	595.09619:1842 596.09954:1377 597.1029:459	135.00417:92 149.02582:10 156.98811:31 191.03036:41 221.00609:20 247.01929:31 254.94307:10 259.0098:20 268.98972:20 269.0036:71 356.02246:10 359.02014:20 359.03619:51 365.13681:20 371.02502:61 371.0386:61 371.15555:20 373.10818:31 381.01959:20 397.16733:20 404.11859:31 415.05826:31 419.13797:31 419.1611:41 477.29041:10 483.05981:31 483.22119:31 536.59985:10 594.5871:20 595.16217:92 595.33783:61 5…	15	366	403	1241	0	85	17074	0	762	276	223	2378	43	2785	34	1384	43	1013	378	1037	2365	3	732	164	1477	1106	316	466	1531	0	0	2155	184	661	15	1691	42	11581
1059	1.693	Perfluorobutanoic acid	[M-H]-	212.979	C4HF7O2	Perfluoroalkyl carboxylic acid and derivatives	YPJUNDFVDDCYIH-UHFFFAOYSA-N	C(C(C(C(F)(F)F)(F)F)(F)F)(=O)O	95.5	212.97617:25592 213.97952:1776 214.98288:1268	59.02036:31 62.00774:10 80.97182:10 86.7337:31 87.01402:416 92.74392:11 97.0308:31 108.02271:21 108.99197:447 111.01191:20 123.01151:20 127.00548:10 132.99066:20 141.03206:10 151.00336:61 152.98259:20 167.02286:20	1862	975	410315	12194	244642	3424	2621	314	376	1235	2130	405787	1228	2403	38597	276607	4653	6054	6556	1023	251251	615	22159	289785	24499	43185	4775	1582	2752	4786	20	235	84	130	20	186	200	855
5684	1.183	4-({5-[5-hydroxy-3-({[(2Z)-2-methylbut-2-enoyl]oxy}methyl)pentyl]-8a-(hydroxymethyl)-5,6-dimethyl-3,4,4a,5,6,7,8,8a-octahydronaphthalen-1-yl}methoxy)-4-oxobutanoic acid	[M+H]+	523.327	C29H46O8	Colensane and clerodane diterpenoids	OVBBFGXDDIFFMB-SDPNRITHSA-N	O=C(OCC(CCO)CCC1(C)C(C)CCC2(C(=CCCC21)COC(=O)CCC(=O)O)CO)C(=CC)C	95.5	523.32336:1828 524.32671:552 525.33007:276	135.04083:10 149.01956:51 279.13821:10 299.06079:10 343.10422:21 347.25623:403 387.06058:31 500.06653:10 505.30811:51 505.33032:71 521.62561:31 523.2196:31 523.25513:71 523.33264:1914	31160	9421	18440	16355	17276	18595	5741	8	17354	10901	12751	15630	18533	14222	12268	9651	14724	12377	11256	11373	12078	4	12973	13346	12348	14404	9469	12855	15508	11342	658	2396	618	892	1526	53	387	227
950	2.047	Chrysanthemic Acid	[M+H]+	207.078	C10H16O2	Monocyclic monoterpenoids	XLOPRKKSAJMMEW-UHFFFAOYSA-N	O=C(O)C1C(C=C(C)C)C1(C)C	95.5	207.07516:4999 208.07851:1080 209.08187:360		40958	40693	79693	103767	76883	96083	65488	560	50655	70809	18241	82066	43977	31072	56497	50979	116029	74338	56395	60736	80492	701	94664	85791	90000	86452	58478	68387	42259	86327	49	151	204	28	97	26	70	27
671	1.169	PFCA-unsaturated	[M-H]-	186.982	C5HF5O2	PFSA	VPLLSESAUGXCDS-HNQUOIGGSA-N	O=C(O)C(F)=C(F)C(F)=C(F)F	95.5	186.97934:1028624 187.98269:334679 188.98605:213374	59.02042:41 65.04375:31 76.79948:31 77.04467:2408 79.02531:21 79.06171:671 79.66296:22 79.71085:323 79.83823:78 79.96191:54094 80.12486:61 80.40316:20 80.43608:31 80.5691:41 80.71111:51 80.78977:20 80.94341:27 80.97009:5593 81.03108:31 81.2193:31 81.37461:20 81.46635:31 81.70611:31 81.94366:31 82.94621:20 90.70668:10 92.03337:600 100.61175:10 104.70879:53 105.03847:4803 106.04514:5281 106.56777:2…	5782308	273	1500033	534065	245625	1353416	825564	235	208	3583051	579130	1176864	5668021	132879	2824530	133253	4732230	3014381	2525569	5852202	3727956	303	1244706	1664991	5211140	1783788	8343000	26345	1087027	95256	573628	1849420	1583032	3175920	1232731	4584331	1216814	4489909
4954	7.487	Heptadecafluorooctan-1-ol	[M-H]-	434.968	C8HF17O	PFSA	UQDUPHDELLQMOV-UHFFFAOYSA-N	FC(F)(F)C(F)(F)C(F)(F)C(F)(F)C(F)(F)C(F)(F)C(F)(F)C(F)(F)O	95.4	434.97141:1988 435.97476:552 436.97812:736	184.88206:10 185.94913:31 201.97009:10 240.97583:31 252.90543:10 254.99573:31 308.686:10 322.98303:31 357.03729:10 366.97153:153 434.96106:51	35	0	18	28	22	24	44	10	23	40	148	52	28	57	20	64	37	47	14	99	10	5	13	33	6	11	22	29	43	21	41936	11451	61398	66018	12983	53867	20789	59437
1569	1.465	Dimethachlor	[M+H]+	256.11	C13H18ClNO2	Anilides	SCCDDNKJYDZXMM-UHFFFAOYSA-N	CC=1C=CC=C(C)C1N(CCOC)C(CCl)=O	95.4	256.10681:27926 257.11016:5705 258.11352:544		155	182	149	84	186	96	205	35	418	20	935	275	102	424	84	528	105	32	17	200	670	43	904	37	27	76	98	364	60	830	957	359	31	378	32	338	11	43
3772	1.488	2',4',11-trioxaspiro[tricyclo[4.4.1.0?,?]undecane-2,3'-tricyclo[7.3.1.0?,??]tridecane]-1'(12'),3,5',7',8,9'(13'),10'-heptaene-5,7,10-triol	[M+H]+	391.05	C20H16O6	Naphthalenes	SNMGCHVOXFNCCF-UHFFFAOYSA-N	OC1C=CC(O)C23OC13C(O)C=CC42OC5=CC=CC=6C=CC=C(O4)C56	95.4	391.05258:94638 392.05593:24543 393.05929:3433	135.01067:10 149.03093:41 248.06319:41 257.02783:31 269.02441:41 278.0719:10 284.05267:31 290.06818:41 292.06244:82 299.0351:31 300.06131:92 302.02576:82 313.06226:31 314.02969:41 316.04428:51 317.04898:143 322.07104:41 323.659:10 328.0473:31 329.05807:20 330.05246:51 342.03671:10 344.8649:10 347.06274:112 351.05865:92 361.03989:143 373.05093:112 389.78842:32 391.05484:2085	235	20	59	38	484	1561	0	10	128	27	214	358	452	23	354	186	34	1084	219	379	109	0	127	169	28	97	107	380	9	143	59	276	275789	29	52	77	72	33
3969	4.435	[9b-hydroxy-6-(hydroxymethyl)-6,9a-dimethyl-3-oxo-1,3a,4,5,5a,7,8,9-octahydrobenzo[e][2]benzofuran-5-yl] benzoate	[M+2H]2+	406.222	C22H28O6	Naphthofurans	CMIGVNMYXBHBKY-UHFFFAOYSA-N	O=C(OC1CC2C(=O)OCC2(O)C3(C)CCCC(C)(CO)C13)C=4C=CC=CC4	95.4	406.21933:10856 407.22268:1247 408.22604:17	365.2045:10 404.88553:20 404.931:31 406.11649:61 406.14493:145 406.22461:1754	325	45	430	11	29	1504	97	1	44	0	105	366	338	17	4379	211	127	0	690	666	10	2	24	11	836	457	37	3581	309	207	1456	13720	100	4142	8438	115	3275	6149
4726	1.123	Ganodermanondiol	[M+H]+	457.36	C30H48O3	Triterpenoids	AAJIHHYEPHRIET-JNAHJFNHSA-N	O=C1CCC2(C3=CCC4(C)C(CCC4(C3=CCC2C1(C)C)C)C(C)CCC(O)C(O)(C)C)C	95.4	457.3569:1642 458.36025:1820 459.36361:1213		1516	14285	8917	3774	2204	6080	3165	24	8321	8507	2658	9014	5329	8204	7345	2138	2156	6223	2307	7616	2874	0	1464	2482	6329	1422	2473	8756	4680	1683	3721	6176	8934	10744	10554	2894	11760	7903
511	6.902	Shikimic Acid	[M-H]-	172.98	C7H10O5	Shikimic acids and derivatves	JXOHGGNKMLTUBP-HSUXUTPPSA-N	O=C(O)C1=CC(O)C(O)C(O)C1	95.4	172.9771:2676 173.98045:0 174.98381:0		2916	0	1062	3147	1374	1208	2745	76	18	2079	3623	1286	1206	2967	6647	12690	6736	4592	3643	1940	3582	220	3987	7422	5775	3426	1378	1556	1784	7631	57607	34790	31760	17097	5625	5423	27460	38533
3767	5.44	Cortisone	[M-H]-	359.096	C21H28O5	21-hydroxysteroids	MFYSYFVPBJMHGN-ZPOLXVRWSA-N	O=C1C=C2CCC3C(C(=O)CC4(C)C3CCC4(O)C(=O)CO)C2(C)CC1	95.3	359.09329:1278 360.09664:469 361.1:402		908	3	1997	1824	1895	939	6179	13	4	961	1492	5175	4137	761	3265	1939	789	7750	6135	586	1109	31	1063	3835	1496	6924	7006	881	1846	7486	8244	5099	7917	9060	12424	6718	10575	18842
564	1.398	C8H12O4	[M+H]+	173.081	C8H12O4	Formula predicted			95.2	173.07765:5696 174.081:629 175.08436:105	103.03699:41 158.09241:10 173.0813:82	27515	8385	31781	25973	19924	23911	4607	44443	10000	63721	6644	70787	23985	13301	29300	34666	30535	26583	30563	15836	14628	37274	35191	35837	74919	28349	21477	19469	7086	24405	32125	20322	41519	26479	37877	24491	27887	26607
2396	6.665	(2R,3R)-2-(2,6-dihydroxyphenyl)-3,5,7-trihydroxy-2,3-dihydrochromen-4-one	[M+H]+	305.027	C15H12O7	Flavanonols	NBQYBZYBTNQEQG-LSDHHAIUSA-N	O=C1C=2C(O)=CC(O)=CC2OC(C=3C(O)=CC=CC3O)C1O	95.1	305.02988:1435 306.03323:359 307.03659:0	102.80195:10 109.99308:61 125.99043:174 128.00293:122 144.00034:82 153.98141:10 169.03172:21 171.04935:42 171.99599:294 201.019:31 213.02237:41 246.02611:41 247.03023:31 259.03464:102 305.03854:41	14	26	6	43	105	10	4	8	13	0	19	45	13	6	23	10	14	17	23	29	22	7	32	17	40	45	9	6	15	21	4883	10955	8785	7601	11419	2841	4943	2762
4526	5.356	(2R,3S)-7-[(2S,3R,4R,5S)-3,4-dihydroxy-5-(hydroxymethyl)oxolan-2-yl]oxy-2-(3,4-dihydroxyphenyl)-3,4-dihydro-2H-chromene-3,5-diol	[M+H]+	445.107	C20H22O10		JRAAEKBJXQXXBZ-DAJYORATSA-N	OC1=CC=C(C=C1O)C2OC3=CC(OC4OC(CO)C(O)C4O)=CC(O)=C3CC2O	95.1	445.10364:1246 446.10699:1236 447.11035:232		363	7	120	571	5	667	396	25	542	0	1716	27	815	172	1902	294	175	287	938	0	1836	8	10	1209	0	326	297	1173	881	8	2840	1814	5784	7042	1240	1641	5863	1106
4452	4.897	Reserpic acid	[M-H]-	399.193	C22H28N2O5	Alkaloids	JVHNBFFHWQQPLL-UHFFFAOYNA-N	COC1C(O)CC2CN3CCC4=C(NC5=C4C=CC(OC)=C5)C3CC2C1C(O)=O	95.1	399.18936:2053 400.19271:875 401.19607:413	71.05301:10 268.13779:102 294.14468:41 296.1532:10 312.1554:51 399.18961:71	0	0	7866	821	21	275	0	0	0	384	1234	66	692	0	440	61	3749	8	2052	72	22920	0	24890	748	13	631	82	308	376	0	131	0	25	40	28	0	0	55
4898	1.184	glycolithocholic acid	[M-H]-	432.311	C26H43NO4		XBSQTYHEGZTYJE-REPOFGKESA-N	O=C(O)CN=C(O)CCC(C)C1CCC2C3CCC4CC(O)CCC4(C)C3CCC12C	95.1	432.31418:1865 433.31753:1459 434.32089:0		2505	0	12424	5524	5214	23177	4231	0	0	8656	8356	5915	4025	614	4036	3365	3907	2408	3291	11803	5199	0	7682	732	6505	4707	6010	1588	5949	4800	4279	2827	6096	12989	7313	5794	2594	16490
4514	1.119	"Cycloart-23-ene-3_, 25 diol"	[M+H]+	443.334	C30H50O2	Cycloartanols and derivatives	JSPGKOBNHWTKNT-CPGXJQKCSA-N	OC1CCC23CC43CCC5(C)C(CCC5(C)C4CCC2C1(C)C)C(C)CC=CC(O)(C)C	95.1	443.33719:1859 444.34054:2428 445.3439:404		6173	3327	3670	5170	4144	2564	2840	54	4364	6731	3622	5538	3993	8226	7235	5422	1925	3325	6145	8321	2957	37	4222	4757	5397	2220	3766	1750	5382	6982	3383	6775	4590	9505	9185	4072	7522	6880
4725	1.046	(4aS,6aS,6bR,10S,12aR)-10-hydroxy-2,2,6a,6b,9,9,12a-heptamethyl-1,3,4,5,6,6a,7,8,8a,10,11,12,13,14b-tetradecahydropicene-4a-carboxylic acid	[M+H]+	457.346	C30H48O3	Triterpenoids	MIJYXULNPSFWEK-FQRDBSNUSA-N	O=C(O)C12CCC(C)(C)CC2C3=CCC4C5(C)CCC(O)C(C)(C)C5CCC4(C)C3(C)CC1	95.1	457.34259:1476 458.34594:1618 459.3493:2427		6988	17744	10988	9463	8154	2676	15357	22	10698	9974	13298	9075	6536	15847	9476	8825	7819	12852	9062	10880	9803	2	8254	8642	8580	8079	8678	10020	2062	12014	784	1900	1193	3484	8618	4858	1915	1801
2616	1.115	shogaol	[M+H]+	315.136	C17H24O3	Shogaols	OQWKEEOHDMUXEO-BQYQJAHWSA-N	O=C(C=CCCCCC)CCC1=CC=C(O)C(OC)=C1	95.1	315.13251:7206 316.13586:5259 317.13922:18416		19830	21529	15591	36006	38221	15887	23786	354	27841	25822	16242	9817	8348	24262	12304	24972	14031	11970	13576	10549	23174	386	10844	10150	13835	13425	13023	12654	21774	16972	20035	33917	29497	21083	39061	26947	17610	12872
2531	5.419	Aristolochic acid B	[M+H]+	312.05	C16H9NO6	Others	MEEXETVZNQYRSP-UHFFFAOYSA-N	OC(=O)C1=CC2=C(OCO2)C2=C1C(=CC1=CC=CC=C21)[N+]([O-])=O	95	312.04706:2882 313.05041:1048 314.05377:393	149.81683:10 159.4126:10 176.0699:1461 297.13092:10 312.22052:51	0	85	15	689	4	7	0	21	0	0	0	0	0	0	0	0	414	61	0	286	19	7	337	11	103	776	14	220	0	46	864	25	503	9	143	0	51	53
2833	1.127	Avocadyne Acetate	[M+H]+	327.253	C19H34O4		JAKAZHIACKJNNB-UHFFFAOYSA-N	O=C(OCC(O)CC(O)CCCCCCCCCCCC#C)C	95	327.2562:1663 328.25955:606 329.26291:202		3182	3326	3681	889	694	5655	1523	26	1501	3773	888	3018	396	692	4995	2525	2811	3405	27	2505	1181	539	923	3884	2498	2851	3390	1831	2528	1201	484	4224	2293	864	868	412	17537	1015
10107	4.63	PC(18:0e/14,15-EET)	[M-H]-	870.623	C46H86NO8P		ZTQBPUQSIUDWFE-XLYAOIRQNA-N	CCCCCCCCCCCCCCCCCCOCC(COP([O-])(=O)OCC[N+](C)(C)C)OC(=O)CCC\C=C/C\C=C/C\C=C/CC1OC1CCCCC	95	870.61743:7318 871.62078:4242 872.62414:2754	112.97901:32 112.98652:554 279.22086:20 742.47998:20 742.51465:31 863.76825:10 870.52472:143	105540	0	0	0	0	134	572	0	0	359	25903	0	8036	167500	0	0	0	44	88	127818	0	0	0	5	74	0	4	1560	247136	155	16	0	109	0	217115	793	19049	319
6921	1.234	Flavone base + 4O, O-HexA-HexA	[M+H]+	639.121	C27H26O18	Flavone O-glycosides	PBBVWJQPAZYQDB-UHFFFAOYNA-N	O=C(O)C5OC(OC=1C=C(O)C=2C(=O)C=C(OC=2(C=1))C3=CC=C(O)C(O)=C3)C(OC4OC(C(=O)O)C(O)C(O)C4(O))C(O)C5(O)	95	639.12537:3195 640.12872:3623 641.13208:1099	135.00706:41 158.06151:10 164.92332:20 191.0359:51 199.03017:20 211.00566:10 213.0531:20 221.00371:20 243.05672:41 243.06332:41 245.12117:10 276.94995:31 282.9852:10 289.04227:31 293.01367:20 303.04715:31 305.0386:10 339.07187:82 357.01404:10 360.03998:20 367.06274:10 383.11401:92 401.06509:20 415.06122:61 442.10382:20 459.27313:20 463.06882:20 483.15314:10 486.02777:20 487.16443:10 494.2822:31 5…	747	509	2308	2088	2175	749	10722	0	1917	556	2635	19	1152	4091	768	2522	1794	1131	2389	2269	2340	19	412	154	1312	269	1151	197	1134	2905	446	4499	440	502	168	815	1555	5817
413	1.13	Ala-Ala	[M-H]-	159.078	C6H12N2O3	Dipeptides	DEFJQIDDEAULHB-UHFFFAOYNA-N	O=C(O)C(N=C(O)C(N)C)C	95	159.07433:2129 160.07768:598 161.08104:84	55.02906:10 58.98467:51 59.02046:112 61.99338:20 99.92258:20 100.93571:61 111.08455:20 126.9303:20 159.10201:31	21437	27	25901	29580	16587	15647	22571	29	58	20758	21643	17780	21494	19036	15086	18784	14790	15704	19050	8930	19388	0	20937	16818	23228	18369	18227	31644	28463	13706	3995	10270	8914	20677	14489	9122	7203	11700
1312	2.019	MCPB	[M-H]-	227.048	C11H13ClO3	Phenol ethers	LLWADFLAOKUBDR-UHFFFAOYSA-N	CC1=CC(Cl)=CC=C1OCCCC(O)=O	95	227.05124:2799 228.05459:258 229.05795:129	55.02483:31 57.04885:21 58.01165:21 59.01937:253 69.03785:21 71.01575:251 73.03366:71 79.49853:10 83.01376:51 85.0289:51 85.91002:21 89.01973:31 89.02505:236 92.93185:41 94.92702:51 97.03238:41 101.0184:20 101.0255:245 113.02811:51 119.03846:153 131.03604:41 149.04077:20 161.04131:31 163.06342:133 169.02919:10 179.06293:21 181.06943:718	39695	388	16826	25783	8462	7658	48910	195	296	15231	5601	14999	8668	16607	3430	4538	41058	12006	19503	10895	4910	429	20055	5923	13428	4633	6248	6427	11016	7297	43	1	332	0	4	61	11	0
7519	1.133	1,2-Dipalmitoyl-sn-glycero-3-phospho-rac-(1-glycerol) sodium salt	[M+H]+	723.517	C38H75O10P	Phosphatidylglycerols	BIABMEZBCHDPBV-TYIYNAFKSA-N	CCCCCCCCCCCCCCCC(=O)OCC(COP(O)(=O)OC[C@@H](O)CO)OC(=O)CCCCCCCCCCCCCCC	94.9	723.52032:1164 724.52367:47153 725.52703:23475		9637	2530	6173	10967	1436	8000	5985	0	5076	6452	18500	1978	5038	12839	3115	6704	6476	6272	8	5795	14145	3	4411	1287	2268	6418	3158	4320	7296	14898	1219	8638	7495	0	3110	3947	6547	7493
1883	9.154	austadiol	[M+H]+	275.032	C12H12O5	Azaphilones	QVMUHZHZYCDMAI-RYUDHWBXSA-N	O=CC=1C(=O)C(O)(C)C(O)C2=COC(=CC12)C	94.9	275.02838:1232 276.03173:1588 277.03509:0		5	6	19	3	0	6	3	5	6	0	9	3	7	5	15	3	2	7	13	9	11	3	4	5	6	2	2	7	6	5	15	1	3	4	24	9	7	2
850	5.972	(4S,5Z,6S)-4-(2-methoxy-2-oxoethyl)-5-[2-[(E)-3-phenylprop-2-enoyl]oxyethylidene]-6-[(2S,3R,4S,5S,6R)-3,4,5-trihydroxy-6-(hydroxymethyl)oxan-2-yl]oxy-4H-pyran-3-carboxylic acid	[M+H]+	200.995	C9H6O3	7-hydroxycoumarins	ORHBXUUXSCNDEV-UHFFFAOYSA-N	O=C1OC=2C=C(O)C=CC2C=C1	94.9	200.99809:1453 202.00144:187 203.0048:1309	101.0607:92 111.04142:20 111.04737:92 113.96731:20 115.98211:31 127.99886:10 129.05519:20 201.11655:20	26	33	37	34	57	8	29	8	17	0	0	73	24	61	8	66	7	69	13	144	21	8	69	13	10	7	7	31	16	96	97	28	147	13	23	82	73	47
691	6.913	Isosafrole	[M+H]+	185.057	C10H10O2	Benzodioxoles	VHVOLFRBFDOUSH-NSCUHMNNSA-N	O1C2=CC=C(C=CC)C=C2OC1	94.9	185.05405:2311 186.0574:360 187.06076:1803	111.05689:51 121.03557:10 127.05083:51 139.05412:143 140.05978:82 141.07408:10 167.04765:20 185.05597:230	231	40	63	37	32	79	129	111	323	0	50	93	210	63	67	49	59	62	59	87	66	61	44	48	102	127	77	99	42	61	17504	26063	19324	20184	19328	4065	29974	7575
6011	4.587	(2R,3R,6R,8R,9S,12S,13R,14R,15R,16R)-6,8,14,15-tetrahydroxy-2,6,13,16-tetramethyl-3-{[(2R,3R,4S,5S,6R)-3,4,5-trihydroxy-6-(hydroxymethyl)oxan-2-yl]oxy}-10-oxatetracyclo[7.6.1.0?,?.0??,??]hexadec-4-en-11-one	[M+H]+	548.27	C25H38O12	Eudesmanolides, secoeudesmanolides, and derivatives	TYXFVKGQQWDJKA-YFXVJPQZSA-N	O=C1OC2C(O)C3C(O)(C=CC(OC4OC(CO)C(O)C(O)C4O)C3(C)C5C(O)C(O)C(C)C1C25C)C	94.9	548.27368:2017 549.27703:485 550.28039:213	120.96815:31 160.04062:10 167.97882:31 185.13979:10 195.00684:41 336.84158:10 367.26193:10 385.26862:31 407.26538:122 425.26926:102 425.3042:10 486.21347:21 487.21634:292 502.20636:31 505.23859:781 511.17722:21 531.26233:10 548.28119:657 548.44977:23	10333	6226	217	3247	2001	2292	10042	0	17774	0	37716	223	27808	42886	583	297	5466	2323	372	15399	11262	0	1243	462	1038	1509	3942	6214	13552	8790	4500	15991	2349	149	10849	11867	15204	5228
680	4.649	3-phenyllactic acid	[M+H]+	184.097	C9H10O3	Phenylpropanoic acids	VOXXWSYKYCBWHO-UHFFFAOYSA-N	O=C(O)C(O)CC=1C=CC=CC1	94.9	184.0936:4026 185.09695:491 186.10031:67	104.51661:10 124.99877:51 125.00508:112 166.075:10 184.07426:31	3007	1205	5965	3781	49444	1134	303	184	39	0	8	16961	59	6192	4341	3380	1340	4052	3465	2532	512	334	6432	33395	4720	2801	1452	1197	89	258	84	107	22	89	0	10	25	24
7396	1.25	[(2S,3R,4R,5R,6S)-2-[2-(3,4-dihydroxyphenyl)-5,7-dihydroxy-4-oxochromen-3-yl]oxy-4,5-dihydroxy-6-methyloxan-3-yl] 3,4,5-trihydroxybenzoate	[M-H]-	599.104	C28H24O15		KTTNFIOZYNBKEY-YIOJSCHVSA-N	O=C(OC1C(O)C(O)C(OC1OC=2C(=O)C=3C(O)=CC(O)=CC3OC2C=4C=CC(O)=C(O)C4)C)C5=CC(O)=C(O)C(O)=C5	94.9	599.10095:1402 600.1043:1449 601.10766:0		1781	0	3193	637	2987	1778	268	0	29	2021	2896	685	4122	1888	4266	577	1641	2536	4782	15059	3176	0	4943	2220	3484	532	1328	1128	2183	898	1195	4591	3109	3586	1684	7740	4931	4385
3163	1.142	2',4-Dihydroxy-3,4',6'-Trimethoxychalcone	[M-H]-	329.103	C18H18O6		BXXKRESPUSMTEI-FNORWQNLSA-N	O=C(C=CC1=CC=C(O)C(OC)=C1)C=2C(O)=CC(OC)=CC2OC	94.9	329.09946:1936 330.10281:1459 331.10617:4439		23306	9	6924	16802	8673	14157	11942	0	0	3472	15947	11277	1625	8162	6576	21180	9800	5057	8032	3150	1827	0	5335	5071	8955	7926	3201	6249	14089	16367	4281	3144	5767	2950	3776	4447	3067	4346
508	2.72	1,5-Anhydrosorbitol	[M+H]+	165.076	C6H12O5	Monosaccharides	MPCAJMNYNOGXPB-UHFFFAOYNA-N	OCC1OCC(O)C(O)C1O	94.8	165.07903:1448 166.08238:134 167.08574:67	103.04308:10 109.0776:10 111.04741:26 122.0732:20 129.05681:10 138.10635:10 165.11327:20	30	10	320	0	31	59	24	154	199	0	57	157	23	0	19	0	0	0	7	187	238	10	0	0	26	223	749	25	0	0	57	110	199	93	0	277	0	0
4849	1.197	(2R,3R,4R,5R,6S)-2-[[(2R,3S,4S,5R,6S)-6-(4-ethenylphenoxy)-3,4,5-trihydroxyoxan-2-yl]methoxy]-6-methyloxane-3,4,5-triol	[M+H]+	467.131	C20H28O10	Phenolic glycosides	KVPBAPOAIIQDGQ-XXGVTNRTSA-N	OC1C(O)C(OCC2OC(OC3=CC=C(C=C)C=C3)C(O)C(O)C2O)OC(C)C1O	94.8	467.12814:1209 468.13149:420 469.13485:0		1890	1420	359	3384	1580	1334	1838	19	2251	843	526	0	19	4991	977	1407	1524	1981	1160	1240	863	0	385	245	97	62	370	1227	19	991	258	979	367	17	106	431	1943	523
2411	4.885	Malonyltryptophan	[M-H]-	289.081	C14H14N2O5	Amino acids	OVEAWSPZRGBTSS-UHFFFAOYNA-N	O=C(O)CC(=O)NC(C(=O)O)CC2=CNC=1C=CC=CC=12	94.8	289.07803:1090 290.08138:856 291.08474:195		13326	0	12091	7881	8603	7081	13320	66	118	6960	13099	7172	5144	6054	6467	6722	4650	1677	11700	8880	1059	23	6673	6284	11494	8899	6761	7087	8922	3659	5336	9508	8344	5875	1221	12679	1331	2760
1957	1.287	pencolide	[M-H]-	265.014	C9H9NO4	Alpha amino acids and derivatives	NFDKQFGUQFNACT-UTCJRWHESA-N	O=C(O)C(=CC)N1C(=O)C=C(C1=O)C	94.8	265.01059:4199 266.01394:890 267.0173:111		7194	184	21640	2320	12638	12066	4069	54	59	3233	5843	11606	8318	588	15924	7201	13260	3927	15367	7972	4027	76	15262	21009	11651	11128	11991	4898	7257	4272	4491	26441	1571	6951	1863	2761	6302	12918
2256	1.757	7,4'-DIMETHOXYISOFLAVONE	[M-H]-	281.082	C17H14O4	7-O-methylisoflavones	LPNBCGIVZXHHHO-UHFFFAOYSA-N	O=C1C(=COC2=CC(OC)=CC=C21)C=3C=CC(OC)=CC3	94.7	281.07864:28645 282.08199:8047 283.08535:1975	79.96405:31 85.07076:102 94.98064:10 96.96554:82 98.95973:20 101.02814:133 101.06647:31 127.04149:31 128.63951:61 129.05783:7898 129.26483:41 130.05424:31 149.02379:71 151.03859:600 153.05295:225 167.07051:10 199.06384:10 209.11432:329 280.60422:41 281.08218:103 281.09641:383	1412	76	23917	795	63774	233	1027	11	5	782	1376	24770	48	2676	6883	63077	279	2033	708	877	44459	10	10620	50980	6162	83523	2734	291	0	446	2414	139959	1901	566810	439	270	347	109
5569	4.707	3,5-dihydroxy-4-[3,4,5-trihydroxy-6-[[4-(2-hydroxypropan-2-yl)cyclohexene-1-carbonyl]oxymethyl]oxan-2-yl]oxybenzoic acid	[M+H]+	516.208	C23H30O12	Saccharolipids	PEERGVFNQUXNQA-UHFFFAOYSA-N	O=C(O)C1=CC(O)=C(OC2OC(COC(=O)C3=CCC(CC3)C(O)(C)C)C(O)C(O)C2O)C(O)=C1	94.7	516.2041:6511 517.20745:5724 518.21081:528	176.06905:800 194.0392:22 210.01459:74 210.05141:1683 226.0484:41 227.0556:31 323.86987:10 329.14261:133 333.4054:10 363.13254:438 470.11285:10 473.21255:61 514.54779:10 516.14374:32 516.20789:876	7295	215	7566	3233	65559	1109	128	48	903	0	1853	10490	1145	16969	3328	1616	5935	4250	1974	3108	2020	0	9409	21051	10855	5712	4547	1949	435	411	39	87	1	307	71	135	69	0
5082	1.189	Perlatolic acid	[M-H]-	443.2	C25H32O7	Depsides and depsidones	UTAQXQVSEKIWBB-UHFFFAOYSA-N	O=C(O)C1=C(O)C=C(OC(=O)C2=C(O)C=C(OC)C=C2CCCCC)C=C1CCCCC	94.7	443.20331:1376 444.20666:441 445.21002:0		3060	0	656	1964	315	3969	1768	0	0	4245	1676	536	1332	9447	3474	449	2595	2231	2694	9569	3008	0	5719	528	3218	2263	5746	6717	9988	10239	85040	1037	5333	598	4580	17051	10289	5784
3095	1.047	Nephromopsic acid	[M-H]-	325.23	C19H34O4		WLGALFYTFVOQPY-IKGGRYGDSA-N	O=C(O)C1C(C(=O)OC1CCCCCCCCCCCCC)C	94.7	325.22672:1068 326.23007:693 327.23343:169354		3372	4	3415	5606	4785	3022	12208	27	0	3903	2458	3202	3884	6903	1782	2919	5023	2600	4641	5982	2669	0	3483	2187	5131	3617	4838	4923	4287	3681	1710	2537	3374	2810	3297	3876	4264	6662
6030	4.797	1-[2,4,6-trihydroxy-3-[7-hydroxy-2-(4-hydroxyphenyl)-3,4-dihydro-2H-chromen-4-yl]phenyl]dodecan-1-one	[M+H]+	549.282	C33H40O7		JGXZVDAPLSTBGZ-UHFFFAOYSA-N	O=C(C1=C(O)C=C(O)C(=C1O)C2C3=CC=C(O)C=C3OC(C4=CC=C(O)C=C4)C2)CCCCCCCCCCC	94.7	549.27863:1115 550.28198:1014 551.28534:241		1489	5865	8578	7909	1090	7795	7837	42	15036	0	1639	12753	15744	1608	6198	4597	8952	12915	5081	2151	1041	0	12805	9115	6424	9632	8216	2740	2251	9275	3972	5005	1219	1816	1603	1867	3402	2422
10378	4.171	(2S,3S,4S,5R,6R)-6-[[(3S,6aR,6bS,8aS,14bR)-8a-carboxy-4,4,6a,6b,11,11,14b-heptamethyl-1,2,3,4a,5,6,7,8,9,10,12,12a,14,14a-tetradecahydropicen-3-yl]oxy]-3-hydroxy-4-[(2S,3R,4R,5R,6S)-3,4,5-trihydroxy-6-methyloxan-2-yl]oxy-5-[(2S,3R,4S,5R)-3,4,5-trihydroxyoxan-2-yl]oxyoxane-2-carboxylic acid	[M-H]-	909.629	C47H74O17	Triterpene saponins	CLQAMCIMWDLXGK-RHAWMLQDSA-N	O=C(O)C1OC(OC2CCC3(C)C4CC=C5C6CC(C)(C)CCC6(C(=O)O)CCC5(C)C4(C)CCC3C2(C)C)C(OC7OCC(O)C(O)C7O)C(OC8OC(C)C(O)C(O)C8O)C1O	94.7	909.62274:2062 910.62609:2698 911.62945:2740	152.99509:15 223.00317:26 241.00493:56 283.25244:46 290.21216:5 297.03:26 327.2298:41 419.23944:31 437.26672:10 469.88828:10 581.27753:26 599.30402:20 625.26489:15 885.50452:10 909.51337:1225	2001	0	58	2452	147	1447	0	2	0	117	118	291	32	3236	1097	862	1181	2780	8952	1942	0	0	1653	12034	968	808	5191	372	163	117	18323	687	540	674	31	131	101	5040
4385	1.239	(E)-3-(4-methoxyphenyl)-1-[2,4,6-trimethoxy-3-(3-methylbut-2-enyl)phenyl]prop-2-en-1-one	[M-H]-	395.186	C24H28O5	3-prenylated chalcones	GGNVSANPVOEGII-GXDHUFHOSA-N	O=C(C=CC1=CC=C(OC)C=C1)C2=C(OC)C=C(OC)C(=C2OC)CC=C(C)C	94.7	395.18311:13737 396.18646:4713 397.18982:61794	79.96119:31 89.02502:31 96.94892:43 96.96143:937 103.03932:31 201.03603:41 212.11353:10 394.16586:22 395.18414:2504	170716	13	32431	45002	162681	256803	37325	0	0	74510	34753	70460	71831	37598	87753	46715	70882	75925	55314	12616	59775	0	58851	37687	48774	43285	31077	89055	75052	83165	42554	30274	66713	83307	44483	35455	29578	4612
2968	4.896	Irigenol	[M-H]-	317.133	C15H10O8	Isoflavones	DFURNQJNFBMYHM-UHFFFAOYSA-N	O=C1C(=COC2=CC(O)=C(O)C(O)=C12)C=3C=C(O)C(O)=C(O)C3	94.7	317.12964:35178 318.13299:16231 319.13635:2253	63.95727:10 72.01345:361 82.07007:20 91.06049:71 100.0416:31 103.05939:783 112.9873:61 129.67151:31 130.05284:23 130.08987:4169 146.57452:65 147.04671:3516 148.04488:307 163.5399:61 164.03683:57 164.0712:5614 164.47295:31 165.07829:92 165.96841:31 180.05977:20 181.07103:61 203.0461:31 316.60034:21 317.09293:42 317.14072:771	472962	0	405533	338074	370195	18071	42508	76	11	282583	561036	38148	153945	250525	46897	213020	62212	138	65628	384449	77	167	57190	10529	46508	265630	6885	262304	161368	157033	160260	425508	199312	56566	184975	218201	154798	157770
5160	6.099	Polygalic Acid	[M+H]+	489.32	C29H44O6	12-alpha-hydroxysteroids	VZRKWGPIZJDNHC-LUNVCWBOSA-N	O=C(O)C12CCC3=C(CCC4C3(C)CCC5C(C(=O)O)(C)C(O)C(O)CC45C)C2CC(C)(C)CC1	94.6	489.31668:20728 490.32003:3123 491.32339:12489		22	253	83	124	104	90	29	9	51	0	109	251	7	130	98	100	1180	185	99	248	133	19	161	8	639	15	108	669	128	208	103	88	35	123	152	61	26	10
3831	1.555	8-benzoyl-1,5,5-trimethyl-6,15-dioxatetracyclo[9.3.1.0?,??.0?,??]pentadeca-7(12),8,10-trien-9-ol	[M-H]-	363.161	C23H24O4		XUPOZHDUFRMVTF-UHFFFAOYSA-N	O=C(C=1C=CC=CC1)C2=C(O)C=C3OC4(C)CCC5C(C3=C2OC5(C)C)C4	94.6	363.16461:13798 364.16796:7378 365.17132:920	80.97363:10 85.06956:92 87.00786:10 92.93196:51 94.92846:41 96.96426:71 128.64439:41 129.05791:5143 167.01944:61 184.02007:10 187.01244:31 203.40012:10 206.10133:41 224.06081:10 233.10945:51 246.07051:51 277.0675:10 279.60687:102	869	0	1216	3	166	197	1336	0	28	67	407	74	4	0	43	0	0	1218	691	0	198	0	714	0	798	0	35	20	399	5	312	8	1777	61	45	1621	33	4
10518	4.358	glycohyocholic acid	[M-H]-	929.61	C26H43NO6		ZQYUKJFJPJDMMR-ZDWCHQGWSA-N	O=C(O)CN=C(O)CCC(C)C1CCC2C3C(O)C(O)C4CC(O)CCC4(C)C3CCC12C	94.5	929.61621:2186 930.61956:2245 931.62292:1311	241.01347:41 259.01837:10 283.26407:41 316.93933:20 417.90161:10 419.24197:31 581.28729:31 657.86737:20 859.16962:21 860.48621:21 861.51367:964 862.03595:31 929.49854:273	5288	0	10796	7282	9136	555	100	0	0	5512	1236	16735	1804	1097	23003	19283	25260	220	16458	2776	76	0	14626	4798	16751	16413	1165	8620	1147	10737	2635	1178	8814	8275	1874	5004	3303	273
5426	1.237	Tonantzitlolone B	[M+H]+	505.281	C28H42O9	Fatty acid esters	BKJAMMLKHPCMJI-SMKITLBYSA-N	O=C(OC1C(C)CC2OC1(O)C(O)C3(OC(CC3)C(C=CC(C2=O)C)(C)C)C)C=C(C)C(OC(=O)C)C	94.4	505.28442:3223 506.28777:1341 507.29113:192	213.00829:10 217.0388:31 311.23703:31 329.18161:61 329.25076:575 487.26816:51 505.20883:41 505.28183:420 505.33896:92 505.431:53	35186	5384	11109	11954	9408	28849	43888	10	10973	3291	18220	12435	11207	4913	6310	2921	11901	3277	2	18016	17514	1	3216	12176	8981	11507	4063	4670	5460	6425	2098	7413	3562	6103	19710	2615	4938	1658
5186	1.054	(5aS,7S,11aS,12aR)-3-((2S,5R)-5-(2-hydroxypropan-2-yl)-2-methyltetrahydrofuran-2-yl)-2a,5a,8,8-tetramethylhexadecahydrocyclopenta[a]cyclopropa[e]phenanthrene-4,7,9-triol	[M+H]+	491.37	C30H50O5	Triterpene saponins	WENNXORDXYGDTP-NIDIBBFBSA-N	OC1CC2C3(C)CC(O)C(C4(OC(CC4)C(O)(C)C)C)C3(C)CCC52CC65CCC(O)C(C)(C)C16	94.4	491.37338:3647 492.37673:4662 493.38009:2249		8945	4580	13010	12441	12120	7598	12847	49	8292	8414	12596	7409	7949	15074	15838	7180	12220	16177	20	16243	10976	21	5305	3647	11333	11073	11409	10570	11839	9207	15585	19224	18778	8423	24071	10896	15960	35480
2737	2.37	GLUTATHIONE	[M-H]-	306.076	C10H17N3O6S	Oligopeptides	RWSXRVCMGQZWBV-UHFFFAOYSA-N	O=C(O)CNC(=O)C(NC(=O)CCC(N)C(=O)O)CS	94.4	306.0726:1341 307.07595:13645 308.07931:4506		1305	134	9710	4725	5160	190	1022	30	129	4458	7040	9184	1498	1844	6726	8850	785	1002	771	6466	5859	137	1817	4179	4924	5627	941	5605	3387	1714	7547	2792	17287	659	1162	476	486	967
4378	5.822	[2-hydroxy-3-phosphonooxypropyl] hexadecanoate	[M+H]+	433.233	C19H39O7P		YNDYKPRNFWPPFU-UHFFFAOYSA-N	O=C(OCC(O)COP(=O)(O)O)CCCCCCCCCCCCCCC	94.3	433.22958:2360 434.23293:1005 435.23629:15815		43	301	349	235	246	52	354	22	738	0	52	973	372	46	178	189	374	25	183	28	293	49	263	153	355	562	87	67	80	250	329	653	386	49	280	5	147	0
6982	4.846	7-[(2S,3R,4S,5S,6R)-4,5-dihydroxy-3-[(2R,3R,4R,5R,6S)-3,4,5-trihydroxy-6-methyloxan-2-yl]oxy-6-[[(2R,3R,4R,5R,6S)-3,4,5-trihydroxy-6-methyloxan-2-yl]oxymethyl]oxan-2-yl]oxy-6-methoxychromen-2-one	[M+H]+	647.218	C28H38O17	Oligosaccharides	LLQBCHODNVGKSF-RVXDDWIJSA-N	O=C1OC=2C=C(OC3OC(COC4OC(C)C(O)C(O)C4O)C(O)C(O)C3OC5OC(C)C(O)C(O)C5O)C(OC)=CC2C=C1	94.3	647.22156:1473 648.22491:1195 649.22827:348		401	1134	547	480	15202	540	479	0	277	0	386	820	123	1917	449	361	3362	596	379	659	852	0	1100	6469	1821	1097	458	332	525	137	0	0	66	81	0	57	102	20
1347	1.634	Dihydroresveratrol	[M-H]-	229.087	C14H14O3	Stilbene glycosides	HITJFUSPLYBJPE-UHFFFAOYSA-N	OC1=CC=C(C=C1)CCC2=CC(O)=CC(O)=C2	94.3	229.08359:2010 230.08694:1021 231.0903:633		444	92	1176	513	1057	855	143	6	14	0	0	2944	0	0	1859	1132	0	239	618	1031	1451	44	2565	2324	314	1182	549	0	673	19	21163	15736	15309	17392	24	1811	204	1051
3030	1.152	neobavaisoflavone	[M-H]-	321.202	C20H18O4	Isoflavones	OBGPEBYHGIUFBN-UHFFFAOYSA-N	O=C1C(=COC2=CC(O)=CC=C12)C=3C=CC(O)=C(C3)CC=C(C)C	94.3	321.19867:3838 322.20202:2337 323.20538:1347		4370	4	8160	1546	5615	3327	2634	0	18	4633	38557	2506	1263	2788	2385	7873	2325	1818	7703	3063	3522	27	1070	1092	3871	14192	6107	3176	1673	2482	2405	711	1643	2186	992	1714	1967	2830
3956	1.177	Didymic acid	[M-H]-	369.167	C22H26O5		IDZVZCQOFFSQMO-UHFFFAOYSA-N	O=C(O)C1=C(O)C=C2OC3=CC(OC)=CC(=C3C2=C1CCCCC)CCC	94.3	369.16357:339853 370.16692:212199 371.17028:118285	59.01255:10 61.99414:41 71.02117:10 79.95927:31 87.04891:10 96.6534:22 96.9632:1921 98.95879:82 103.03818:31 117.05952:41 131.0666:31 161.98631:51 168.0276:10 229.06564:31 243.08078:41 367.9631:71 369.16394:7492 369.51669:25	2393123	0	35080	792162	81265	1686494	1580712	0	25	1739889	932462	13925	2447572	3139068	351557	98578	1434687	1773101	2196401	2034832	200660	0	912679	53763	336011	586007	2166304	2517683	3611465	1473826	271229	463232	2177716	81415	371585	2049934	2220612	471752
3294	1.156	Chenodeoxycholic acid	[M+H]+	357.279	C24H40O4	Dihydroxy bile acids, alcohols and derivatives	RUDATBOHQWOJDD-BSWAIDMHSA-N	C[C@H](CCC(=O)O)[C@H]1CC[C@H]2[C@H]3[C@H](CC[C@]12C)[C@@]1(C)CC[C@H](C[C@H]1C[C@H]3O)O	94.2	357.28226:10816 358.28561:9916 359.28897:1616		11253	13758	8026	10082	18478	14761	4988	22	5055	12178	15067	13004	13740	13935	104933	10047	11500	12717	2	11778	10569	33	17197	25070	31356	7927	14060	8995	11304	11436	21664	21778	8031	74257	19230	11296	6114	17444
8470	1.472	[(2R,3S,4S,5R,6S)-4-hydroxy-3,5,6-tris[(3,4,5-trihydroxybenzoyl)oxy]oxan-2-yl]methyl 3,4,5-trihydroxybenzoate	[M+H]+	827.115	C34H28O22	Tannins	YXZYFHXWEOAXLF-UGAZNADUSA-N	O=C(OCC1OC(OC(=O)C2=CC(O)=C(O)C(O)=C2)C(OC(=O)C3=CC(O)=C(O)C(O)=C3)C(O)C1OC(=O)C4=CC(O)=C(O)C(O)=C4)C5=CC(O)=C(O)C(O)=C5	94.2	827.10883:1750 828.11218:1651 829.11554:268	384.04855:21 391.05765:364 399.07431:10 405.12955:10 413.03882:788 481.02655:102 615.95697:31 637.00549:31 658.95111:41 741.11633:31 759.12238:214 826.995:102 827.03149:51 827.08832:218	0	0	0	17	0	4	40	0	4	17	59	52	23	17	80	0	0	4	34	0	16	0	11	0	4	0	4	13	15	4	0	32	5560	0	50	4	57	5
4872	1.219	Coumestan base + 2O, O-Hex	[M-H]-	429.082	C21H18O10	Coumarin and derivatives	JSKGNHCHUPJTOQ-UHFFFAOYNA-N	O=C4OC=2C=C(OC1OC(CO)C(O)C(O)C1(O))C=CC=2C=5OC=3C=C(O)C=CC=3C4=5	94.2	429.07904:1176 430.08239:1024 431.08575:820		1164	3	684	1977	141	609	2023	24	63	1537	144	1291	440	625	399	1920	221	2138	623	3355	1682	75	1568	1930	2269	2167	984	1988	2454	2726	1778	630	1731	525	1622	30	2598	2414
1466	1.237	N-Acetyltryptophan	[M+H]+	247.108	C13H14N2O3	N-acyl-alpha amino acids	DZTHIGRZJZPRDV-UHFFFAOYNA-N	O=C(O)C(N=C(O)C)CC1=CNC=2C=CC=CC21	94.2	247.10767:56235 248.11102:19240 249.11438:2958	101.04022:41 102.04742:41 103.05962:299 104.048:31 105.07294:227 113.04314:41 115.05735:3350 116.05136:318 116.062:125 116.96718:34 117.06033:2227 117.69508:41 117.98472:30 118.06754:6937 118.84963:31 119.07136:31 119.36886:31 120.06241:20 126.049:41 127.05907:334 128.0508:352 129.07043:51 129.65491:41 130.06836:9228 130.2681:23 130.55505:20 130.6454:20 131.07336:133 132.07251:88 132.08223:8720 1…	260	7285	2073	507	245	220	195	166	192	2196	1029	14255	1485	524	1413	611	434	1087	1139	168	80	182	1648	420	84	710	1892	1212	264	427	397	943	1422	0	373	463	382	87
5416	1.51	GLYCOCHOLATE	[M-H]-	464.301	C26H43NO6	Glycinated bile acids and derivatives	RFDAIACWWDREDC-RGWSMLPJSA-N	O=C(O)CNC(=O)CCC(C)C1CCC2C3C(O)CC4CC(O)CCC4(C)C3CC(O)C12C	94.2	464.29755:3368 465.3009:1208 466.30426:0		0	0	497	152	1027	3514	59	0	0	556	12813	74	495	965	1594	97	1082	83	3543	684	1793	0	154	727	226	0	589	2154	0	492	822	1855	8667	2556	434	1207	2537	2324
2393	1.354	(1S,8S,9S,10S,13R)-6,9,10-trimethyl-2-oxo-4,14-dioxatetracyclo[7.5.0.0?,??.0?,?]tetradeca-3(7),5-dien-8-yl acetate	[M+H]+	304.963	C17H20O5	Naphthofurans	XWHQCPICYIBGNB-XLLMKQGQSA-N	O=C(OC1C2=C(OC=C2C)C(=O)C34OC4CCC(C)C13C)C	94.2	304.95926:2390 305.96261:48 306.96597:96	114.7033:10 131.00876:21 135.0074:571 219.99387:20 305.15784:92	10955	1010	6739	12124	12759	10219	1416	56	2131	8404	6740	4511	9302	28343	7470	3957	5678	1646	7167	7487	20560	89	6478	6261	3183	5979	7378	11098	8180	8228	12575	15081	18415	9933	5396	19312	16180	6655
950	4.897	FT-thioether	[M-H]-	201.02	C6H9F3O2S	PFSA	KGAUNOUXSXJJRZ-UHFFFAOYSA-N	O=C(O)CCSCCC(F)(F)F	94.2	201.02373:8788 202.02708:1616 203.03044:217	59.031:10 61.99416:1900 116.07024:41 201.04675:102	29446	0	46879	30263	54921	21994	54031	116	314	26666	45166	48661	15521	18889	22809	30154	24977	47438	28092	27366	94338	79	39811	85408	34088	39104	27295	19023	7869	15700	7573	35669	1845	23428	4428	510	5350	8664
7467	6.021	[(2R,3R,4S,5S,6R)-3-acetyloxy-2-(acetyloxymethyl)-5-hexanoyloxy-6-[(2S,3R)-2,3,4-trihydroxybutoxy]oxan-4-yl] 14-hydroxytetradecanoate	[M+H]+	715.386	C34H60O14		QYCCCSUFDHWKRW-KSHKLCIXSA-N	O=C(OCC1OC(OCC(O)C(O)CO)C(OC(=O)CCCCC)C(OC(=O)CCCCCCCCCCCCCO)C1OC(=O)C)C	94.1	715.38281:2246 716.38616:3240 717.38952:236		14	6	0	0	9	3	63	2	17	0	0	0	39	12	38	19	0	0	25	4	0	0	0	3	3	0	3	0	38	10	34	26	26	8	7	16	8	19
7265	2.602	[(2R,3S,4S,5R,6R)-6-[1,7-bis(4-hydroxyphenyl)-5-oxoheptan-3-yl]oxy-3,4,5-trihydroxyoxan-2-yl]methyl (E)-3-(3,4-dimethoxyphenyl)prop-2-enoate	[M+H]+	684.301	C36H42O12	Curcuminoids	FRZOQPPWSKEZAA-QBZXRRNTSA-N	O=C(OCC1OC(OC(CC(=O)CCC2=CC=C(O)C=C2)CCC3=CC=C(O)C=C3)C(O)C(O)C1O)C=CC4=CC=C(OC)C(OC)=C4	94	684.29663:1391 685.29998:895 686.30334:175	409.02118:10 476.27744:31 494.29269:2579 684.20703:31 684.31415:772	0	156	0	0	0	0	0	0	0	0	0	0	46	0	0	0	0	0	0	0	6	0	0	0	0	0	14	0	0	0	0	0	184	0	252	0	4	0
3826	1.717	N-Benzylstearamide	[M+H]+	396.32	C25H43NO	N-acyl amines	IXODJGLAVBPVSW-UHFFFAOYSA-N	O=C(NCC=1C=CC=CC1)CCCCCCCCCCCCCCCCC	94	396.3165:1464 397.31985:934 398.32321:2834	129.09985:10 217.20346:20 296.26163:41 338.27505:41 360.23898:20 360.26041:71 395.03549:10 396.31885:313	7	1393	18	22	55	2	22442	16	537	0	564	45	4	148	0	11	44	121	6	11	43	6	29	51	0	26	57	9	413	13	3	168	78	117	4	112	13	60
3037	1.473	Metazachlor ESA	[M-H]-	322.087	C14H17N3O4S	Anilides	IPVCSECPEVHQOV-UHFFFAOYSA-N	CC1=CC=CC(C)=C1N(CN1C=CC=N1)C(=O)CS(O)(=O)=O	94	322.08319:1834 323.08654:1794 324.0899:367		455	79	6	115	756	14775	1050	87	48	2369	916	63	1566	188	894	0	913	374	443	484	532	64	598	1203	341	505	1145	2433	566	545	2580	227	23202	1115	6261	14086	10306	5018
1985	1.584	Hexaethylene glycol	[M+H]+	283.175	C12H26O7	Polyethylene glycols	IIRDTKBZINWQAW-UHFFFAOYSA-N	C(COCCOCCOCCOCCOCCO)O	94	283.17862:1895 284.18197:1031 285.18533:516	104.99295:10 104.99873:10 109.05141:10 109.71288:10 114.99786:10 121.02759:10 122.047:10 133.0847:10 138.48184:10 151.0623:10 151.07965:10 151.08311:10 151.08485:10 151.09006:10 154.97224:10 170.01643:10 174.10143:10 196.97188:10 216.97768:10 222.11293:10 223.09657:10 223.1008:10 223.18726:10 226.06693:10 236.98715:10 236.99368:10 239.15451:10 248.16719:10 256.12732:10 256.15668:10 283.07748:10 2…	26	63	2467	4365	1385	2488	505	3911	196	625	44	1416	64	511	1038	2683	1634	1637	1061	663	372	3040	271	1853	2643	178	811	20896	279	336	3719	269	1122	6966	1277	774	487	3505
5637	1.362	(1R,19R,20S)-19-ethenyl-18-{[(2S,3R,4S,5S,6R)-3,4,5-trihydroxy-6-(hydroxymethyl)oxan-2-yl]oxy}-17-oxa-3,13-diazapentacyclo[11.8.0.0?,??.0?,?.0??,??]henicosa-2(10),4(9),5,7,15-pentaen-14-one	[M+H]+	521.189	C26H30N2O8	Beta carbolines	LBRPLJCNRZUXLS-YTMAOMSOSA-N	O=C1C2=COC(OC3OC(CO)C(O)C(O)C3O)C(C=C)C2CC4C=5NC=6C=CC=CC6C5CCN14	93.9	521.19299:1241 522.19634:768 523.1997:961		93	119	101	66	19	21	9	1	302	29	134	64	41	172	32	135	63	12	95	261	164	0	0	242	26	37	42	870	202	96	17584	5	31	29	175	32	41	653
6065	1.425	C25H26O14	[M+H]+	551.14	C25H26O14	Formula predicted			93.9	551.14392:3430 552.14727:2398 553.15063:140	121.06653:31 197.01753:31 227.06575:82 313.07935:20 324.05746:20 327.05045:204 342.07547:51 345.06381:467 359.0679:20 360.08786:184 373.24692:20 375.1066:2708 375.11206:2913 375.21597:48 551.1449:622 551.22443:87 551.30066:100 551.3338:75	77	111	197	165	254	49	207	0	43	316	66	169	57	0	180	364	52	199	278	46	18	0	101	2217	386	481	65	40073	16	45	29	31	0	8	65	16	14	102
9530	1.745	Tacrolimus	[M-H]-	802.475	C44H69NO12	Macrolide lactams	QJJXYPPXXYFBGM-UHFFFAOYNA-N	O=C1OC(C(=CC2CCC(O)C(OC)C2)C)C(C)C(O)CC(=O)C(C=C(C)CC(C)CC(OC)C3OC(O)(C(=O)C(=O)N4CCCCC14)C(C)CC3OC)CC=C	93.9	802.46899:2452 803.47234:1395 804.4757:1992	124.01444:10 167.02083:61 169.03043:10 208.83681:20 210.8474:20 212.83672:20 224.98148:31 266.79633:31 266.82169:10 268.79498:82 270.78485:41 272.78204:31 272.7937:31 274.78189:20 276.82901:10 285.39145:10 326.73859:31 328.75031:41 330.7348:31 330.75534:10 442.68069:41 446.66449:41 448.65411:31 448.98914:10 450.66315:31 456.74435:10 500.6181:20 501.43665:10 502.62619:61 504.60977:20 506.60043:31 …	29179	0	671	18801	1222	11569	22115	1	1	33042	31206	715	18704	20412	5171	5457	17248	11176	13601	34233	4018	0	11029	2909	6985	5509	15593	17564	67320	86210	52299	8594	38717	6147	5086	43921	9462	47461
2154	2.999	6-PHOSPHOGLUCONIC ACID	[M-H]-	275.017	C6H13O10P	Monosaccharide phosphates	BIRSGZKFKXLSJQ-UHFFFAOYSA-N	O=C(O)C(O)C(O)C(O)C(O)COP(=O)(O)O	93.8	275.01343:1552 276.01678:141 277.02014:24	79.96117:41 124.00875:204 128.03943:41	20	14	0	193	0	130	0	26	62	39	490	0	398	1195	0	6	357	0	177	216	3	6	17	35	0	4	75	242	958	715	4800	333	4199	181	1496	4213	6754	25237
4214	1.032	2-[5-[2-[2-[5-(2-hydroxypropyl)oxolan-2-yl]propanoyloxy]propyl]oxolan-2-yl]propanoic acid	[M-H]-	385.223	C20H34O7	Dicarboxylic acids and derivatives	VIHRKOVEWCGJQP-UHFFFAOYSA-N	O=C(O)C(C)C1OC(CC1)CC(OC(=O)C(C)C2OC(CC2)CC(O)C)C	93.8	385.22675:2568 386.2301:2106 387.23346:766	117.92059:10 177.05611:20 191.06993:31 193.05212:10 205.0873:51 219.09894:31 220.10954:82 230.09509:31 231.10497:51 233.08394:31 247.09523:41 248.1039:153 316.1561:20 385.22635:795	531	0	826	417	404	996	3943	0	0	588	407	1749	528	1103	1767	1755	1898	1113	2762	675	2077	22	1640	1800	2047	2231	3996	4197	349	7726	1586	482	3236	3932	582	9974	4001	2425
3981	5.393	(4R,8S)-17-chloro-2,18-dimethoxy-7,9,13-trioxapentacyclo[10.8.0.0?,??.0?,?.0??,??]icosa-1(12),2,5,10,14,16,18-heptaen-20-one	[M-H]-	371.065	C19H13ClO6	Xanthones	POXKBPUNCDMQMW-YLVJLNSGSA-N	O=C1C=2C(OC=3C=C4OC5OC=CC5C4=C(OC)C13)=CC=C(Cl)C2OC	93.8	371.06177:2769 372.06512:926 373.06848:2964	109.03687:20 109.04276:41 127.0521:225 128.03915:61 130.28893:10 145.06157:893 145.61139:21 181.04601:10 185.00963:41 203.01979:604 313.10385:41 371.06058:20	3382	0	13109	9226	15130	12363	18298	3	3	6140	3617	21713	6162	2753	18521	10752	6026	18793	10761	2629	28698	24	9682	14694	15052	14979	10524	5854	3683	4506	2033	6660	3392	7485	4505	1843	2327	3498
3540	1.291	Methoxybenzenediol + O-Hex	[M-H]-	347.098	C13H18O8	Phenolic glycosides	LWEHRPZXRYZMDC-UHFFFAOYNA-N	OC2=CC=C(OC1OC(CO)C(O)C(O)C1(O))C(OC)=C2	93.8	347.09433:5741 348.09768:2960 349.10104:220	89.03057:235 103.03774:20 103.04348:71 185.07301:10 238.62144:10 257.07004:31	20106	38	20958	15886	20061	20329	15945	82	20	25985	15913	15315	20897	18750	13264	21936	17817	24463	24035	32309	9393	1	15911	16166	21589	16842	24307	11235	19395	26296	26635	11541	22434	13266	31582	25117	32839	34956
5704	4.683	3,15-dibenzyl-1,4,12-trimethyl-1,4,7,10,13-pentazacyclopentadecane-2,5,8,11,14-pentone	[M+H]+	525.282	C27H33N5O5	Macrolactams	MSIMWLAIWYFFLY-UHFFFAOYSA-N	O=C1N(C)C(C(=O)N(C)C(C(O)=NC(C(O)=NCC(O)=NC1)C)CC=2C=CC=CC2)CC=3C=CC=CC3	93.7	525.27838:1211 526.28173:1560 527.28509:36		14512	6454	1110	5480	15819	6180	9137	22	8595	0	10997	1949	19722	15403	2347	1132	7726	3447	2073	27743	11582	42	3674	4479	1937	1725	4541	22587	5541	6893	4361	12466	13294	961	7343	15134	2542	3683
2740	1.153	(1R,7R)-7-ethenyl-1,4a,7-trimethyl-3,4,4b,5,6,9,10,10a-octahydro-2H-phenanthrene-1-carboxylic acid	[M+H]+	320.258	C20H30O2	Diterpenoids	MHVJRKBZMUDEEV-WANGQUDJSA-N	O=C(O)C1(C)CCCC2(C)C3C(=CC(C=C)(C)CC3)CCC12	93.7	320.25479:1260 321.25814:404 322.2615:808		519	508	3706	3059	1644	1826	8146	86	1189	151	3853	1670	130	2199	3670	2154	558	2950	2274	4352	3184	100	3118	2975	1893	4561	1325	554	1592	5735	1789	4309	561	2501	915	1236	2867	5282
7134	4.827	[(2S,3R,4S,5S,6R)-4,5-dihydroxy-6-[[(E)-3-(4-hydroxyphenyl)prop-2-enoyl]oxymethyl]-2-(3,4,5-trihydroxybenzoyl)oxyoxan-3-yl] 3,4,5-trihydroxybenzoate	[M+H]+	669.085	C29H26O16	Tannins	QDSDUIWGMCGLHI-VTULTLKESA-N	O=C(OCC1OC(OC(=O)C2=CC(O)=C(O)C(O)=C2)C(OC(=O)C3=CC(O)=C(O)C(O)=C3)C(O)C1O)C=CC4=CC=C(O)C=C4	93.7	669.08167:1037 670.08502:222 671.08838:0		563	10313	752	1614	20	2919	5293	0	5730	0	4053	466	2937	704	2590	2670	2530	2840	2590	2211	4949	0	3245	605	4863	5466	4880	3855	4388	3029	23	5350	0	711	1224	271	1656	31
2050	5.092	PFSM-carboxylic_acid	[M-H]-	269.986	C5H6F5NO4S	PFSA	FXKAFEFAPQFHKH-UHFFFAOYSA-N	O=C(O)CN(C)S(=O)(=O)C(F)(F)C(F)(F)F	93.7	269.99008:1320 270.99343:823 271.99679:494		4726	103	4906	5085	5273	1836	8055	9	31	4850	4714	3995	7523	5875	1033	6044	4278	3383	2837	4785	638	91	6336	2494	1038	5484	1302	2879	5414	5477	13520	10992	12140	10661	17788	13901	13551	10449
5854	0.992	alpha-Carotene	[M+H]+	536.438	C40H56	Carotenes	ANVAOWXLWRTKGA-JLTXGRSLNA-N	C\C(\C=C\C=C(/C)\C=C\C1C(C)=CCCC1(C)C)=C/C=C/C=C(\C)/C=C/C=C(\C)/C=C/C1=C(C)CCCC1(C)C	93.7	536.44128:1530 537.44463:2075 538.44799:440		17138	460	14657	6235	6686	7512	6799	46	8829	7501	7230	2690	7177	3283	5555	18202	12535	3279	7428	6392	5854	1	325	4844	3022	4092	2177	1326	641	3094	4053	2547	3571	1449	5631	8685	2858	4156
9551	1.919	PC(14:0/13-HODE)	[M-H]-	804.54	C40H76NO9P		JINASVOYGRQFGV-FHHGPMHONA-N	CCCCCCCCCCCCCC(=O)OCC(COP([O-])(=O)OCC[N+](C)(C)C)OC(=O)CCCCCCC\C=C/C=C/C(O)CCCCC	93.7	804.53381:5579 805.53716:696 806.54052:7656	92.93167:10 167.0215:10 208.84232:31 210.84065:20 266.79654:41 268.79987:122 270.78976:71 272.78235:20 326.75253:51 328.75409:61 330.75146:31 369.35706:10 384.69318:20 384.71533:31 386.70639:20 441.22348:10 442.65421:41 444.6647:71 446.65588:31 454.67709:20 498.62146:10 500.62875:61 502.58942:31 502.61475:102 504.62051:71 508.60587:20 512.65802:20 556.61945:10 558.5733:41 560.55731:51 560.58405:2…	108936	0	114537	95318	101947	23551	27236	0	1	18754	21031	65904	66887	41303	60867	95844	15428	75798	15368	23106	109539	2	114961	46596	55142	102397	26134	7337	36418	19863	3740	16338	1530	21871	622	763	115	691
1956	1.496	methyl 5,6-diacetyloxy-10-hydroxy-2,4b,7,7,10a,12a-hexamethyl-12-methylidene-1,4,8-trioxo-4a,5,6,6a,9,10,10b,11-octahydronaphtho[1,2-h]isochromene-2-carboxylate	[M+H]+	280.992	C30H40O11	Oxosteroids	FFXYBQSGDXRLHS-UHFFFAOYSA-N	O=C(OC1C(OC(=O)C)C2(C)C3C(=O)OC(C(=O)OC)(C(=O)C3(C(=C)CC2C4(C)C(O)CC(=O)C(C)(C)C14)C)C)C	93.6	280.98856:2096 281.99191:176 282.99527:48	120.98769:10 136.96973:31 141.99982:41 158.00327:10 163.98404:153 169.99492:41 191.97987:143 213.00197:133 216.9742:51 234.98184:998 244.49649:10 281.08658:41	4193	538	1005	848	1903	2031	1706	3	2353	1965	2158	1166	4413	4972	1815	998	1071	949	1653	6458	3242	2	2467	1430	2901	1402	1449	1767	3113	1828	8433	16747	15530	9259	15397	23276	22233	8224
1743	3.561	resveratrol	[M+H]+	267.042	C14H12O3	Stilbenes	LUKBXSAWLPMMSZ-OWOJBTEDSA-N	OC1=CC=C(C=C1)C=CC=2C=C(O)C=C(O)C2	93.5	267.04547:1430 268.04882:178 269.05218:0	104.99656:41 107.00963:10 116.99648:10 123.08555:5 131.98032:10 135.00763:10 144.10226:5 177.00903:10 177.01468:15 231.20157:5 249.03175:10 267.04871:36	3693	2112	352	1261	23326	1175	5750	5	5521	1151	4029	464	2657	21607	375	396	5520	1139	386	3068	8573	2	658	2646	907	682	2177	2292	5945	2505	63	184	425	113	126	157	492	139
2401	7.868	Octafluoroadipic acid	[M-H]-	288.975	C6H2F8O4	PFSA	AXRSOGFYDSXLQX-UHFFFAOYSA-N	O=C(O)C(F)(F)C(F)(F)C(F)(F)C(F)(F)C(=O)O	93.5	288.97891:1978 289.98226:607 290.98562:1467		1532	0	1440	1342	1180	567	521	912	900	875	160	734	816	464	522	0	40	509	447	149	70	596	186	267	63	332	351	166	339	76	26735	18318	24108	20661	21895	13183	15867	11297
8042	5.392	(3S,6R,9S,12R,15S,18R)-3-butan-2-yl-4,10,16-trimethyl-6,9,12,15,18-penta(propan-2-yl)-1,7,13-trioxa-4,10,16-triazacyclooctadecane-2,5,8,11,14,17-hexone	[M-H]-	652.418	C34H59N3O9	Cyclic depsipeptides	UQCSETXJXJTMKO-HLRZJIOYSA-N	O=C1OC(C(=O)N(C)C(C(=O)OC(C(=O)N(C)C(C(=O)OC(C(=O)N(C)C1C(C)C)C(C)C)C(C)CC)C(C)C)C(C)C)C(C)C	93.5	652.42151:1899 653.42486:2281 654.42822:9981		5045	0	885	4428	1368	2525	2814	29	1	4925	8258	1734	5106	4165	2568	3242	2580	1959	3013	8748	1445	64	1918	2625	2597	2875	2281	5457	16899	5311	5603	4146	6478	4244	9693	17226	17218	5670
562	2.752	p-Toluenesulfonamide	[M+H]+	172.043	C7H9NO2S	P-toluenesulfonamides	LMYRWZFENFIFIT-UHFFFAOYSA-N	CC1=CC=C(C=C1)S(N)(=O)=O	93.5	172.039:1447 173.04235:148 174.04571:0	157.0874:20 172.11671:20	23382	3313	10283	14076	2327	9279	12614	3	14307	13590	6809	8052	9193	2870	12402	7916	21375	3754	11002	16980	12010	18	22261	12169	14340	12312	16493	5712	9727	2385	7543	8597	6951	7627	2456	6305	5202	7530
3321	4.916	Methyclothiazide	[M+H]+	359.964	C9H11Cl2N3O4S2	1,2,4-benzothiadiazine-1,1-dioxides	CESYKOGBSMNBPD-UHFFFAOYSA-N	O=S(=O)(N)C=1C=C2C(=CC1Cl)NC(N(C)S2(=O)=O)CCl	93.4	359.9603:2404 360.96365:151 361.96701:2119		0	0	0	0	0	35	1108	0	444	0	401	0	0	74	117	0	0	0	65	0	135	0	706	87	130	0	0	135	465	381	6299	22710	7630	6503	9831	6720	25197	12962
4410	1.121	Valsartan	[M+H]+	436.234	C24H29N5O3	Valine and derivatives	ACWBQPMHZXGDFX-UHFFFAOYNA-N	O=C(O)C(N(C(=O)CCCC)CC1=CC=C(C=C1)C2=CC=CC=C2C=3N=NNN3)C(C)C	93.4	436.23758:142854 437.24093:105561 438.24429:18213	104.05046:31 115.0554:163 117.06295:31 126.04855:20 127.05543:51 129.04433:102 129.06839:51 137.03702:20 139.05731:51 140.05629:328 141.07561:41 150.04384:41 151.0589:146 151.73984:21 152.06696:518 152.70653:23 153.07137:1558 154.06506:41 162.05132:41 163.05746:403 164.05048:61 165.07188:453 166.06734:133 167.07858:200 168.07275:51 176.06296:92 177.05904:102 178.07866:1529 178.83302:21 179.07664:…	3262	407	1683	1775	2853	2356	2745	18	2330	881	1529	2478	1866	4187	3270	2511	2965	3103	3184	3773	2279	7	775	2662	4466	2255	2860	3586	985	3273	4369	2545	2530	1354	2837	1275	1294	769
4883	4.749	(5S,8S)-8-benzoyl-2-[(Z,1S,2S)-1,2-dihydroxyhex-3-enyl]-9-hydroxy-8-methoxy-3-methyl-1-oxa-7-azaspiro[4.4]non-2-ene-4,6-dione	[M+H]+	470.121	C22H25NO8	Alkyl-phenylketones	SLYDIPAXCVVRNY-BBJHAQHQSA-N	O=C(C=1C=CC=CC1)C2(N=C(O)C3(OC(=C(C3=O)C)C(O)C(O)C=CCC)C2O)OC	93.4	470.12485:3198 471.1282:2704 472.13156:0	176.06702:229 249.06471:4198 250.06609:51 265.0426:51 266.0433:92 267.13129:10 385.04523:21 402.14301:378 470.00583:21 470.12521:227	21324	6891	36341	5199	7384	10789	1587	178	4704	0	3413	29052	2800	12528	23111	7544	26424	29598	21809	21364	11801	164	40949	34504	33358	29322	36303	16597	1446	1533	32	2912	7	918	373	146	469	66
4645	1.279	[4,8-dihydroxy-3-(3-methoxy-3-oxoprop-1-en-2-yl)-8a-methyl-5-oxo-1,2,3,4,4a,6,7,8-octahydronaphthalen-2-yl] 3,4-dihydroxy-2-methylidenebutanoate	[M-H]-	411.193	C20H28O9	Beta hydroxy acids and derivatives	NOGWCMMYTAXOCY-UHFFFAOYSA-N	O=C(OC)C(=C)C1C(O)C2C(=O)CCC(O)C2(C)CC1OC(=O)C(=C)C(O)CO	93.4	411.18927:3373 412.19262:2549 413.19598:126252		11017	9	3845	30979	42049	57696	22281	0	0	30058	22679	6393	31299	22963	24354	20468	28039	26654	29330	5051	16031	14	18194	4536	21148	30710	16758	29213	27528	31560	11217	11190	19169	25080	10597	18328	16602	10003
1290	1.171	PFSM-perfluoroalkyl_sulfonamide_Et	[M-H]-	225.997	C4H6F5NO2S	PFSA	KXJBWHWYJPNGSY-UHFFFAOYSA-N	O=S(=O)(NCC)C(F)(F)C(F)(F)F	93.3	225.99294:11388 226.99629:3118 227.99965:2013	69.51726:10 79.9622:758 80.96912:143 131.03951:2949 139.23894:10 145.05481:61 145.59608:63 146.06157:2446 147.03413:31 153.51062:10 190.86079:10 208.13737:21 226.01378:561	2931	65	4791	111	1238	5701	1130	443	257	10116	2576	1267	45692	1264	6825	1998	1071	1650	16933	20925	988	70	16882	32957	13830	2134	12253	131	4485	1101	1070	1597	9551	5513	1604	120187	1951	9373
524	5.102	Suberic acid (Not validated)	[M-H]-	173.079	C8H14O4	Organic acids	TYFQFVWCELRYAO-UHFFFAOYSA-N	O=C(O)CCCCCCC(=O)O	93.3	173.07578:7208 174.07913:790 175.08249:58	61.99367:260 114.07755:21 126.99353:10 131.08499:879 156.07558:31 173.10645:71	71200	0	33564	64819	40954	41256	46255	236	136	41807	93351	32926	29899	57489	75178	19433	42682	55765	47265	27223	53502	16	45963	35375	57480	25647	35082	52413	74621	21174	43309	60906	109131	86901	118843	84415	104905	65301
5981	4.37	4-[(E)-3-[(2R,3R,4S,5S,6R)-3-[(2S,3R,4R)-3,4-dihydroxy-4-(hydroxymethyl)oxolan-2-yl]oxy-4,5-dihydroxy-6-(hydroxymethyl)oxan-2-yl]oxybut-1-enyl]-3,5,5-trimethylcyclohex-2-en-1-one	[M-H]-	501.234	C24H38O11	Fatty acyl glycosides of mono- and disaccharides	IDPRQTHSAHGSDW-BTOUMFIXSA-N	O=C1C=C(C)C(C=CC(OC2OC(CO)C(O)C(O)C2OC3OCC(O)(CO)C3O)C)C(C)(C)C1	93.2	501.23038:1839 502.23373:747 503.23709:1035		1437	0	28	1636	206	15350	1348	6	101	2345	21933	74	3481	6401	665	464	627	20474	592	11908	12551	0	470	2403	402	184	12740	2027	5579	3571	6225	464	289	551	3399	928	866	22246
5588	1.424	Pesticide3_Novaluron_C17H9ClF8N2O4_N-({3-Chloro-4-[1,1,2-trifluoro-2-(trifluoromethoxy)ethoxy]phenyl}carbamoyl)-2,6-difluorobenzamide	[M-H]-	472.994	C17H9ClF8N2O4	Phenol ethers	NJPPVKZQTLUDBO-UHFFFAOYSA-N	FC1=CC=CC(F)=C1C(O)=NC(O)=NC2=CC=C(OC(F)(F)C(F)OC(F)(F)F)C(Cl)=C2	93.2	472.99023:1847 473.99358:366 474.99694:366	78.93273:10 89.02859:82 154.99954:10 157.0153:92 167.0083:20 167.01378:31 180.82195:10 184.02766:10 189.00844:31 200.0033:10 201.03899:133 225.0047:20 240.01117:10 269.10028:31 290.91077:41 292.98553:20 328.97745:10 357.00378:10 473.12143:20	8833	32	8230	7668	1632	7782	11463	207	85	15521	1269	17108	9639	4952	12256	10148	13804	9650	7049	2216	13709	128	10450	11323	11366	13399	5850	13700	6562	7504	22846	13955	16236	15090	12157	14479	11112	21343
6465	1.881	12-O-[deca-2Z,4E,6E-trienoyl]-13-isobutyroyloxy-4-deoxyphorbol	[M+H]+	589.31	C34H46O7	Tigliane and ingenane diterpenoids	WHPZSYIEWQPEHY-OMZYKPILSA-N	O=C(OC1C(C)C2(O)C3C=C(C(=O)C3CC(=CC2C4C1(OC(=O)C(C)C)C4(C)C)CO)C)C=CC=CC=CCCC	93.1	589.30621:1032 590.30956:876 591.31292:283		1496	3816	2	4231	267	2832	35909	3	264	695	2390	106	80	4445	777	352	1501	95	513	127	1757	0	0	71	129	335	1573	870	5364	8105	674	563	3118	150	230	49	0	5
7760	1.124	Isoflavone base + 1O, 2MeO, O-Hex+C7H12NO	[M-H]-	630.219	C30H35NO11	Isoflavone O-glycosides	ZFUBXSYHXUTRFX-UHFFFAOYNA-N	COC1=CC=C(C=C1)C1=COC2=CC(OC3OC(COC(=O)CC4CCNCC4)C(O)C(O)C3O)=C(OC)C=C2C1=O	93.1	630.22327:5234 631.22662:9626 632.22998:2888		290	2	105	162	441	1276	2319	11	19	200	389	214	545	690	325	543	49	843	586	124	0	0	884	121	975	152	0	486	2177	732	299	560	378	160	466	106	145	213
1039	6.854	PFSA-unsaturated	[M-H]-	210.949	C3HF5O3S	PFSA	DTRFQAXRTJZUNU-UHFFFAOYSA-N	O=S(=O)(O)C(F)(F)C(F)=C(F)F	93	210.94559:1084 211.94894:0 212.9523:254		32	0	58	101	80	66	13	9	8	26	48	82	104	105	81	28	73	79	11	74	40	20	108	103	3	70	66	70	97	36	10323	12194	17276	13935	7455	19859	3389	26962
4023	1.231	[3-(4-hydroxy-3-methoxybenzoyl)-2,3-dimethyloxiran-2-yl]-(4-hydroxy-3-methoxyphenyl)methanone	[M+H]+	411.068	C20H20O7	Dibenzylbutane lignans	ZDJWTWORZULMCQ-UHFFFAOYSA-N	O=C(C1=CC=C(O)C(OC)=C1)C2(OC2(C(=O)C3=CC=C(O)C(OC)=C3)C)C	92.9	411.06427:1411 412.06762:644 413.07098:184	112.96269:31 119.01498:31 132.99304:10 135.00473:41 143.01337:51 149.01958:71 150.55212:21 151.03752:342 180.955:10 186.99811:71 235.13216:51 299.05368:133 393.22903:41 411.20386:73 411.24109:558	15217	210	11	374	560	30	765	5	6349	306	1106	38	2	1344	0	0	305	1219	0	194	281	11	15	946	101	896	1330	362	1123	961	1212	2350	0	791	1124	460	741	348
3246	4.993	(2S,3S)-3,5,7-trihydroxy-6-methyl-2-(3,4,5-trihydroxyphenyl)-2,3-dihydrochromen-4-one	[M-H]-	333.062	C16H14O8	Epigallocatechins	NZRLODDQFPZTPM-CVEARBPZSA-N	O=C1C2=C(O)C(=C(O)C=C2OC(C3=CC(O)=C(O)C(O)=C3)C1O)C	92.9	333.05774:2788 334.06109:1628 335.06445:1348	102.9502:31 108.06068:10 112.99006:102 114.06422:31 116.07104:92 126.93808:31 167.75026:10 169.99242:51 172.00493:306 187.99483:82 198.00969:20 215.99811:71 244.0089:31 285.04276:41 287.06784:291 307.25967:10 333.06943:51	4636	0	3975	8285	4629	1744	3360	16	11	2728	7745	2153	2314	2692	1527	5509	7091	2556	3617	4194	1558	49	21115	1745	13448	9617	2889	5725	6113	11422	9192	50635	66332	63894	21988	18331	20374	3767
1185	1.967	Chloridazon	[M-H]-	220.028	C10H8ClN3O	Pyridazinones	WYKYKTKDBLFHCY-UHFFFAOYSA-N	C1=CC=C(C=C1)N2C(C(=C(C=N2)N)Cl)=O	92.9	220.02448:15636 221.02783:4309 222.03119:393		422257	775	38857	299402	145893	322843	470460	524	122	147593	82400	173331	284619	214749	84390	67387	511339	166465	271544	166018	73989	1114	283038	146060	197435	186680	92592	168986	123054	194154	414	108	3024	259	983	59	50	444
5244	1.18	(2R,3S,4S,5R,6S)-2-[(3,4,5-trihydroxyoxan-2-yl)oxymethyl]-6-(3,4,5-trimethoxyphenoxy)oxane-3,4,5-triol	[M+H]+	496.202	C20H30O13	Phenolic glycosides	GGIDHIBVLYVTAU-QGPLIYBISA-N	OC1COC(OCC2OC(OC=3C=C(OC)C(OC)=C(OC)C3)C(O)C(O)C2O)C(O)C1O	92.8	496.19858:1243 497.20193:1530 498.20529:306		0	1264	166	759	8	2013	1406	0	206	3	43	0	490	1269	491	17	405	0	281	60	15	14	479	407	0	688	867	0	830	47	31	223	780	41	1319	618	56	868
2291	1.199	[5-hydroxy-3-(hydroxymethyl)-2-oxo-6-propan-2-ylcyclohex-3-en-1-yl] 3-methylbutanoate	[M-H]-	282.977	C15H24O5	Menthane monoterpenoids	LBZXZXIGWNHGTB-UHFFFAOYSA-N	O=C(OC1C(=O)C(=CC(O)C1C(C)C)CO)CC(C)C	92.8	282.97333:3234 283.97668:106 284.98004:318		1594	495	2573	1214	1241	4137	2092	260	698	1072	6650	410	3405	2219	2801	2605	3552	2801	1824	7078	4535	460	1167	6541	1551	1849	3505	6885	18301	6855	274	3151	2058	5413	1941	2168	2507	8065
2739	5.155	PFSM-ammonio_N_CMAmP_FT_FOSA	[M-H]-	306.087	[C9H18F3N2O4S]+	PFSA	UBADCRSMADBWHM-UHFFFAOYSA-O	O=C(O)CC[N+](C)(C)CCCNS(=O)(=O)C(F)(F)F	92.8	306.08279:1123 307.08614:583 308.0895:647		6602	24	3505	7905	3305	4056	2279	0	31	3672	8678	1218	4652	6047	3508	4191	3062	2957	1825	10102	4672	58	1940	2209	4187	4455	7112	7545	12246	12719	5762	2481	17171	2904	5885	5314	7831	6104
3803	1.153	CORTISOL	[M-H]-	361.202	C21H30O5	21-hydroxysteroids	JYGXADMDTFJGBT-VWUMJDOOSA-N	O=C1C=C2CCC3C4CCC(O)(C(=O)CO)C4(C)CC(O)C3C2(C)CC1	92.8	361.19812:1486 362.20147:1306 363.20483:378		16075	2	7077	17514	9114	16559	15135	14	24	13934	12323	10952	5098	10458	9893	10687	5219	11575	12348	8303	14581	1	10381	15975	12048	14571	16032	13845	10895	16036	1345	345	1136	602	643	944	995	1895
6602	1.061	3-[[6-[[1,4a-dimethyl-6-methylidene-5-[2-(5-oxo-2H-furan-4-yl)ethyl]-3,4,5,7,8,8a-hexahydro-2H-naphthalen-1-yl]methoxy]-3,4,5-trihydroxyoxan-2-yl]methoxy]-3-oxopropanoic acid	[M+H]+	605.236	C29H42O11	Diterpene glycosides	TZPGGHIYBMWPBI-UHFFFAOYSA-N	O=C(O)CC(=O)OCC1OC(OCC2(C)CCCC3(C)C(C(=C)CCC23)CCC4=CCOC4=O)C(O)C(O)C1O	92.7	605.23975:2586 606.2431:4442 607.24646:141613		10036	2073	6690	2809	5848	11439	7150	0	6707	1667	8549	6327	4474	4658	1640	4745	5824	1773	4168	7076	9536	0	5542	6506	9719	7873	2687	5198	11888	10052	9940	18417	11961	8340	24039	11501	5323	9071
3327	1.283	Griseofulvic Acid	[M+H]+	361.045	C16H15ClO6	Benzofurans	KUTVEHNZHKAAAO-UHFFFAOYSA-N	O=C1C=C(O)C2(OC=3C(Cl)=C(OC)C=C(OC)C3C2=O)C(C)C1	92.7	361.04102:1618 362.04437:719 363.04773:288		10752	7432	9755	9452	7234	9450	7987	3	14856	11421	6245	8004	14172	5841	14294	10277	9390	13111	10633	15276	12443	6	14920	17881	10265	10694	16825	12668	12711	18419	20056	12002	13537	19052	19161	18803	27246	17816
5892	1.231	(1S,4aS,7S,7aS)-7-hydroxy-7-methyl-1-[(2S,3R,4S,5S,6R)-3,4,5-trihydroxy-6-[(4-hydroxybenzoyl)oxymethyl]oxan-2-yl]oxy-4a,5,6,7a-tetrahydro-1H-cyclopenta[c]pyran-4-carboxylic acid	[M-H]-	495.151	C23H28O12	Iridoid O-glycosides	IUXOFSAPFXGQID-KLZCBZFCSA-N	O=C(O)C1=COC(OC2OC(COC(=O)C3=CC=C(O)C=C3)C(O)C(O)C2O)C4C1CCC4(O)C	92.5	495.14685:7080 496.1502:4385 497.15356:549	89.03846:10 96.96551:61 195.06966:10 201.03458:61 203.04152:51 381.88165:21 383.14639:332 427.05945:10 495.14603:112 495.20258:20	1654	0	304	3377	3359	3865	8116	0	0	1165	1472	1461	536	3944	459	1665	1159	2819	886	3864	2599	0	591	415	1979	1181	27	1961	2195	1414	1392	1731	3110	344	2123	1350	2338	11588
3091	4.842	(E)-3-[2-[(2S,3R,4S,5S,6R)-3,4,5-trihydroxy-6-(hydroxymethyl)oxan-2-yl]oxyphenyl]prop-2-enoic acid	[M-H]-	325.158	C15H18O8	Phenolic glycosides	GVRIYIMNJGULCZ-ZMKUSUEASA-N	O=C(O)C=CC=1C=CC=CC1OC2OC(CO)C(O)C(O)C2O	92.5	325.16165:1334 326.165:448 327.16836:0		4710	0	3284	4061	1549	492	3486	29	127	2522	6178	1098	2584	3529	3464	5149	22	87	1099	3383	96	23	3276	238	3183	1758	393	2059	1940	896	5049	7587	2406	5738	54	97	66	2601
3286	1.207	Lecanoric Acid	[M+H]+	357.052	C16H14O7	Depsides and depsidones	HEMSJKZDHNSSEW-UHFFFAOYSA-N	O=C(O)C1=C(O)C=C(OC(=O)C=2C(O)=CC(O)=CC2C)C=C1C	92.5	357.05634:2446 358.05969:990 359.06305:248		4053	15180	5096	7508	6917	9654	17401	4	8037	5213	11537	8870	5428	14162	2251	9742	10776	11528	9037	11739	5135	122	10899	7719	8003	13301	18009	8595	12340	2825	8788	15423	16641	5232	16696	11459	22925	11999
4587	1.26	methyl dichloroasterrate	[M+H]+	448.056	C18H16Cl2O8	Diphenylethers	UWTOESDPWKUNBD-UHFFFAOYSA-N	O=C(OC)C=1C=C(O)C=C(OC)C1OC2=C(Cl)C(=C(Cl)C(O)=C2C(=O)OC)C	92.5	448.05997:10251 449.06332:5231 450.06668:933	133.10603:31 135.007:382 145.09813:31 149.1357:41 178.10881:10 199.1555:41 221.15466:10 223.30971:37 224.03391:7068 225.17006:41 227.14662:31 246.01472:31 309.26169:153 319.25443:71 336.04721:1358 337.25687:92 355.26593:122 373.26596:20 373.27414:41 389.27255:61 402.09439:10 412.28131:31 430.27441:20 430.29785:71 448.06293:383 448.29904:133	10348	5730	9417	2103	24783	11976	3191	0	16307	12314	7999	3546	17705	543	31732	5122	13336	10765	12070	113089	18044	9	29813	17414	20512	5279	12273	812	7701	2278	5496	23281	16049	34560	19269	78873	28707	14071
5938	1.512	Dendroamide B	[M+H]+	543.093	C21H24N6O4S3	Macrolactams	AERWTVOXUHXGAE-UHFFFAOYSA-N	O=C1NC(C2=NC(C(=O)NC(C3=NC(=CS3)C(=O)NC(C4=NC1=CS4)CCSC)C)=C(O2)C)C	92.4	543.09698:1378 544.10033:1595 545.10369:770		806	79	298	143	382	99	22	0	88	0	81	134	5	3	427	294	246	59	356	131	0	0	126	16	49	674	0	118	348	44	9	24	809	8	44	36	10	0
5157	1.143	PFSA-perfluoroalkyl_branched_C3	[M-H]-	448.933	C7HF15O3S	PFSA	STEJFLRSCMJNAJ-UHFFFAOYSA-N	O=S(=O)(O)C(F)(F)C(F)(F)C(F)(C(F)(F)F)C(F)(F)C(F)(F)C(F)(F)F	92.4	448.92944:2204 449.93279:0 450.93615:920		1445	187	2661	0	1627	5121	1	277	472	3523	722	2065	1985	1074	3963	10021	1215	2471	2802	5175	1278	217	4251	3542	0	3773	1868	134	830	6530	1867	9243	2652	10613	2805	4068	1451	573
4518	2.385	Hexachlorophene	[M-H]-	402.843	C13H6Cl6O2	Diphenylmethanes	ACGUYXCXAPNIKK-UHFFFAOYSA-N	C(C1=C(C(=CC(=C1O)Cl)Cl)Cl)C2=C(C(=CC(=C2O)Cl)Cl)Cl	92.4	402.84659:1319 403.84994:132 404.8533:726		8476	275	2335	29089	15645	22411	9658	10	72	26746	16567	13085	22466	18590	15970	19884	18964	18224	14302	20034	6547	39	21970	18738	19786	24145	15192	22603	10272	24069	747	432	20	13	31	96	10	190
2432	1.463	Polyporic acid	[M-H]-	291.064	C18H12O4		HZKFHDXTSAYOSN-UHFFFAOYSA-N	O=C1C(O)=C(C(=O)C(O)=C1C=2C=CC=CC2)C=3C=CC=CC3	92.3	291.06:1180 292.06335:333 293.06671:166		661	333	4956	6635	1550	3469	2857	456	86	1180	2289	6493	770	192	1034	4280	1404	591	5627	2111	1621	169	1255	3148	1529	1073	1024	483	247	1335	6570	5173	10686	7397	2148	5730	1949	3963
3465	4.827	N-benzyl-9Z,12Z,15Z-octadecatrienamide	[M+H]+	368.29	C25H37NO	N-acyl amines	VCMMYRWIEZCYDK-PDBXOOCHSA-N	O=C(NCC=1C=CC=CC1)CCCCCCCC=CCC=CCC=CCC	92.2	368.28598:2257 369.28933:1643 370.29269:8213		6662	6309	795	3262	65	7581	22170	61	4257	0	9248	925	7281	3139	823	14044	309	4435	6494	9247	7498	20	555	231	21481	8632	17994	6610	23240	3942	465	8606	1433	1985	6627	6537	1030	2326
1885	5.143	(4aR,5S,6S,8R,8aS)-6-hydroxy-3,8-dimethyl-5-propan-2-yl-4a,5,6,7,8,8a-hexahydro-1H-naphthalen-2-one	[M+H]+	275.065	C15H24O2	Sesquiterpenoids	KLDSZMWMGCWFKH-GIEZYDSUSA-N	O=C1C(=CC2C(C1)C(C)CC(O)C2C(C)C)C	92.2	275.06119:1087 276.06454:202 277.0679:0	106.01462:20 120.00094:20 120.00713:41 134.0237:20 164.03506:41 171.95201:10 181.04196:20 181.04576:51 196.00917:10 227.05611:31 228.09966:20 240.10844:10	6749	7585	5411	6789	1381	4056	5021	26	9720	0	7304	7081	6704	1964	6793	11557	2357	5645	6887	9489	10262	7	2196	5281	6320	11782	7112	6479	7947	8416	5089	5103	6081	6426	6215	5761	5374	5366
2701	5.234	Flavanone base + 5O	[M-H]-	303.05	C15H12O7	Flavanone O-glycosides	CXQWRCVTCMQVQX-UHFFFAOYNA-N	O=C2C3=C(O)C=C(O)C=C3(OC(C=1C=CC(O)=C(O)C=1)C2(O))	92.2	303.04578:9067 304.04913:3626 305.05249:2577	73.00437:71 74.01277:82 91.96719:21 102.01897:10 104.0383:494 117.97651:51 122.94766:10 132.08705:21 134.99954:277 171.01305:10 174.42924:21 174.99286:389 176.03851:82 199.03745:31 200.04068:225 244.99283:71 257.06097:10 262.02203:319 282.98849:10	3515	0	12526	5488	3638	5019	2868	23	2	2459	10560	3167	8655	650	10825	2914	3212	2265	11979	2992	4878	33	1386	3458	1296	5014	6182	6239	6204	6520	7616	7693	77359	16056	33453	13091	8319	4876
5195	1.579	6:2 Fluorotelomer thioether propanoic acid	[M-H]-	451.004	C11H9F13O2S	PFSA	XAZKWGLYRRMFFE-UHFFFAOYSA-N	O=C(O)CCSCCC(F)(F)C(F)(F)C(F)(F)C(F)(F)C(F)(F)C(F)(F)F	92.2	451.00027:2324 452.00362:254 453.00698:0		149	73	48563	20982	29367	17219	3898	169	218	3848	3415	43938	2662	1991	27408	26055	23745	33042	23205	2684	30256	197	24740	38653	26208	30527	22816	4351	2053	20156	184	1394	100	31	78	217	202	326
918	4.699	Tryptophan	[M+H]+	205.097	C11H12N2O2	Indolyl carboxylic acids and derivatives	QIVBCDIJIAJPQS-UHFFFAOYNA-N	O=C(O)C(N)CC1=CNC=2C=CC=CC21	92.2	205.09596:11509 206.09931:858 207.10267:330	102.04741:31 103.05816:71 104.05373:31 105.07146:82 115.04969:62 115.05727:1621 116.05279:116 116.06647:147 116.71072:32 117.06023:1086 117.69191:41 118.05977:100 118.06897:5456 127.04936:62 127.05413:199 128.05223:133 129.05745:31 129.67564:42 130.06819:704 131.0748:51 132.08691:675 140.04984:71 141.0574:31 142.06689:663 143.07491:942 144.04752:71 144.08481:1024 144.27466:22 146.06404:3004 159.0…	117108	150650	80189	57323	437339	64346	52530	11089	99084	0	59787	326017	53869	215828	73553	40215	109523	82618	45997	74034	199153	12117	375938	329107	88121	33473	71457	35264	71059	49742	56502	312520	59067	45156	82118	265264	78792	53244
7013	1.199	Flavone base + 3O, 1MeO, O-HexA-HexA	[M+H]+	653.134	C28H28O18	Flavone O-glycosides	MEUYKMSNZLTEBE-UHFFFAOYNA-N	O=C(O)C5OC(OC=1C=C(O)C=2C(=O)C=C(OC=2(C=1))C3=CC=C(O)C(OC)=C3)C(OC4OC(C(=O)O)C(O)C(O)C4(O))C(O)C5(O)	92.1	653.13928:7417 654.14263:5658 655.14599:1836	132.99084:10 135.00252:153 137.02599:10 145.48314:10 149.01547:20 159.00572:21 164.92729:227 187.0571:10 191.96614:10 205.05432:20 226.05052:31 240.02698:10 257.13651:20 265.25647:10 276.93842:286 290.94888:20 303.02762:20 303.04974:20 306.13693:10 317.01883:20 345.08255:10 349.14624:10 351.1301:143 359.03619:51 361.0372:71 365.22314:20 371.04407:10 387.06732:20 410.98135:10 415.07266:51 427.0333…	212	1247	14	695	0	430	52156	0	1248	640	446	124	692	1470	19	295	15	817	187	89	386	1	30	1254	1796	205	851	17	574	371	94	2556	59	17	89	1209	958	14230
2242	1.146	PFSA-ether	[M-H]-	280.936	C3HF7O5S	PFSA	WVMSKLLESNCNTP-UHFFFAOYSA-N	O=S(=O)(O)C(F)(F)OC(F)(F)OC(F)(F)F	92.1	280.93195:1384 281.9353:228 282.93866:57		159	1148	818	655	195	110	553	299	191	546	1763	1068	226	1781	1782	463	646	704	596	459	225	68	962	842	958	873	681	441	165	675	37	108	11	24	51	634	328	649
1301	5.748	PFSA-carbonyl	[M-H]-	226.944	C3HF5O4S	PFSA	OSTWRIGOSUFEBT-UHFFFAOYSA-N	O=C(F)C(F)(F)C(F)(F)S(=O)(=O)O	92.1	226.94025:3124 227.9436:664 228.94696:697	71.00356:112 113.00883:10 114.98973:204 126.02108:10 131.08929:41 139.05705:10 158.97061:31 158.97951:112 162.30809:10 170.0229:31	21539	0	22619	20906	24885	22741	10840	116	58	21975	22095	16962	16516	17914	16459	22387	18743	23675	18349	18544	16332	1803	20018	20683	17487	18691	24704	17608	24805	19983	60167	40083	47629	62826	60032	56468	73292	59304
4855	5.101	[8,8-dimethyl-10-(3-methylbut-2-enoyloxy)-2-oxo-9,10-dihydropyrano[2,3-f]chromen-9-yl] 3-methylbutanoate	[M-H]-	427.176	C24H28O7	Angular pyranocoumarins	MYXNOIIPXWBFFR-UHFFFAOYSA-N	O=C1OC2=C(C=C1)C=CC=3OC(C)(C)C(OC(=O)CC(C)C)C(OC(=O)C=C(C)C)C32	92	427.17212:1008 428.17547:252 429.17883:63		935	0	2646	3231	1011	478	506	0	10	1275	2576	569	919	981	566	1377	305	805	967	302	572	0	508	445	2065	2516	541	2231	2409	1507	4479	2303	5568	4962	3503	7254	10126	6558
3995	2.374	Leu-Leu-Tyr	[M+H]+	408.249	C21H33N3O5	Peptides	UCNNZELZXFXXJQ-BZSNNMDCSA-N	CC(C)C[C@H](N)C(O)=N[C@@H](CC(C)C)C(O)=N[C@@H](CC1=CC=C(O)C=C1)C(O)=O	92	408.25339:1760 409.25674:1037 410.2601:1294	112.90521:10	2823	441	644	7972	12498	4492	4180	16	426	1012	353	199	540	1430	1935	847	90	7489	1828	3463	184	24	1300	457	21989	3940	5019	1402	2032	283	1696	581	1299	537	253	1535	26	1037
1925	1.088	5,10,15-trimethyl-4,9,13-trioxatetracyclo[10.3.0.0?,?.0?,??]pentadec-1(15)-en-14-one	[M-H]-	263.106	C15H20O4	Terpene lactones	CWAJEURPJYKGRL-UHFFFAOYSA-N	O=C1OC2C(=C1C)CC3OC3(C)CCC4OC4(C)C2	92	263.11057:1465 264.11392:826 265.11728:608		3137	13	6973	7295	4103	4742	5574	31	17	9590	8230	2945	7033	5743	14482	5402	4573	4523	6023	3941	15561	4	4302	5458	10675	4484	12893	2956	9099	3367	4251	3122	4116	3632	1138	8321	9407	5412
8029	1.73	2-[1-[1-hydroxy-10,13-dimethyl-3-[3,4,5-trihydroxy-6-[[3,4,5-trihydroxy-6-(hydroxymethyl)oxan-2-yl]oxymethyl]oxan-2-yl]oxy-2,3,4,7,8,9,11,12,14,15,16,17-dodecahydro-1H-cyclopenta[a]phenanthren-17-yl]ethyl]-4,5-dimethyl-2,3-dihydropyran-6-one	[M+H]+	784.448	C40H62O14	Withanolide glycosides and derivatives	ZBLWKSUMHLVXAM-UHFFFAOYSA-N	O=C1OC(CC(=C1C)C)C(C)C2CCC3C4CC=C5CC(OC6OC(COC7OC(CO)C(O)C(O)C7O)C(O)C(O)C6O)CC(O)C5(C)C4CCC23C	92	784.44366:8884 785.44701:44 786.45037:6456		38995	19758	5745	16798	6689	18688	89841	0	110460	30781	110895	5696	46441	117753	7506	6145	16807	15167	7494	31785	110503	0	15162	7664	11716	11671	19175	35213	62960	24606	27347	39369	33056	12925	106145	107936	104129	156886
5812	4.833	[(1S,4aS,5R,7S)-4a,5-dihydroxy-7-methyl-1-[(2S,3R,4S,5S,6R)-3,4,5-trihydroxy-6-(hydroxymethyl)oxan-2-yl]oxy-1,5,6,7a-tetrahydrocyclopenta[c]pyran-7-yl] (E)-3-(4-hydroxyphenyl)prop-2-enoate	[M+H]+	533.111	C24H30O12	Iridoid O-glycosides	AZKQDXZMKREFDY-LGKDJQOASA-N	O=C(OC1(C)CC(O)C2(O)C=COC(OC3OC(CO)C(O)C(O)C3O)C21)C=CC4=CC=C(O)C=C4	91.9	533.10669:1846 534.11004:720 535.1134:0	124.92619:31 163.94791:10 175.50752:43 176.06905:706 192.0464:71 193.04742:71 210.0515:133 226.04428:31 244.05521:31 260.90152:31 312.03436:20 312.03937:51 328.02216:20 329.02264:61 329.1456:298 397.13699:507 444.29782:10 465.10104:61 533.33893:41 533.453:61	4433	20836	6514	8096	179	6049	10749	0	9894	0	11731	1373	5596	932	6126	7235	2436	6592	6194	4559	8543	3	6548	1393	8519	10715	11311	4985	12503	6841	167	4384	244	308	687	1149	2709	138
4314	1.07	(1S,2R,5R,6R,10R,13S,15S)-5-[(2R,3E,5R)-5,6-dimethylhept-3-en-2-yl]-6,10-dimethyl-16,17-dioxapentacyclo[13.2.2.0?,?.0?,?.0??,??]nonadec-18-en-13-ol	[M+H]+	429.336	C28H44O3	Ergostane steroids	VXOZCESVZIRHCJ-LNSUSAKYSA-N	OC1CCC2(C)C3CCC4(C)C(CCC4C53OOC2(C=C5)C1)C(C=CC(C)C(C)C)C	91.9	429.34042:1034 430.34377:606 431.34713:808		12295	15380	14416	15481	11436	21708	12184	11	13994	11847	9463	22006	12287	10496	15471	6101	18894	10253	8236	14613	13794	17	16412	11675	21720	11256	17143	35536	26164	12980	11848	12500	38066	10492	22354	15547	15988	9053
8701	1.55	Chlorogenic Acid	[M-H]-	706.998	C16H18O9	Quinic acids and derivatives	CWVRJTMFETXNAD-JUHZACGLSA-N	O=C(O)C1(O)CC(O)C(O)C(OC(=O)C=CC2=CC=C(O)C(O)=C2)C1	91.9	707.00336:5967 708.00671:2283 709.01007:1522	167.92282:10 426.94366:20 432.95135:41 452.98553:10 470.9415:31 491.34747:10 492.91364:31 492.94498:133 496.98154:10 498.90982:41 514.96368:41 541.87512:10 558.92438:20 558.94775:20 602.91943:133 602.9541:92 603.05811:51 644.93988:31 660.94086:31 660.97717:41 706.85052:21 706.94061:706 707.08325:182	7513	35	15340	23958	36545	35077	16744	16	2	16817	19095	75296	20838	11221	46128	41382	21753	44940	42082	23473	73961	48	46377	75023	35409	52351	28337	25204	28780	13855	2930	3001	242	266	4	341	270	363
371	1.23	3-Phosphonopropionic acid	[M-H]-	152.996	C3H7O5P	Organic phosphonic acids	NLBSQHGCGGFVJW-UHFFFAOYSA-N	O=C(O)CCP(=O)(O)O	91.8	152.9917:6456 153.99505:1335 154.99841:222	65.04419:154 67.02335:214 91.02361:71 108.02525:112 109.03283:327 115.84579:10 135.00827:153 153.01967:112	16028	36	30375	4071	15672	14025	7109	29	23	11106	14972	3903	17571	11086	18450	10211	11257	8350	15060	5360	10183	202	15854	20729	22911	14312	10390	13811	11961	26145	9486	35126	11577	10528	7264	16198	17331	9212
3950	1.696	methyl 3-(4-hydroxyphenyl)-2-[(4-hydroxyphenyl)methyl]-4-methoxy-5-oxofuran-2-carboxylate	[M-H]-	369.099	C20H18O7		DYMYDSWEIIXYNX-UHFFFAOYSA-N	O=C1OC(C(=O)OC)(C(C=2C=CC(O)=CC2)=C1OC)CC3=CC=C(O)C=C3	91.7	369.10266:5286 370.10601:1535 371.10937:576		1221	0	29298	9642	19990	1054	1409	2	16	392	166	44650	325	501	13759	22221	2297	2349	1597	558	52098	14	10755	23392	5841	9768	736	453	234	4858	7482	12608	744	14518	0	28	0	19
2664	1.52	Ellagic acid	[M-H]-	300.999	C14H6O8	Hydrolyzable tannins	AFSDNFLWKVMVRB-UHFFFAOYSA-N	O=C1OC2=C(O)C(O)=CC=3C(=O)OC=4C(O)=C(O)C=C1C4C23	91.7	300.99484:1056 301.99819:0 303.00155:1014		84	97	1561	4332	2525	6101	1731	153	374	4419	2225	344	483	2997	1811	3828	5394	1815	4359	4757	68	88	192	1655	822	453	6371	4968	9	13015	7539	1380	6052	4960	730	6962	10405	4513
6922	1.317	Secalonic acid D (SAD)_130002	[M+H]+	639.174	C32H30O14	Xanthones	DRYDKQOPVBDZMQ-XFJVJOSVSA-N	O=C1C=2C(O)=C(C=CC2OC3(C(=O)OC)C1=C(O)CC(C)C3O)C4=CC=C5OC6(C(=O)OC)C(C(=O)C5=C4O)=C(O)CC(C)C6O	91.7	639.17932:3482 640.18267:2878 641.18603:977	113.03136:21 135.00754:401 139.74634:10 163.03462:21 164.92377:285 247.02159:41 254.96121:31 263.1134:21 276.93616:408 277.9473:21 289.04254:31 415.14752:31 486.04944:31 494.2789:41 525.474:10 527.16461:196 527.26508:41 637.45453:21 639.17725:662 639.33789:44 639.48425:33	12337	805	4603	10131	7367	14453	395	0	4326	3545	422	3254	7866	1937	17404	9159	17881	16556	9648	9949	555	0	14178	18551	17743	35243	30102	16305	4402	8854	6548	386	13009	7720	597	4375	3120	4602
4677	5.941	LPE 16:0	[M+H]+	454.293	C21H44NO7P	Lipids	YVYMBNSKXOXSKW-UHFFFAOYNA-N	O=C(OCC(O)COP(=O)(O)OCCN)CCCCCCCCCCCCCCC	91.6	454.2886:25917 455.29195:1971 456.29531:12453		101	156	154	224	28	110	89	15	169	0	90	336	148	146	189	50	948	292	75	189	55	12	211	76	624	109	185	522	166	37	8	0	154	230	406	108	55	39
5661	6.218	(1S,4R,5R,6S,8R,10R,13S,16S,18R)-4-(acetyloxy)-11-ethyl-16-hydroxy-6,18-dimethoxy-13-(methoxymethyl)-11-azahexacyclo[7.7.2.1?,?.0?,??.0?,?.0??,??]nonadecan-8-yl acetate	[M+H]+	522.317	C28H43NO8		HRNMOJZLZGYPOJ-XMQCCSIJSA-N	O=C(OC1C2CC3C1C(OC(=O)C)(CC2OC)C4C(OC)C5C6(COC)CN(CC)C4C35C(O)CC6)C	91.5	522.3125:3006 523.31585:2481 524.31921:1208		33	50	16	65	40	7	30	1	6	0	13	9	13	72	42	3	277	57	13	47	8	3	28	13	132	24	7	335	32	9	16	51	18	6	75	7	43	12
4123	5.743	Alfentanil	[M+H]+	417.261	C21H32N6O3	Anilides	IDBPHNDTYPBSNI-UHFFFAOYSA-N	CCN1N=NN(CCN2CCC(COC)(CC2)N(C(=O)CC)C2=CC=CC=C2)C1=O	91.4	417.25662:10144 418.25997:2329 419.26333:9696	101.06193:71 102.07208:61 122.83363:10 124.08223:41 131.07536:41 133.0921:593 134.09235:41 144.07864:51 145.01556:51 145.09036:51 151.10312:31 155.09973:31 161.0688:31 165.07814:10 167.07028:31 172.0927:41 174.07816:20 175.65564:21 177.11058:176 187.08643:10 188.10544:41 189.04373:92 189.10974:31 194.10448:41 195.12662:31 199.10255:31 203.11256:20 205.09515:41 210.11728:51 211.08633:20 214.92482:…	522	235	239	241	106	212	100	44	142	0	188	641	17	170	1300	72	12	107	316	72	339	91	467	116	592	14	504	636	131	29	409	680	106	162	161	46	0	330
3657	5.195	OPFC-perfluoroalkyl_sulfate	[M-H]-	353.01	C8H10F8O4S	PFSA	QKCQAPSOAOIYPT-UHFFFAOYSA-N	O=S(=O)(O)OCC(F)(F)CC(F)(F)CC(F)(F)CC(F)F	91.4	353.01416:2189 354.01751:864 355.02087:792		3527	0	2010	2757	2711	2649	1758	172	61	1972	2418	2584	2175	3370	1072	880	1238	4111	1559	2776	2166	5	1301	1541	1291	2943	4424	2434	2462	4854	5176	5644	26069	7836	8660	9207	8239	5776
6822	1.026	12-deoxy-5beta-hydroxy-phorbol-13-hexadecanoate	[M+H]+	625.408	C36H58O6	Tigliane and ingenane diterpenoids	OVBUASHUXKNUMI-QQGRXWIWSA-N	O=C(OC12CC(C)C3C(C=C(CO)C(O)C4(O)C(=O)C(=CC34)C)C1C2(C)C)CCCCCCCCCCCCCCC	91.4	625.41333:2100 626.41668:2225 627.42004:2022	239.16176:10 267.13153:20 311.15701:10 335.19955:20 335.2254:153 341.16547:10 385.20618:41 437.19028:20 565.29437:31 625.25616:61 625.3056:133 625.34442:112 625.38324:127 625.41858:246 625.48212:87 625.5033:125	1252	1643	3800	5184	5090	5144	4644	8	1723	4202	3485	4526	6543	3373	3883	4185	4036	2767	3891	7286	4200	3	1275	2750	1681	3358	4462	5842	4581	3124	7459	5855	8362	3800	6226	3839	5899	4247
3372	4.863	Catalpol	[M+H]+	363.13	C15H22O10	O-glycosyl compounds	LHDWRKICQLTVDL-PZYDOOQISA-N	OCC1OC(OC2OC=CC3C(O)C4OC4(CO)C23)C(O)C(O)C1O	91.4	363.12576:3194 364.12911:2488 365.13247:212	146.02348:10 158.96666:41 176.06166:41 176.06729:133 182.08031:10 192.04846:41 209.99635:71 210.03932:43 210.05365:633 226.05074:41 227.05156:102 363.13037:20	8433	22827	15387	33273	1901	32900	19033	39	31432	0	29066	10317	19765	2701	25770	24172	11985	27054	25345	19752	18936	30	12078	4950	11722	29857	32259	17128	16176	17222	3284	8619	7709	14486	9909	7703	5075	3059
6258	5.371	S-((3S,10R,13R)-10,13-dimethyl-17-octyl-2,3,4,7,8,9,10,11,12,13,14,15,16,17-tetradecahydro-1H-cyclopenta[a]phenanthren-3-yl) O-(4-nitrophenyl) carbonothioate	[M+H]+	568.34	C34H49NO4S	Androstane steroids	DFUXHMHWOWANRY-ZNBDOVCMSA-N	O=C(OC1=CC=C(C=C1)[N+](=O)[O-])SC2CC3=CCC4C(CCC5(C)C(CCCCCCCC)CCC45)C3(C)CC2	91.4	568.34485:46353 569.3482:29352 570.35156:19027	103.78762:59 104.11004:6544 104.2945:30 105.07304:61 105.11212:51 105.3163:31 107.08831:20 109.10207:31 119.08841:41 121.10738:31 123.08067:20 123.83045:21 125.00044:715 131.08478:41 133.09996:20 143.09215:41 145.1071:52 146.98721:488 157.10495:31 159.12154:20 163.0202:71 165.01442:10 166.06429:133 175.14873:20 176.99765:41 181.02269:20 183.48698:61 184.07645:11433 184.4904:22 233.18277:10 240.10…	67424	508086	42155	84201	128568	79670	291592	12	129479	0	88478	96665	314746	551488	79346	108619	81281	123129	102705	112753	254654	15	120106	50585	78594	58111	334779	120261	272721	85856	117587	261741	35337	65403	39199	171576	53184	42948
747	1.317	Phenazone	[M+H]+	189.102	C11H12N2O	Phenylpyrazoles	VEQOALNAAJBPNY-UHFFFAOYSA-N	CN1N(C(=O)C=C1C)C1=CC=CC=C1	91.3	189.10318:598925 190.10653:66204 191.10989:4099	101.04442:82 102.04877:338 103.05667:1023 103.72417:31 103.93563:27 104.05224:5189 104.09833:45 105.03523:122 105.06128:315 105.0714:234 105.73522:31 105.78894:26 106.06937:4262 106.09844:56 107.06181:71 111.057:92 113.07603:51 114.70163:42 115.05721:1874 116.05122:112 117.06171:1483 117.0724:1323 118.06892:2197 119.03885:41 119.06196:175 119.07582:93 120.05296:65 120.0839:1207 121.07759:61 125.9…	74	20616	450	85	92	878	13	198	165	1034	375	9131	869	372	138	284	168	136	27	131	124	187	30	74	15	122	33	15	738	104	136	44	17	148	87	134	309	468
4300	4.728	SMZ-Pt	[M+H]+	429.109	C17H16N8O4S	NA	LVUVWJASQQPDSL-UHFFFAOYSA-N	CC1=CC(=NO1)NS(C2=CC=C(C=C2)NCC=3C=NC4=C(C(=NC(=N)N4)O)N3)(=O)=O	91.3	429.10452:2143 430.10787:1555 431.11123:2051	173.13858:10 208.40366:10 223.07835:10 226.04858:397 248.03455:51 429.10181:31 429.26559:31	912	27	1029	858	21874	558	12	14	75	0	84	1050	141	921	410	655	855	495	585	566	153	30	989	7615	1700	751	367	160	186	129	12	105	95	183	0	235	5	3
443	1.738	Methyl 5-chloro-5-oxovalerate	[M-H]-	163.017	C6H9ClO3	Fatty acid methyl esters	JCAZSWWHFJVFPP-UHFFFAOYSA-N	COC(=O)CCCC(Cl)=O	91.3	163.01248:2130 164.01583:1270 165.01919:423		806	319	9248	542	10824	58	1035	33	34	12	695	9497	757	52	7068	6909	61	226	975	419	6147	51	2424	8647	520	2905	32	57	14	136	1564	11037	180	11339	364	120	92	23
1566	1.139	lysergol	[M+H]+	255.15	C16H18N2O	Clavines and derivatives	BIXJFIJYBLJTMK-BONVTDFDSA-N	OCC1C=C2C=3C=CC=C4NC=C(C43)CC2N(C)C1	91.3	255.15425:1497 256.1576:1213 257.16096:1618		6786	8370	9284	7264	13312	9730	10803	112	10209	13768	8728	13001	11691	7625	11044	12237	9734	7214	11621	7396	7110	175	9786	9146	6874	16164	15750	8333	7948	7571	4432	6861	10091	5308	8425	4845	8906	2499
1722	4.529	(4R,4aS,8aS)-4-hydroxy-4-(hydroxymethyl)-3,4a,8,8-tetramethyl-5,6,7,8a-tetrahydronaphthalen-1-one	[M-H]-	250.936	C15H24O3	Cyclohexenones	CKASNEFFHUIZEG-AEGPPILISA-N	O=C1C=C(C)C(O)(CO)C2(C)CCCC(C)(C)C12	91.2	250.94038:3113 251.94373:42 252.94709:42		24102	158	69092	27130	75179	98730	88429	39047	32256	23469	75318	72320	25804	26647	84860	27495	81442	102334	69648	70192	90357	10034	72328	93323	80306	80092	104401	24433	23930	27761	94770	70659	16624	73522	18850	20893	77475	31863
5737	4.595	Melezitose	[M+Na]+	527.158	C18H32O16	Oligosaccharides	QWIZNVHXZXRPDR-WSCXOGSTSA-N	OCC1OC(OC2C(O)C(OC2(OC3OC(CO)C(O)C(O)C3O)CO)CO)C(O)C(O)C1O	91.1	527.15741:1060 528.16076:342 529.16412:44	347.09158:51 347.09949:71 365.11243:82 527.15778:1094 527.28418:31	1609	4482	672	3828	1917	344	869	0	589	0	1678	355	6366	7013	19003	1550	2617	1696	9860	3666	1513	6	729	1306	1816	588	279	1992	517	4272	10725	4171	26305	13396	19786	13218	16332	34072
7018	1.195	1,3,6-tri-O-galloylglucose	[M+H]+	654.13	C27H24O18	Tannins	RNKMOGIPOMVCHO-SJMVAQJGSA-N	O=C(OCC1OC(OC(=O)C2=CC(O)=C(O)C(O)=C2)C(O)C(OC(=O)C3=CC(O)=C(O)C(O)=C3)C1O)C4=CC(O)=C(O)C(O)=C4	91	654.1344:1311 655.13775:1377 656.14111:306		0	360	14	13	539	427	8383	0	1442	184	43	0	15	0	0	127	325	15	51	46	457	23	46	0	242	866	694	50	313	1001	985	940	499	0	375	100	1625	2497
3040	1.344	Pesticide4_Flutolanil_C17H16F3NO2_Benzamide, N-[3-(1-methylethoxy)phenyl]-2-(trifluoromethyl)-	[M-H]-	322.106	C17H16F3NO2	Benzanilides	PTCGDEVVHUXTMP-UHFFFAOYSA-N	FC(F)(F)C=1C=CC=CC1C(O)=NC2=CC=CC(OC(C)C)=C2	91	322.10165:1545 323.105:1997 324.10836:0		15796	0	98	1275	176	19770	295	7	51	3535	1940	140	1203	7523	246	191	1517	4241	1765	16334	0	12	2257	52	1147	143	3716	5972	11091	329	645	25	1973	236	6584	2384	6827	635
3400	2.939	Methylophiopogonanone A	[M+Na]+	365.1	C19H18O6	Homoisoflavanones	BXTNNJIQILYHJB-GFCCVEGCSA-N	O=C1C=2C(O)=C(C(O)=C(C2OCC1CC3=CC=C4OCOC4=C3)C)C	91	365.10251:58110 366.10586:6789 367.10922:1343	112.90511:71 161.0218:21 185.04668:727 186.14871:21 190.43953:10 202.41255:53 203.05577:2877 340.0762:10 347.10229:43 365.10724:3686	70594	107958	61885	81045	440770	59985	67865	6488	89892	203246	76671	52994	94937	346549	121280	70674	90278	61788	90237	94927	105676	11349	68479	87102	60370	60976	82469	114454	98302	100788	8265	10882	10432	8382	19505	21627	13176	19651
7842	6.218	Stylopeptide 1	[M+2H]2+	768.475	C40H61N7O8			O=C1NC(C(=O)N2CCCC2C(=O)NC(C(=O)N3CCCC3C(=O)NC(C(=O)NC(C(=O)NC1Cc4ccccc4)C(C)CC)CC(C)C)C(C)CC)CO	90.9	768.48169:22052 769.48504:21939 770.4884:2354	101.06191:239 102.07206:31 109.06253:31 113.06001:82 117.09428:122 127.07847:31 131.06235:21 131.07365:166 132.66725:54 133.08875:2457 139.09299:31 145.08513:174 155.09956:41 155.49893:10 161.12059:61 171.10497:51 175.08896:52 175.10016:209 176.10664:22 177.11412:997 183.11426:31 189.11142:153 192.11885:41 195.13029:51 199.12817:31 201.11128:41 203.13841:31 207.1277:31 214.1346:102 215.12943:112 …	20	0	10	0	0	28	0	0	12	0	10	29	0	40	46	3	353	111	5	37	0	0	62	0	170	0	33	171	1	20	6	50	4	20	0	34	0	1
923	2.422	D-Erythrose-4-phosphate	[M-H]-	199.001	C4H9O7P	Monosaccharide phosphates	NGHMDNPXVRFFGS-IUYQGCFVSA-N	O[C@H](COP(O)(O)=O)[C@@H](O)C=O	90.9	198.99695:1516 200.0003:384 201.00366:804		3149	632	3084	3526	19153	9915	506	124	599	6154	6500	5855	1900	406	15336	12873	3853	2146	6513	20489	5584	136	4993	15255	3892	5016	13412	3364	3238	2289	18690	15424	18375	12390	7262	12041	31970	9783
6234	1.242	5,7-dihydroxy-6-[3,4,5-trihydroxy-6-(hydroxymethyl)oxan-2-yl]-8-[3,4,5-trihydroxy-6-(hydroxymethyl)oxan-2-yl]oxychromen-2-one	[M-H]-	517.139	C21H26O15	Coumarin glycosides	YRVGYJMSCQFOCA-UHFFFAOYSA-N	O=C1OC=2C(OC3OC(CO)C(O)C(O)C3O)=C(O)C(=C(O)C2C=C1)C4OC(CO)C(O)C(O)C4O	90.8	517.14294:1145 518.14629:110 519.14965:220		2769	0	746	1024	1492	2839	1973	0	0	600	1726	1091	70	29	1096	160	522	590	1425	23	56	0	192	2	162	888	51	649	98	1	2684	758	4039	384	3119	1982	12405	6
3077	6.611	Wulignan A1	[M+H]+	343.155	C20H22O5	Aryltetralin lignans	PSFZYOUCEGTRJM-RMDKCXRXSA-N	O=C1C2=CC(O)=C(OC)C=C2C(C3=CC=C(O)C(OC)=C3)C(C)C1C	90.7	343.15942:2013 344.16277:466 345.16613:56	105.03671:10 112.1054:20 116.07259:379 132.06595:71 157.01633:5 160.06482:61 163.07591:15 211.05319:15 343.02231:26 343.07983:15 343.16351:372	117	42	118	132	79	173	375	42	83	0	187	58	695	248	204	104	60	79	180	124	254	55	162	267	126	52	159	163	327	706	376	10820	676	323	1341	552	18661	1096
7466	5.853	[(1R,2R,3aR,5R,6E,10R,11S,13R,13aS)-1,2,3a,11,13-pentaacetyloxy-2,5,8,8-tetramethyl-12-methylidene-4,9-dioxo-3,5,10,11,13,13a-hexahydro-1H-cyclopenta[12]annulen-10-yl] 2-methylbutanoate	[M+H]+	715.343	C35H48O14	Jatrophane and cyclojatrophane diterpenoids	KLSSFMQBLMDBRQ-WCSXKCKPSA-N	O=C(OC1C(=C)C(OC(=O)C)C2C(OC(=O)C)C(OC(=O)C)(C)CC2(OC(=O)C)C(=O)C(C=CC(C(=O)C1OC(=O)C(C)CC)(C)C)C)C	90.6	715.3371:1082 716.34045:1292 717.34381:432	104.10751:133 175.97815:10 184.07918:71 258.11707:10 445.9119:10 463.43396:10 496.34711:51 497.34781:31 507.23834:10 520.35175:20 524.37854:31 538.39142:10 544.1853:31 550.24524:20 550.25519:31 612.23987:31 647.29254:31 715.32843:31 715.35486:51 715.46436:20	5	0	15	6	0	8	0	1	0	0	40	0	13	1	5	0	0	6	2	0	0	3	25	0	0	41	0	7	0	2	1	0	27	0	35	0	27	23
4081	1.153	S-Lactoylglutathione	[M-H]-	378.098	C13H21N3O8S	Oligopeptides	VDYDCVUWILIYQF-CSMHCCOUSA-N	C[C@@H](O)C(=O)SC[C@H](N=C(O)CC[C@H](N)C(O)=O)C(O)=NCC(O)=O	90.6	378.0932:1360 379.09655:1099 380.09991:1302		1290	2	4967	2322	2249	6067	4984	0	6	5801	14467	4456	7981	2688	3475	3994	2322	10666	3034	3767	2167	0	5602	5077	2467	4332	8328	10705	2560	4184	3236	1369	3307	2262	9845	1423	6139	5554
5767	1.124	(S,S)-asperphenamate	[M+H]+	529.21	C32H30N2O4	Phenylalanine and derivatives	CVULDJMCSSACEO-VMPREFPWSA-N	O=C(OCC(NC(=O)C=1C=CC=CC1)CC=2C=CC=CC2)C(NC(=O)C=3C=CC=CC3)CC=4C=CC=CC4	90.6	529.21448:1155 530.21783:202 531.22119:808		4414	2409	2464	2907	2334	3841	12641	4	3511	1989	9167	2242	3237	4345	3214	4141	1500	3668	3938	3930	3069	10	3342	913	3269	3831	2955	2752	5339	7411	4499	6533	1711	2585	4056	3607	4481	2345
3523	1.194	Carnosic Acid	[M+H]+	371.071	C20H28O4	Diterpenoids	QRYRORQUOLYVBU-VBKZILBWSA-N	O=C(O)C12C=3C(O)=C(O)C(=CC3CCC1C(C)(C)CCC2)C(C)C	90.6	371.06699:1544 372.07034:288 373.0737:288		3769	4211	2803	3361	2944	6130	4419	0	3124	2205	3365	2364	1768	7507	3853	6972	7539	4619	4225	3186	3194	35	5584	2914	1243	7922	5593	3278	4932	3371	6247	5146	3925	1505	8387	3866	13988	2275
340	4.695	alpha-Keto-gamma-(methylthio)butyric acid	[M-H]-	147.012	C5H8O3S	Thia fatty acids	SXFSQZDSUWACKX-UHFFFAOYSA-N	O=C(O)C(=O)CCSC	90.6	147.01659:2228 148.01994:2317 149.0233:327		4440	0	3199	2029	3561	24329	4272	1	67	2256	4075	22782	1379	4000	21121	1486	3515	19443	29336	2576	24411	1	25775	15166	21035	1021	14128	1961	2067	492	19083	4714	969	21851	4704	1586	1290	16753
7363	2.251	10-[3-acetamido-4,5-dihydroxy-6-(hydroxymethyl)oxan-2-yl]oxy-5-hydroxy-2,2,6a,6b,9,9,12a-heptamethyl-1,3,4,5,6,6a,7,8,8a,10,11,12,13,14b-tetradecahydropicene-4a-carboxylic acid	[M+H]+	698.486	C38H61NO9	Triterpene saponins	ZZVZUHRMTUSANL-UHFFFAOYSA-N	O=C(O)C12CCC(C)(C)CC2C3=CCC4C5(C)CCC(OC6OC(CO)C(O)C(O)C6N=C(O)C)C(C)(C)C5CCC4(C)C3(C)CC1O	90.5	698.4798:1046 699.48315:0 700.48651:1654	101.64449:10 112.89933:194 114.89562:92 218.83115:10 228.81641:20 262.80688:10 270.80374:51 272.80069:71 274.79797:31 286.77917:51 288.77408:61 290.77112:71 327.35776:10 330.76117:20 346.75824:10 388.71109:20 390.71213:20 398.75909:20 402.74112:10 404.68698:41 406.68594:82 408.67557:20 444.69656:10 446.66357:71 446.71133:10 448.67682:61 450.67661:31 461.61227:10 462.63806:51 464.65042:61 466.6427…	9526	5565	12348	11643	8300	9365	7047	0	1468	9618	5881	12520	6121	5865	12168	8779	7782	9860	10424	9765	7191	0	11892	7991	8595	12740	8140	8623	6939	7580	2504	2219	2210	1865	3152	2085	1848	3160
5143	1.335	glycohyodeoxycholic acid	[M-H]-	448.307	C26H43NO5	Glycinated bile acids and derivatives	SPOIYSFQOFYOFZ-BRDORRHWSA-N	O=C(O)CN=C(O)CCC(C)C1CCC2C3CC(O)C4CC(O)CCC4(C)C3CCC12C	90.5	448.30743:34236 449.31078:17405 450.31414:2677	74.02925:1061 127.04001:10 330.23102:71 384.28:61 386.29211:196 402.28058:51 404.30511:92 446.82675:51 448.2934:7817 448.67914:51	107760	0	114023	884508	286694	734726	170047	14	0	436732	1125026	178164	491666	41645	537741	133707	352652	176001	176550	318762	151096	0	126224	377523	176875	91649	96222	216225	149659	73018	254473	211881	908020	364802	2191230	203698	129841	444586
1961	1.087	Aphyllic Acid	[M-H]-	265.192	C15H26N2O2	Delta amino acids and derivatives	VFENFLGNSRQELY-UHFFFAOYSA-N	O=C(O)C1CC(CN2CCCCC21)C3NCCCC3	90.4	265.19659:58140 266.19994:29000 267.2033:2652	81.04226:10 95.05785:10 97.0672:20 99.08492:51 111.08623:20 123.04875:20 151.06477:20 151.07692:61 152.08517:10 160.99486:10 165.12723:51 167.14001:51 169.16133:20 219.172:71 221.20639:21 223.20587:1634 237.17793:20 264.34052:20 265.17447:54 265.21356:2455	631	8	285	118	10337	218	846	0	0	178	255	17	630	2336	0	334	349	674	96	774	2125	4	2332	452	100	979	5646	230	366	0	564	268	166	590	1812	9132	9931	1998
5738	4.55	maltotriose	[M+Na]+	527.158	C18H32O16	Oligosaccharides	FYGDTMLNYKFZSV-PXXRMHSHSA-N	OCC1OC(OC2C(O)C(O)C(OC2CO)OC3C(O)C(O)C(O)OC3CO)C(O)C(O)C1O	90.4	527.16101:2783 528.16436:669 529.16772:68	196.98642:10 303.00082:10 347.08676:71 347.09726:184 365.11288:235 467.13977:71 509.13467:20 519.26337:10 527.15863:2813	649	1567	672	1206	1560	177	308	6	461	0	1454	269	1772	5722	4972	2001	2365	1143	2316	1405	1636	0	572	1026	1816	403	919	1739	1152	1362	10725	12047	7605	5064	14637	34531	16332	34779
4953	1.12	Lucidenic acid B	[M+H]+	475.26	C27H38O7	Triterpenoids	GYRDSOABOBCYST-HFAARYGVSA-N	O=C(O)CCC(C)C1CC(=O)C2(C3=C(C(=O)C(O)C12C)C4(C)CCC(=O)C(C)(C)C4CC3O)C	90.4	475.2645:1089 476.26785:809 477.27121:2022		11097	5187	9607	5270	10410	9586	9500	7	6071	10565	9792	6977	3946	8878	6364	7297	12371	7632	6397	7263	5911	30	8661	8535	6600	4945	6396	7175	8000	5800	6915	11165	4620	4892	5157	7302	3260	5918
1772	1.032	Metoprolol	[M+H]+	268.191	C15H25NO3	Tyrosols and derivatives	IUBSYMUCCVWXPE-UHFFFAOYNA-N	COCCC1=CC=C(OCC(O)CNC(C)C)C=C1	90.3	268.19189:59680 269.19524:22875 270.1986:2831	100.11215:61 103.05602:618 105.07219:486 107.05093:61 107.08745:41 115.05656:314 116.06425:153 116.10989:1475 117.07175:133 119.0536:41 119.08749:51 120.0585:51 121.06607:1240 128.06273:51 129.0728:153 131.08867:386 133.06804:1250 135.04749:42 135.08194:220 141.0735:196 143.09113:31 144.06041:240 145.07037:122 147.08205:194 148.08018:294 149.06102:41 159.08307:941 161.10332:71 163.11465:112 165.0…	787	438	190	582	145	54	53	55	13	105	1169	515	44	731	7	619	2060	190	3	206	573	127	183	778	281	70	680	668	596	141	112134	230691	798310	449	0	2	1055	4
10891	4.426	PFAP-N_PFSE_disubstituted	[M-H]-	1002.98	C20H19F26N2O8PS2	PFSA	QEBWZKGWNRMLFJ-UHFFFAOYSA-N	O=P(O)(OCCN(CC)S(=O)(=O)C(F)(F)F)OCCN(CC)S(=O)(=O)C(F)(F)C(F)(F)C(F)(F)C(F)(F)C(F)(F)C(F)(F)C(F)(F)C(F)(F)C(F)(F)C(F)(F)C(F)(F)F	90.3	1002.98779:1535 1003.99114:164 1004.9945:205		1106	0	266	385	243	8178	1141	0	40	920	907	164	512	5814	749	1208	726	16397	565	484	6658	72	880	2805	825	799	16685	1012	1285	582	109	80	34	78	33	175	17	8
5344	1.676	Bromophene	[M+H]+	500.69	C12H6Br4O2	Polybrominated biphenyls	TXODBIOSWNNKJM-UHFFFAOYSA-N	BrC=1C=C(Br)C(O)=C(C1)C=2C=C(Br)C=C(Br)C2O	90.3	500.68549:2116 501.68884:0 502.6922:1452		7678	6885	246	2417	109	3026	45857	0	37454	8481	27115	90	11053	14588	861	633	4129	887	649	6929	50888	0	827	231	822	411	3352	6054	15041	6730	4920	36525	4171	1341	36345	13293	30648	10252
5037	1.115	2,7,7,11,15,17-hexamethyl-18-methylidene-5,13,16-trioxo-6,14-dioxatetracyclo[9.8.0.0?,?.0??,??]nonadec-3-en-10-yl acetate	[M+H]+	481.22	C26H34O7	Naphthopyrans	JFYYCQXZVIOBKU-UHFFFAOYSA-N	O=C1OC(C)(C)C2CC(OC(=O)C)C3(C)C4C(=O)OC(C(=O)C4(C(=C)CC3C2(C=C1)C)C)C	90.3	481.21515:3182 482.2185:1618 483.22186:1012		2291	807	3034	1126	833	5606	1877	1	2479	3525	2898	1935	3078	1613	2572	3032	2093	2262	2745	897	3056	0	5542	3595	2825	551	1671	2037	4641	1934	11583	1783	2759	3147	3993	3531	2444	1908
5918	1.136	(5R)-5-[(1S,2S,3R,4R)-3-[(4E)-hex-4-enoyl]-6-[(2E,4E)-hexa-2,4-dienoyl]-5,7-dihydroxy-4,7-dimethyl-8-oxobicyclo[2.2.2]oct-5-en-2-yl]-4-hydroxy-3,5-dimethyl-2,5-dihydrofuran-2-one	[M-H]-	497.304	C28H34O8	Cyclohexenones	CXIHBIKIPKUWBP-XPIMNQETSA-N	O=C1OC(C(O)=C1C)(C)C2C(C(=O)CCC=CC)C3(C(=O)C(O)(C)C2C(C(=O)C=CC=CC)=C3O)C	90.3	497.29996:1360 498.30331:136 499.30667:2953		20984	11	1337	3987	1406	12092	6825	0	0	3456	6898	2329	4921	3166	6228	4851	5189	4881	4617	7987	5406	0	3619	6648	5907	4218	3179	6068	7173	4139	6431	6126	13543	9573	5384	7570	6561	5073
4054	4.924	Deacetylasperulosidic acid	[M+H]+	413.1	C16H22O11	Iridoid O-glycosides	ZVXWFPTVHBWJOU-YYFGDFGFSA-N	O=C(O)C1=COC(OC2OC(CO)C(O)C(O)C2O)C3C(=CC(O)C13)CO	90.2	413.10455:1993 414.1079:1048 415.11126:786	122.94408:10 176.06859:20 189.15746:10 192.04198:153 192.91356:10 208.01598:20 209.99774:20 224.14378:10 226.04791:20 240.0899:10 242.00337:31 242.01874:31 254.97864:10 257.99472:61 259.98492:20 281.97409:20 295.9592:31 301.20145:10 305.21823:31 306.23276:51 322.2124:10 333.25793:10 345.12134:41 413.27927:20	3274	13440	6600	10450	48	8499	16435	10	25094	0	24183	2901	9820	917	4869	27262	2104	7618	27165	2375	5232	8	4240	595	8956	9413	10362	4332	25737	5169	6805	8560	19001	24972	21131	9819	35327	15733
2817	1.087	Mestranol	[M-H]-	309.186	C21H26O2	Estrane steroids	IMSSROKUHAOUJS-UHFFFAOYNA-N	C#CC1(O)CCC2C3CCC4=CC(OC)=CC=C4C3CCC21C	90.1	309.19058:36928 310.19393:24643 311.19729:10765	57.04438:102 78.70782:10 81.03972:41 81.04607:10 83.05658:92 97.07137:92 99.08632:322 109.06713:20 111.08623:41 113.09081:20 113.10132:112 125.09801:20 127.11485:92 137.09521:31 139.11621:112 151.07172:31 151.11337:71 152.08691:51 153.12997:153 155.1441:51 165.12903:174 167.13272:52 167.14185:603 169.16133:122 179.09853:20 181.15839:245 193.1541:20 195.17664:51 205.19441:41 207.17522:10 219.13437…	5274	8	5079	7552	9687	3935	9825	86	0	7656	7364	5596	5610	8252	6253	5851	5533	5729	5789	7592	6924	0	5900	4366	12016	6826	9915	9239	5173	3774	2152	3685	10559	2524	4875	10264	11500	20880
590	0.05	Homovanillic acid	[M-H]-	180.94	C9H10O4	Methoxyphenols	QRMZSPFSDQBLIX-UHFFFAOYSA-N	O=C(O)CC1=CC=C(O)C(OC)=C1	90	180.94443:2392 181.94778:72 182.95114:71		26648	28016	25034	22916	26600	8239	17857	25849	24695	27536	26195	22998	26586	28119	27069	27164	27449	23372	28396	24577	22492	26222	28822	29447	29003	26608	8314	25785	28237	2172	7557	25784	21748	26698	23360	23634	17324	8301
4839	1.165	(1R,3R,4S,6S,8R,9R,10S,11S)-8-hydroxy-3,8-dimethyl-12-methylidene-10-[(2-methylprop-2-enoyl)oxy]-7,13-dioxo-5,14-dioxatricyclo[9.3.0.0?,?]tetradecan-9-yl 2-methylprop-2-enoate	[M+H]+	466.207	C23H28O9	Germacranolides and derivatives	BWAZUXQZSXFTJK-VPTIGGDOSA-N	O=C(OC1C(OC(=O)C(=C)C)C(O)(C(=O)C2OC2C(C)CC3OC(=O)C(=C)C31)C)C(=C)C	89.8	466.21179:1253 467.21514:1821 468.2185:1011		1410	947	978	1003	71	503	64	6	1689	17	657	515	135	196	700	2487	1133	842	1850	1858	8	5	541	3144	83	1683	1443	705	4053	1037	4184	152	553	584	2974	87	483	855
2292	1.167	FT-sulfone	[M-H]-	283.007	C7H9F5O4S	PFSA	DYLSUONSWDIYHQ-UHFFFAOYSA-N	O=C(O)CCS(=O)(=O)CCC(F)(F)C(F)(F)F	89.8	283.00226:2295 284.00561:1927 285.00897:385		3725	47	3465	4620	980	7538	3838	64	212	4879	16070	4369	4888	3250	3828	1015	2698	1099	10993	1048	1739	171	1255	4282	1770	1786	4540	8309	5270	1563	601	1008	1896	4549	3482	690	393	1079
5364	5.426	(2R,2'S,4'aS,5'R,5''S,6'R,8'aS)-2'-(acetyloxy)-5''-(furan-3-yl)-6'-methyl-2'',8'-dioxo-octahydrodispiro[oxirane-2,1'-naphthalene-5',3''-oxolane]-8'a-ylmethyl acetate	[M-H]-	459.166	C24H28O9	Diterpene lactones	UWRDCNVTKORVMI-QSQWZJICSA-N	O=C(OCC12C(=O)CC(C)C3(C(=O)OC(C4=COC=C4)C3)C2CCC(OC(=O)C)C51OC5)C	89.7	459.17072:2659 460.17407:2786 461.17743:2136		682	0	3077	3559	2102	2624	2124	3	1	3680	1013	1944	1772	2296	2651	2447	1823	7341	1715	1465	6033	0	2408	2818	3838	4619	4891	2732	2692	1453	9850	5823	3526	16855	12898	7653	7937	26696
1618	2.287	gamma,gamma-Dimethyallyl pyrophosphate ammonium salt	[M-H]-	244.999	C5H12O7P2	Isoprenoid phosphates	CBIDRCWHNCKSTO-UHFFFAOYNA-N	CC(C)=CCOP(O)(=O)OP(O)(O)=O	89.6	245.00323:1293 246.00658:144 247.00994:1671		3196	200	74	3334	3773	9797	2360	115	22	15026	7482	308	1625	496	9001	3186	1896	5780	5502	3120	4397	93	6293	16799	4205	2124	22821	4433	1580	9700	348	17	91	258	54	49	336	4671
3162	1.332	Benzoic acid + 1O, 1MeO, O-Hex	[M-H]-	329.088	C14H18O9	Phenolic glycosides	YROOZUQRTLHXIO-UHFFFAOYNA-N	O=C(OC1OC(CO)C(O)C(O)C1(O))C2=CC=C(O)C(OC)=C2	89.5	329.09311:1353 330.09646:980 331.09982:392		2565	19	3270	12719	1129	8091	4117	0	12	7563	3483	485	12260	4005	18351	4015	7295	15629	7101	5866	4830	29	3835	4862	7944	5963	9201	7413	1862	4528	6062	966	3091	10676	12463	4192	7159	23993
8537	4.669	gibberellic acid	[M-H]-	691.138	C19H22O6	C19-gibberellin 6-carboxylic acids	IXORZMNAPKEEDV-OBDJNFEBSA-N	O=C(O)C1C2C3(OC(=O)C2(C)C(O)C=C3)C4CCC5(O)C(=C)CC14C5	89.5	691.13342:1610 692.13677:1733 693.14013:695		2111	0	2307	1993	3357	11974	20617	3	0	867	3563	11988	1460	1018	3094	2136	2243	15942	9499	3116	6754	0	12734	13424	22958	1930	31247	711	248	243	49	239	0	43	650	19	137	129
2298	4.927	4-methoxy-9-(2-methylbut-3-en-2-yl)furo[3,2-g]chromen-7-one	[M-H]-	283.098	C17H16O4	5-methoxypsoralens	ZPLVEUIOSKJIDT-UHFFFAOYSA-N	O=C1OC2=C(C=C1)C(OC)=C3C=COC3=C2C(C=C)(C)C	89.5	283.09286:10098 284.09621:4773 285.09957:1833	88.0426:1035 100.02255:10 112.05531:51 128.99393:10 130.06258:163 152.04938:31 199.06621:31 241.08543:61 283.11264:51	98985	0	53849	45599	9106	27346	15871	3	47	16882	91301	9676	6337	22742	4737	3528	9589	3321	10957	12346	659	107	37748	11651	4053	11966	5892	8895	2597	18688	14638	13692	6247	11019	3988	1864	4552	45674
4340	3.028	Thiophanic acid	[M-H]-	392.877	C14H6Cl4O5	Xanthones	MYBIAUJNAXMGTF-UHFFFAOYSA-N	O=C1C=2C(O)=C(Cl)C(O)=C(Cl)C2OC3=C(Cl)C(O)=C(Cl)C(=C13)C	89.5	392.87231:1427 393.87566:452 394.87902:0		3514	3	17172	30855	9348	19903	20665	4	43	47463	52572	9005	46811	43182	13442	4667	13385	7527	16556	14940	6566	3	27007	21727	15907	9963	8961	36904	25203	43743	16955	20005	10485	10472	7574	12860	14464	19912
1767	1.32	Atenolol acid	[M+H]+	268.154	C14H21NO4	Phenol ethers	PUQIRTNPJRFRCZ-UHFFFAOYNA-N	CC(C)NCC(O)COC1=CC=C(CC(O)=O)C=C1	89.4	268.1553:20907 269.15865:3910 270.16201:582	103.0564:31 105.07403:41 107.04839:51 109.06768:41 112.20973:10 115.05997:143 116.11179:133 117.07214:82 119.05399:82 121.07112:71 123.04724:31 133.0668:82 135.04132:20 137.06342:92 144.60014:43 145.06737:1145 159.08168:41 163.07358:31 165.05905:184 179.07648:51 191.07657:648 218.16454:10 226.10716:225 250.14363:41 268.15845:1355 268.19312:114	2394	615	638	639	385	1311	682	150	1250	737	1207	479	1330	816	1141	1031	1313	1735	1046	733	439	103	758	1687	1344	771	448	940	624	1371	455591	21347	177251	127	96	33	263	67
5709	6.218	(3E,7E,11E,15E)-5,9,13,17,18-pentahydroxy-4,6,8,10-tetramethyl-2-[(E)-2-methylbut-2-enyl]nonadeca-3,7,11,15-tetraenedioic acid	[M+H]+	525.306	C28H44O9	Very long-chain fatty acids	YKAQENKKQWMYFZ-SLELSECNSA-N	O=C(O)C(O)C(O)C=CCC(O)C=CC(C)C(O)C(=CC(C)C(O)C(=CC(C(=O)O)CC(=CC)C)C)C	89.3	525.31079:1557 526.31414:1208 527.3175:2545	124.09313:10 131.07039:20 133.08708:41 175.10574:10 177.11409:41 207.28009:10 299.17419:10 361.21136:10 409.19424:20 415.24203:10 444.15683:10 453.19952:20 465.21854:10 507.36084:20 518.31366:10 519.6322:20 525.29535:82 525.38599:20	3	3	17	33	43	8	4	4	39	0	76	13	21	61	10	3	24	2	7	82	69	6	1	1	25	0	17	129	44	5	0	38	19	2	42	8	66	47
1642	1.85	2-methoxy-5-methyl-3-(2-methylbut-3-en-2-yl)chromen-4-one	[M+H]+	259.118	C16H18O3	2-methoxychromones	WAPMVTHIMHEOAB-UHFFFAOYSA-N	O=C1C=2C(OC(OC)=C1C(C=C)(C)C)=CC=CC2C	89.3	259.11301:2272 260.11636:229 261.11972:1515	105.07641:51 112.04331:61 113.04675:204 116.01702:20 122.09962:51 123.11256:10 130.05136:31 139.06186:324 148.04242:10 156.08989:82 232.16107:10 242.08888:71 259.11832:194	1030	186	308	67	84	130	7	400	178	125	190	117	87	626	135	44	237	353	60	169	229	607	247	230	355	264	148	199	109	65	188	29	446	455	78	228	131	194
4867	6.732	Perfluoro-2-[(perfluoropentyl)oxy]propanoic acid	[M-H]-	428.961	C8HF15O3	PFSA	JEDHLIXWSMGAEZ-UHFFFAOYSA-N	O=C(O)C(F)(OC(F)(F)C(F)(F)C(F)(F)C(F)(F)C(F)(F)F)C(F)(F)F	89.3	428.96609:1588 429.96944:836 430.9728:542	154.0136:31 168.98141:31 184.9388:31 200.965:41 200.97701:61 207.99907:10 212.02177:122 226.96368:20 226.97006:31 227.97946:61 256.01199:143 271.97488:20 300.00122:163 330.99496:31 343.98447:322	757	0	253	75	401	68	105	75	79	384	88	334	73	102	237	70	122	454	262	411	227	157	64	77	114	276	496	542	262	293	7885	18295	16308	20467	8934	8597	1215	7846
4329	4.878	S-(2-Carboxypropyl)glutathione	[M-H]-	392.112	C14H23N3O8S	Peptides	JQWABENXVMJJMW-UHFFFAOYNA-N	O=C(O)CNC(=O)C(NC(=O)CCC(N)C(=O)O)CSCC(C(=O)O)C	89.3	392.10773:1142 393.11108:639 394.11444:50		5933	0	9701	5402	15568	5470	12323	0	17	6886	8141	12870	3810	9323	5503	11028	5305	9220	4155	7377	9588	19	7367	12117	9960	11709	5284	5696	9809	3657	1414	10348	372	8689	2484	1497	130	1094
3872	1.604	loganic acid	[M+H]+	399.13	C16H24O10	Iridoid O-glycosides	JNNGEAWILNVFFD-FZLBYPCMSA-N	O=C(O)C1=COC(OC2OC(CO)C(O)C(O)C2O)C3C1CC(O)C3C	89.2	399.1348:1762 400.13815:610 401.14151:58		1642	126	10510	3222	2701	3602	100	8	1180	1620	279	12470	775	436	24615	6397	2735	2318	17677	1570	275	38	2658	3751	480	1178	949	1377	847	1678	1520	44	734	3919	25	265	37	681
5217	5.473	HexCer t18:0	[M+H]+	494.332	C24H47NO9	Lipids	IAPUZRMYFXZQIM-UHFFFAOYNA-N	CCCCCCCCCCCCC(O)C(O)C(COC1OC(CO)C(O)C(O)C1O)NC(C)=O	89.2	494.327:37153 495.33035:11533 496.33371:3460765		296734	550675	57758	47663	217214	166348	292942	27	408395	0	325262	74074	146259	460866	41103	53805	378860	99311	47202	324754	230843	30	101057	320596	82078	125024	91544	238400	206250	239972	125974	345937	295987	108335	251523	258974	431388	128333
870	1.142	Xanthone	[M-H]-	195.045	C13H8O2	Xanthones	JNELGWHKGNBSMD-UHFFFAOYSA-N	O=C1C=2C=CC=CC2OC=3C=CC=CC31	89.1	195.04039:4116 196.04374:2031 197.0471:0		1183	288	3923	2075	4075	3035	1593	83	278	806	8626	1044	1369	2408	2593	22518	2511	3907	3811	47720	9443	378	933	8634	3680	2384	13432	3263	19287	1132	3468	4274	2677	4744	1669	2434	3594	3317
2593	1.111	Perfluorobutylsulfonamide	[M-H]-	297.959	C4H2F9NO2S	PFSA	FUVKFLJWBHVMHX-UHFFFAOYSA-N	O=S(=O)(N)C(F)(F)C(F)(F)C(F)(F)C(F)(F)F	89	297.95416:2896 298.95751:110 299.96087:3001		1195	431	647	1173	389	1423	232	1215	210	2492	2317	39	1356	80	130	367	3179	3564	1832	326	1442	834	1009	501	213	3105	534	700	950	145	163	1244	560	2523	17270	2709	1559	1414
2933	1.11	Arnicolide C	[M+H]+	335.19	C19H26O5	Sesquiterpene lactones	WKUOPGZYLRFCHJ-APDQSUQKSA-N	O=C(OC1C2C(OC(=O)C2C)CC(C)C3C=CC(=O)C13C)C(C)C	89	335.18771:1197 336.19106:537 337.19442:1788	221.11534:20 251.12787:20 277.14539:31 317.21524:31 334.13303:31 335.15054:82 335.19449:128 335.22293:3092 335.33148:25	13051	8463	13126	14150	16438	8981	13538	109	13087	10586	11574	21523	12605	17811	11240	14793	8265	19555	12402	16546	15345	145	19250	15118	12504	14090	12510	13455	14548	13590	4838	3486	7329	2269	5740	2888	1252	905
2362	4.195	Dihydrokaempferol	[M-H]-	287.056	C15H12O6	Flavanone O-glycosides	PADQINQHPQKXNL-UHFFFAOYNA-N	OC1C(OC2=CC(O)=CC(O)=C2C1=O)C1=CC=C(O)C=C1	89	287.06094:1930 288.06429:578 289.06765:60		27413	19	3440	7201	3611	1714	6696	128	55	8080	18078	2421	22616	37895	18649	8958	19953	1823	22376	25636	710	15	26219	4019	9207	7942	2075	22860	36094	6255	12	0	57	125	466	116	0	55
3191	1.081	Arnicolide D	[M+H]+	350.196	C19H24O5	Sesquiterpene lactones	NZESEVTYUVXOTC-APDQSUQKSA-N	O=C(OC1C2C(OC(=O)C2C)CC(C)C3C=CC(=O)C13C)C(=C)C	88.9	350.20105:3619 351.2044:6071 352.20776:2428		42776	43746	43127	38918	24311	27363	17553	58	32752	44708	38379	20019	30664	36209	26568	51714	30041	40649	27274	34431	36240	48	27945	49287	29715	39408	39685	41252	25142	33090	1296	2285	2727	3914	5213	6817	823	1130
4530	1.616	Haemathamnolic acid	[M-H]-	403.068	C19H16O10		KTZXEYGDCLLQMH-UHFFFAOYSA-N	O=CC1=C(O)C(OC(=O)C2=C(O)C(C=O)=C(OC)C=C2C)=C(C(C(=O)O)=C1O)C	88.8	403.07288:1186 404.07623:325 405.07959:130		0	27	697	1714	6380	2161	74	45	33	0	0	2338	0	143	2903	589	1277	1129	1481	582	1164	42	2872	1649	3612	4171	0	1476	473	0	2639	1689	2711	2916	0	712	99	2266
5030	5.637	Candesartan	[M-H]-	439.152	C24H20N6O3	Biphenyls and derivatives	HTQMVQVXFRQIKW-UHFFFAOYSA-N	CCOC1=NC2=CC=CC(=C2N1CC3=CC=C(C=C3)C4=CC=CC=C4C5=NNN=N5)C(=O)O	88.8	439.14752:1195 440.15087:109 441.15423:0	131.08307:51 158.6933:10 174.08653:31 174.95576:20 240.0305:10 256.9187:20 303.04904:20	3859	0	1998	4583	2441	1331	3391	2	3	2547	4413	459	3840	3705	4110	4004	3723	9081	4563	3855	2154	0	4255	2333	5594	3394	6658	4546	7205	3912	3563	5340	12026	8366	8849	8073	4694	7825
3451	1.523	N-(1,3-dihydroxy-2-methylpropan-2-yl)-3-methyl-4-oxo-2-phenyl-4H-chromene-8-carboxamide	[M+H]+	368.15	C21H21NO5	Flavones	UYXBVRMASFBLKM-UHFFFAOYSA-N	O=C(NC(C)(CO)CO)C1=CC=CC=2C(=O)C(=C(OC12)C=3C=CC=CC3)C	88.8	368.15488:1561 369.15823:654 370.16159:96		12300	0	21110	13035	21422	19694	462	42	8256	15287	2186	11256	10404	3087	13605	24364	13939	13204	23849	8813	8699	12	15705	15381	10726	21234	19268	9208	9279	16692	98	0	305	0	46	29	96	161
2734	1.351	Clopidogrel carboxylic acid	[M-H]-	306.036	C15H14ClNO2S	Alpha amino acids	DCASRSISIKYPDD-UHFFFAOYNA-N	OC(=O)C(N1CCC2=C(C1)C=CS2)C1=CC=CC=C1Cl	88.8	306.04099:5721 307.04434:2103 308.0477:700	61.99385:1026	20837	226	38384	43452	56670	61052	23545	89	266	34311	40211	57576	25334	41793	23759	37144	31958	40671	57308	72396	34055	435	20870	37612	37746	59956	48618	30998	19286	47310	42159	43493	57602	35133	16366	55713	45578	49194
3962	1.038	pentacosanoic acid	[M+H]+	405.37	C25H50O2	Very long-chain fatty acids	MWMPEAHGUXCSMY-UHFFFAOYSA-N	O=C(O)CCCCCCCCCCCCCCCCCCCCCCCC	88.6	405.37491:1056 406.37826:4855 407.38162:4046		4155	8340	5523	2955	5754	1432	8187	0	4777	5279	5944	5857	5158	8549	6555	2396	8855	9785	5759	7081	6260	0	5769	8357	2535	4828	1857	9939	4863	4706	8968	9183	5342	3072	10305	1664	3666	7549
4388	1.103	2,4-dihydroxy-5-methoxy-1'',6'',8''-trimethyldispiro[bis(oxolane)-3,2':5',7''-[3]oxatricyclo[6.3.1.0?,??]dodecane]-2''-one	[M-H]-	395.208	C21H32O7	O-glycosyl compounds	JFEFKYNVTFPFRI-UHFFFAOYSA-N	O=C1OC2CC(C)C3(OC4(CC3)C(O)OC(OC)C4O)C5(C)CCCC1(C)C25	88.6	395.20261:5462 396.20596:7694 397.20932:436812		66592	0	1720	12447	4412	64454	15486	0	0	18146	7777	3953	14528	12907	5860	3357	14484	15353	11909	10823	1859	25	17859	2261	9419	4103	8676	13673	12071	11189	6819	6735	8774	11398	7745	7395	6270	6582
1502	1.22	2-hydroxy-3-[3-(2-hydroxypropan-2-yl)oxiran-2-yl]-6-methyl-7-oxabicyclo[4.1.0]hept-3-en-5-one	[M-H]-	238.995	C12H16O5	Cyclohexenones	OUGZTEBDFKLHPZ-UHFFFAOYSA-N	O=C1C=C(C(O)C2OC12C)C3OC3C(O)(C)C	88.3	238.98988:1876 239.99323:414 240.99659:414		14770	82	7922	16070	12128	11576	16557	75	14	13316	16362	9788	7689	17535	7486	12880	6702	9559	9067	19836	3343	435	7490	5338	4252	6720	6207	13172	28136	8837	7351	6835	8035	9326	16666	19237	12438	16238
9343	1.538	[3-[[2,3-dihydroxypropoxy]-hydroxyphosphoryl]oxy-2-octadecanoyloxypropyl] octadecanoate	[M-H]-	777.565	C42H83O10P		FVJZSBGHRPJMMA-UHFFFAOYSA-N	O=C(OCC(OC(=O)CCCCCCCCCCCCCCCCC)COP(=O)(O)OCC(O)CO)CCCCCCCCCCCCCCCCC	88.2	777.57001:1061 778.57336:1962 779.57672:1308		12983	0	0	264	18	2412	5481	0	0	4020	4239	0	7376	10839	30	0	909	546	22	6229	0	0	176	0	0	0	4001	3932	13038	6318	24	134	22	5	71	879	490	47
6437	6.086	10-Chloro-perfluorodecanoic acid	[M-H]-	528.93	C10HClF18O2	PFSA	MYZWFVHLWUGKHG-UHFFFAOYSA-N	O=C(O)C(F)(F)C(F)(F)C(F)(F)C(F)(F)C(F)(F)C(F)(F)C(F)(F)C(F)(F)C(F)(F)Cl	88.2	528.92548:1483 529.92883:74 530.93219:37		9924	0	3509	7994	2629	1879	7743	14	21	9911	8203	251	7339	20285	581	4654	13536	9528	4043	7132	2500	49	4536	679	1636	1498	11719	17075	30342	22547	101	166	86	193	575	194	391	461
3404	2.956	Maltose	[M-H]-	341.1	C12H22O11	O-glycosyl compounds	GUBGYTABKSRVRQ-QUYVBRFLSA-N	OCC1OC(OC2C(O)C(O)C(O)OC2CO)C(O)C(O)C1O	88.2	341.095:19565 342.09835:3049 343.10171:619	59.02193:153 59.82301:10 71.01595:31 85.03405:10 87.01278:41 89.02758:268 92.93163:10 96.92363:31 101.02512:31 102.95868:41 104.95685:82 108.90175:10 112.98994:31 115.0676:10 119.03924:102 131.03502:20 135.03629:10 144.96506:41 161.04672:31 173.00632:10 179.05696:102 305.01175:10 341.09796:92	15729	3	2701	15818	5881	53990	16622	49	21	12206	5373	5436	16675	12869	19933	9722	12819	57763	13156	21654	41329	5	9067	73183	8555	9757	70553	27502	14018	17384	23267	1386	6767	5715	9642	9199	10977	55869
8172	1.317	(1S,3R,4S,5R)-4-[(4-carboxy-3-hydroxy-3-methylbutanoyl)oxy]-3,5-bis({[(2E)-3-(3,4-dihydroxyphenyl)prop-2-enoyl]oxy})-1-hydroxycyclohexane-1-carboxylic acid	[M-H]-	659.211	C31H32O16	Pentacarboxylic acids and derivatives	OOGPWQHGQYUIAW-JEWCKWPLSA-N	O=C(OC1CC(O)(C(=O)O)CC(OC(=O)C=CC2=CC=C(O)C(O)=C2)C1OC(=O)CC(O)(C)CC(=O)O)C=CC3=CC=C(O)C(O)=C3	88.2	659.21643:2139 660.21978:2071 661.22314:908		1464	0	14236	7304	23447	7925	1953	0	0	3092	0	12753	4867	650	10428	20845	4458	9553	14170	1846	10395	0	8065	21995	12874	17155	1987	1226	537	4085	2139	1065	1426	7627	28	836	585	128
5	4.918	Biuret	[M-H]-	102.031	C2H5N3O2	Isoureas	OHJMTUPIZMNBFR-UHFFFAOYSA-N	N=C(O)NC(=N)O	88.1	102.02586:3916 103.02921:365 104.03257:46	102.06214:41	39739	21	33387	37391	47781	45918	46508	2	0	39379	36155	27876	24140	40573	9772	44418	24508	57141	31799	50092	14353	0	28521	31508	32060	30225	30336	15252	39311	29592	39525	21433	3683	24086	2914	25896	2351	31544
524	1.025	Phthalic acid	[M+H]+	167.034	C8H6O4	Benzoic acids	XNGIFLGASWRNHJ-UHFFFAOYSA-N	O=C(O)C=1C=CC=CC1C(=O)O	88.1	167.03513:4770 168.03848:1415 169.04184:202	107.06322:10 120.72366:21 121.03098:477 133.01823:20 149.02554:1045	56476	58414	43228	53062	58497	36413	32016	71	32113	42517	51656	46773	44682	31569	53636	65647	43327	54093	55735	54390	47379	165	31585	53752	33359	38876	35014	37023	32880	63207	19	448	2668	382	610	857	464	64
1765	1.06	7,2'-Dihydroxyflavone	[M-H]-	253.192	C15H10O4	Flavones	NUGPQONICGTVNA-UHFFFAOYSA-N	O=C1C=C(OC2=CC(O)=CC=C12)C=3C=CC=CC3O	88	253.19696:4652 254.20031:2396 255.20367:18399	81.08246:10 107.05728:10 135.08189:20 165.08858:20 165.12668:31 171.04651:10 181.12173:10 191.10057:20 191.10448:41 191.14546:41 209.11801:41 217.12566:20 225.05917:10 235.09883:61 235.1313:71 253.04712:41 253.08081:61 253.09653:41 253.13696:61 253.21559:153	7219	4	6608	11433	13594	10190	65747	54	20	4940	3242	14736	5765	46197	3607	5512	15090	19200	8536	10243	7588	826	7861	7297	13155	14203	15511	14267	9407	6556	7699	8294	7148	15009	9316	9363	13553	33446
[truncated: 247 more rows]
[truncated: 28 more columns]

## Sheet: 样本名称
样本编号	样本名称
BTP20220218-07-01	21003772
BTP20220218-07-02	20010544
BTP20220218-07-03	20010548
BTP20220218-07-04	20010547
BTP20220218-07-05	21011199
BTP20220218-07-06	21011200
BTP20220218-07-07	21015185
BTP20220218-07-08	21011061
BTP20220218-07-09	21015196
BTP20220218-07-10	21024486
BTP20220218-07-11	21024496
BTP20220218-07-12	21024494
BTP20220218-07-13	21023491
BTP20220218-07-14	21023866
BTP20220218-07-15	21023490
BTP20220218-07-16	21034218
[truncated: 44 more rows]
